# Supplementary material for: Inferring functional transcription factor-gene binding pairs by integrating transcription factor binding data with transcription factor knockout data
Source: BMC Syst Biol. 2013 Dec 13;7(Suppl 6):S13. doi: 10.1186/1752-0509-7-S6-S13 (PMC4029220; doi:10.1186/1752-0509-7-S6-S13)
Supplement: Additional file 3 — Biological significance validation on the results generated from the dataset of Harbison et al. Additional file 3 zipped the raw files for the three biological validations: 1) Prevalence of protein-protein interaction validation 2) Functional enrichment validation 3) Expression coherence validation. Detailed description of the raw files is written in the file 'ReadMe.doc' in Additional File 3. [file 1752-0509-7-S6-S13-S3.zip › AddFile3/Supplementary Validation Results/Validation of Expression Coherence/40conditions.txt]

1  - ExpressDB  cho-cell cycle
2  - ExpressDB  chu-sporulation
3  - ExpressDB Environmental respons-Acid
4  - ExpressDB Environmental respons-Alkali
5  - ExpressDB Environmental respons-Heat
6  - ExpressDB Environmental respons-NaCl
7  - ExpressDB Environmental respons-Peroxide
8  - ExpressDB Environmental respons-Sorbitol
9  - Eisen - cold
10 - ExpressDB  Gasch environmental respons- diaux shift
11 - Eisen - dtt
12 - Eisen - heat
13 - jelinsky - DNA Damage
14 - ExpressDB  Gasch environmental respons- 37-25 shock
15 - ExpressDB  Gasch environmental respons- Amino Acid starv
16 - ExpressDB  Gasch environmental respons- diamide
17 - ExpressDB  Gasch environmental respons- dtt1
18 - ExpressDB  Gasch environmental respons- dtt2
19 - ExpressDB  Gasch environmental respons- heat shock 1
20 - ExpressDB  Gasch environmental respons- hs 29-33 1m sorbitol
21 - ExpressDB  Gasch environmental respons- hs 29-33
22 - ExpressDB  Gasch environmental respons- hs 29-33 No sorbitol
23 - ExpressDB  Gasch environmental respons- hs2(3 time zero)
24 - ExpressDB  Gasch environmental respons- constatnt h2o2
25 - ExpressDB  Gasch environmental respons- Menadione
26 - ExpressDB  Gasch environmental respons- Hypo-osmotic
27 - ExpressDB  Gasch environmental respons- Nitrogen Deplation
28 - ExpressDB  Gasch environmental respons- sorbitol
29 - ExpressDB  Gasch environmental respons- hs various temp to 37c
30 - ExpressDB  Gasch environmental respons- various temp growth
31 - ExpressDB  Gasch environmental respons- var temp steady state
32 - ExpressDB  Gasch environmental respons- x media vrs car1
33 - ExpressDB  Gasch environmental respons- YPD1
34 - ExpressDB  Gasch environmental respons- YPD2
35 - ExpressDB  Gasch environmental respons- YPx media vrs car2
36 - EXPDB - MapK
37 - ExpressDB spellman cell-cycle alpha
38 - ExpressDB spellman cell-cycle cdc15
39 - ExpressDB spellman cell-cycle cdc28
40 - ExpressDB spellman cell-cycle eluteration
