# Supplementary material for: Inferring functional transcription factor-gene binding pairs by integrating transcription factor binding data with transcription factor knockout data
Source: BMC Syst Biol. 2013 Dec 13;7(Suppl 6):S13. doi: 10.1186/1752-0509-7-S6-S13 (PMC4029220; doi:10.1186/1752-0509-7-S6-S13)
Supplement: Additional file 3 — Biological significance validation on the results generated from the dataset of Harbison et al. Additional file 3 zipped the raw files for the three biological validations: 1) Prevalence of protein-protein interaction validation 2) Functional enrichment validation 3) Expression coherence validation. Detailed description of the raw files is written in the file 'ReadMe.doc' in Additional File 3. [file 1752-0509-7-S6-S13-S3.zip › AddFile3/Supplementary Validation Results/Validation of Expression Coherence/DetailComparsionRestulsWithLLS/expression_coherence_Hypothesis1_LLS_1.txt]

TF	Rank Sum test	statistic	p value
sfp1		-8.76534516842	1.0
gcn4		-7.88376970542	1.0
yap1		-7.16439902048	1.0
rap1		-5.97192724424	0.999999998828
hsf1		-5.58226814294	0.99999998813
mbp1		-5.56073872786	0.999999986568
rpn4		-4.38072315995	0.999994085696
fkh2		-2.25071125974	0.987798084425
swi4		-1.77789985907	0.962289848307
pho4		-1.52529484592	0.936407213625
gcr2		-1.48324192542	0.930994927085
met4		-1.04239829927	0.85138647266
ace2		-0.931028061917	0.824080475749
skn7		-0.829369287846	0.796552262661
stb5		-0.804694209954	0.789501919189
fkh1		-0.802212970247	0.788785112541
adr1		-0.711364182849	0.761570705926
aft1		-0.298314487006	0.617268425822
gcr1		0.197245243871	0.42181781326
sko1		0.247995111965	0.402069094391
gln3		0.323939176847	0.3729920415
rim101		0.467577666409	0.320043319609
ino2		0.7058726582	0.240133666116
rtg3		0.766435730567	0.221708539706
gal4		0.865429558266	0.193401531674
ino4		0.95061080071	0.17090099188
aft2		1.05394294168	0.145954520569
xbp1		1.1083312775	0.133859386149
mig1		1.43889422768	0.0750902466198
sut1		1.6233693274	0.0522552387532
zap1		1.64428215385	0.0500589669508
rtg1		1.65961132483	0.048496334305
arr1		1.7039568817	0.0441945714903
upc2		1.73157711665	0.0416744417294
ume6		1.74467644736	0.040520602665
msn4		2.37559849942	0.00876025773471
opi1		2.52302960174	0.00581743032392
rox1		3.08978782518	0.00100149763577
sok2		3.09475951925	0.000984862651336
azf1		3.17033765274	0.000761309456228
hac1		3.22805271091	0.000623180028092
pdr3		3.72492074017	9.76882993498e-05
rme1		4.22600981654	1.18935809414e-05
tec1		4.39197509218	5.61627849926e-06
yhp1		4.49785888601	3.43206151046e-06
msn2		4.63307751465	1.80134782837e-06
yox1		5.24175778555	7.95270349795e-08
cad1		5.49148165699	1.99287862837e-08
nrg1		5.93895868392	1.43419067965e-09
stp1		6.24939345781	2.06024852594e-10
mcm1		6.69864111448	1.05183260298e-11
leu3		7.12941341037	5.03987825203e-13
hap4		7.17610543729	3.58626236676e-13
swi5		7.4849864213	3.57772671007e-14
abf1		7.86143672486	1.8987612555e-15
pdr1		8.88367803735	3.23426620866e-19
elp4		8.92878605753	2.15354457463e-19
fhl1		51.6151866884	0.0
