# Supplementary material for: Inferring functional transcription factor-gene binding pairs by integrating transcription factor binding data with transcription factor knockout data
Source: BMC Syst Biol. 2013 Dec 13;7(Suppl 6):S13. doi: 10.1186/1752-0509-7-S6-S13 (PMC4029220; doi:10.1186/1752-0509-7-S6-S13)
Supplement: Additional file 3 — Biological significance validation on the results generated from the dataset of Harbison et al. Additional file 3 zipped the raw files for the three biological validations: 1) Prevalence of protein-protein interaction validation 2) Functional enrichment validation 3) Expression coherence validation. Detailed description of the raw files is written in the file 'ReadMe.doc' in Additional File 3. [file 1752-0509-7-S6-S13-S3.zip › AddFile3/Supplementary Validation Results/Validation of Expression Coherence/DetailComparsionRestulsWithLLS/expression_coherence_Hypothesis1_LLS_10.txt]

TF	Rank Sum test	statistic	p value
yap1		-16.4283134327	1.0
skn7		-17.1946941458	1.0
ace2		-10.342255151	1.0
rap1		-11.8601233998	1.0
fkh1		-7.47070430367	1.0
hsf1		-6.27407270117	0.999999999824
rpn4		-5.92673977337	0.999999998455
mig1		-5.26864363298	0.999999931282
fkh2		-3.63297932137	0.999859916261
elp4		-3.55202987262	0.999808864271
gcn4		-3.52038259801	0.999784537643
cad1		-2.83394048881	0.99770110533
met4		-2.31324903603	0.989645524526
rox1		-2.15663184548	0.984482819402
sut1		-1.97454039837	0.975839835713
gcr2		-1.78975763001	0.963253558349
swi4		-1.17995538469	0.880991019972
gcr1		-0.974931775048	0.835202948391
ume6		-0.897974902265	0.815400535037
gal4		-0.754944786991	0.774858944282
msn2		-0.295974623779	0.616375269541
stb5		-0.225609846116	0.589247558904
pdr1		0.00865795019101	0.496546020759
aft1		0.0428232956084	0.482921196905
adr1		0.0805335308569	0.467906464532
swi5		0.170633255057	0.432256073815
zap1		0.285880999184	0.387484633567
msn4		0.546356300129	0.292410521442
sko1		0.588525713468	0.278089739877
gln3		0.671792125769	0.250858021161
opi1		1.16845595446	0.12131144797
pho4		1.37875206473	0.0839856053852
arr1		1.43973266801	0.0749715235874
upc2		1.65151240182	0.0493169952554
rim101		1.73675907045	0.0412148531625
hac1		1.83436158246	0.0333001691854
stp1		2.14020890287	0.0161689440049
rtg1		3.35469148015	0.000397267718055
hap4		3.39666496334	0.00034106214145
xbp1		3.40730029024	0.000328044507887
rtg3		3.75155385529	8.78709959041e-05
pdr3		3.8207085573	6.6534412324e-05
aft2		4.29669245939	8.66827264848e-06
tec1		4.3729162888	6.12988712538e-06
rme1		4.39632247577	5.5050163785e-06
ino2		4.52536856173	3.01451713808e-06
yhp1		4.66453947396	1.54654477667e-06
azf1		4.80824330464	7.61311907144e-07
abf1		4.81340249024	7.41910087724e-07
sfp1		4.89060923044	5.02621777543e-07
nrg1		5.09234207223	1.76833636995e-07
ino4		5.63154817585	8.92995353371e-09
mcm1		6.26919902855	1.8145501113e-10
leu3		7.51869617825	2.76625915817e-14
sok2		7.63326218577	1.14443362813e-14
mbp1		7.73445356757	5.1924086113e-15
yox1		8.36320143656	3.05194331371e-17
fhl1		29.0960241645	2.0153610864e-186
