# Supplementary material for: Inferring functional transcription factor-gene binding pairs by integrating transcription factor binding data with transcription factor knockout data
Source: BMC Syst Biol. 2013 Dec 13;7(Suppl 6):S13. doi: 10.1186/1752-0509-7-S6-S13 (PMC4029220; doi:10.1186/1752-0509-7-S6-S13)
Supplement: Additional file 3 — Biological significance validation on the results generated from the dataset of Harbison et al. Additional file 3 zipped the raw files for the three biological validations: 1) Prevalence of protein-protein interaction validation 2) Functional enrichment validation 3) Expression coherence validation. Detailed description of the raw files is written in the file 'ReadMe.doc' in Additional File 3. [file 1752-0509-7-S6-S13-S3.zip › AddFile3/Supplementary Validation Results/Validation of Expression Coherence/DetailComparsionRestulsWithLLS/expression_coherence_Hypothesis1_LLS_11.txt]

TF	Rank Sum test	statistic	p value
yap1		-10.667817769	1.0
mbp1		-19.4413215188	1.0
skn7		-8.9491773249	1.0
elp4		-11.7473790698	1.0
ace2		-16.2569190118	1.0
rtg3		-10.1315828102	1.0
rpn4		-28.4406537728	1.0
sfp1		-10.8733310254	1.0
gcn4		-9.47161130202	1.0
gcr2		-9.45255350643	1.0
fkh2		-17.9971282055	1.0
rap1		-16.4289592865	1.0
pho4		-8.17474959697	1.0
hsf1		-7.40114620233	1.0
msn4		-6.54526357539	0.99999999997
abf1		-6.25872968598	0.999999999806
hap4		-5.94599978904	0.999999998626
msn2		-5.85189703978	0.99999999757
mcm1		-5.01293967063	0.999999731976
gal4		-4.76005222909	0.999999032286
nrg1		-3.9453810508	0.999960163412
aft2		-3.81383955524	0.999931587843
ino4		-3.79886272151	0.999927319213
gcr1		-3.63937269329	0.999863348495
gln3		-3.56456837866	0.999817772284
sut1		-3.48060464739	0.999749858326
ume6		-3.0616729018	0.998899480841
tec1		-2.5551563192	0.994692994029
pdr3		-2.32960714537	0.990086537921
leu3		-2.12670378486	0.983277648575
aft1		-2.09131886486	0.98175025508
rim101		-0.954276155917	0.830028062854
rox1		-0.701880895546	0.758623277994
rme1		-0.688752376778	0.754510445288
arr1		-0.618130368517	0.731755297348
adr1		-0.405796957198	0.657554102705
mig1		-0.272455287125	0.607364016545
hac1		0.0320218887767	0.487227297564
pdr1		0.184139895991	0.426951854549
upc2		0.315521302241	0.376182939805
opi1		0.391301100522	0.347787342747
cad1		0.59664160932	0.275373342313
ino2		0.62850531849	0.264836481832
met4		0.66504659763	0.253010344721
sok2		0.725648324789	0.234027194063
sko1		0.796730564931	0.212803764324
rtg1		0.804235110191	0.21063060263
yhp1		0.978828956105	0.163832249918
yox1		1.26244156799	0.103394969806
fkh1		1.31038315656	0.0950331243679
stb5		1.76857736849	0.0384822151482
swi4		1.77683481635	0.0377977108314
swi5		2.25587571306	0.0120392079685
xbp1		3.32826738479	0.000436939746265
stp1		3.50650139712	0.000227019526437
zap1		4.4735163571	3.8471834612e-06
azf1		5.21832216507	9.02756085412e-08
fhl1		20.0902047448	4.4945326153e-90
