# Supplementary material for: Inferring functional transcription factor-gene binding pairs by integrating transcription factor binding data with transcription factor knockout data
Source: BMC Syst Biol. 2013 Dec 13;7(Suppl 6):S13. doi: 10.1186/1752-0509-7-S6-S13 (PMC4029220; doi:10.1186/1752-0509-7-S6-S13)
Supplement: Additional file 3 — Biological significance validation on the results generated from the dataset of Harbison et al. Additional file 3 zipped the raw files for the three biological validations: 1) Prevalence of protein-protein interaction validation 2) Functional enrichment validation 3) Expression coherence validation. Detailed description of the raw files is written in the file 'ReadMe.doc' in Additional File 3. [file 1752-0509-7-S6-S13-S3.zip › AddFile3/Supplementary Validation Results/Validation of Expression Coherence/DetailComparsionRestulsWithLLS/expression_coherence_Hypothesis1_LLS_12.txt]

TF	Rank Sum test	statistic	p value
yap1		-11.4298653849	1.0
mbp1		-20.1907894308	1.0
skn7		-8.61031311898	1.0
hsf1		-8.33953024533	1.0
elp4		-11.3993865809	1.0
ace2		-17.1593340373	1.0
rtg3		-10.7118946285	1.0
rpn4		-27.5617433015	1.0
sfp1		-12.0400019961	1.0
gcn4		-8.73136966092	1.0
gcr2		-8.85098560079	1.0
fkh2		-17.9397386213	1.0
rap1		-18.1078765459	1.0
pho4		-8.14175888012	1.0
abf1		-7.19438506927	1.0
msn4		-7.10488126327	0.999999999999
msn2		-6.04975526823	0.999999999275
hap4		-5.12078496601	0.999999847867
mcm1		-4.92080753225	0.999999569061
gal4		-4.68218874172	0.99999858086
ino4		-4.19150236047	0.999986144335
nrg1		-4.10133624979	0.999979461443
aft2		-4.02853739724	0.999971937533
gln3		-3.84859660298	0.999940601776
sut1		-3.60768308184	0.999845528236
gcr1		-3.60164692055	0.999841896182
tec1		-2.62592010591	0.995679245103
ume6		-2.50117862385	0.993810963535
pdr3		-2.315509076	0.98970745578
aft1		-2.16529001663	0.984817258787
leu3		-1.2042875028	0.885760762365
rim101		-0.853965376272	0.803437913038
rox1		-0.848344733623	0.801876994198
arr1		-0.731920358353	0.767891410295
rme1		-0.661008412516	0.745696540699
adr1		-0.429910997295	0.666369807291
mig1		-0.323280438018	0.626758566255
met4		-0.166037507393	0.565936283403
hac1		0.0381799443107	0.484772105679
opi1		0.129828439384	0.44835108098
upc2		0.315521302241	0.376182939805
ino2		0.68651555742	0.246194028643
sok2		0.723087815528	0.234812967289
sko1		0.796730564931	0.212803764324
rtg1		0.804235110191	0.21063060263
yhp1		0.981625610265	0.163142162881
pdr1		1.03604796863	0.150089882206
cad1		1.17474532381	0.120048310279
yox1		1.26159669817	0.103546972446
fkh1		1.41519882218	0.0785051048882
swi4		1.55018569657	0.0605484759493
stb5		1.67266898954	0.0471962386163
swi5		2.47332771174	0.00669306652654
stp1		2.95777531919	0.0015493394621
xbp1		3.49100969896	0.000240599392195
zap1		4.53672843216	2.85667998857e-06
azf1		6.15613204478	3.72715394903e-10
fhl1		21.8686562818	2.5828229242e-106
