# Supplementary material for: Inferring functional transcription factor-gene binding pairs by integrating transcription factor binding data with transcription factor knockout data
Source: BMC Syst Biol. 2013 Dec 13;7(Suppl 6):S13. doi: 10.1186/1752-0509-7-S6-S13 (PMC4029220; doi:10.1186/1752-0509-7-S6-S13)
Supplement: Additional file 3 — Biological significance validation on the results generated from the dataset of Harbison et al. Additional file 3 zipped the raw files for the three biological validations: 1) Prevalence of protein-protein interaction validation 2) Functional enrichment validation 3) Expression coherence validation. Detailed description of the raw files is written in the file 'ReadMe.doc' in Additional File 3. [file 1752-0509-7-S6-S13-S3.zip › AddFile3/Supplementary Validation Results/Validation of Expression Coherence/DetailComparsionRestulsWithLLS/expression_coherence_Hypothesis1_LLS_13.txt]

TF	Rank Sum test	statistic	p value
yap1		-14.7062487171	1.0
aft1		-14.4916836046	1.0
mbp1		-18.377486312	1.0
ace2		-11.7725922349	1.0
rpn4		-33.8213038089	1.0
sfp1		-14.237163789	1.0
rap1		-17.6817321405	1.0
gcn4		-6.05232221903	0.999999999286
swi4		-5.5833225833	0.999999988202
hsf1		-5.44391132005	0.999999973938
gcr1		-5.40200463055	0.99999996705
adr1		-4.72239421113	0.999998834578
fkh2		-4.6710361864	0.999998501579
stb5		-3.80013250999	0.999927690632
skn7		-2.80907116137	0.997515766851
gal4		-1.93427661521	0.973460436586
mig1		-1.68894291361	0.954384814824
sut1		-1.67304972727	0.952841246465
sok2		-1.52542339271	0.936423236128
rtg3		-1.38449249128	0.916896147159
sko1		-1.00000019028	0.841344792112
gln3		-0.88695643911	0.812448823202
cad1		-0.691345606144	0.75532581101
msn2		-0.614063484175	0.730413311468
rim101		-0.480962242578	0.684728332974
hap4		-0.462451775897	0.678121311427
ino4		-0.222147188	0.587900347631
ino2		-0.139061737675	0.55529931835
aft2		0.223516191382	0.411566891482
fkh1		0.572287544901	0.283563593167
opi1		0.676378932456	0.249400044816
met4		1.0715712445	0.141956327412
ume6		1.10329589948	0.134949343379
gcr2		1.14736610836	0.125615171134
hac1		1.63434793872	0.051092906558
upc2		1.73157711665	0.0416744417294
arr1		1.95660923201	0.0251967143861
zap1		2.05603858722	0.0198893984756
rtg1		2.07038987342	0.0192079246915
pho4		2.35909164729	0.00915986540641
stp1		2.39933283224	0.00821248880019
msn4		3.0190068003	0.00126802419479
nrg1		3.21802172771	0.000645390197585
abf1		4.23615321659	1.13690825631e-05
elp4		4.46389438215	4.02416242902e-06
pdr3		4.55525749884	2.61607224637e-06
tec1		4.89276262916	4.97151506147e-07
yhp1		4.91595868297	4.4174515519e-07
rox1		5.16688735188	1.19012309818e-07
rme1		5.20376627577	9.76447974802e-08
swi5		5.75180578385	4.41476002597e-09
xbp1		6.17111372906	3.39053109795e-10
azf1		6.44568254559	5.75406593515e-11
leu3		8.2981586789	5.28686941833e-17
mcm1		8.98645827955	1.27662783144e-19
yox1		9.04766962542	7.30259456961e-20
pdr1		11.5893033175	2.33457416842e-31
fhl1		36.903468534	2.03274230625e-298
