# Supplementary material for: Inferring functional transcription factor-gene binding pairs by integrating transcription factor binding data with transcription factor knockout data
Source: BMC Syst Biol. 2013 Dec 13;7(Suppl 6):S13. doi: 10.1186/1752-0509-7-S6-S13 (PMC4029220; doi:10.1186/1752-0509-7-S6-S13)
Supplement: Additional file 3 — Biological significance validation on the results generated from the dataset of Harbison et al. Additional file 3 zipped the raw files for the three biological validations: 1) Prevalence of protein-protein interaction validation 2) Functional enrichment validation 3) Expression coherence validation. Detailed description of the raw files is written in the file 'ReadMe.doc' in Additional File 3. [file 1752-0509-7-S6-S13-S3.zip › AddFile3/Supplementary Validation Results/Validation of Expression Coherence/DetailComparsionRestulsWithLLS/expression_coherence_Hypothesis1_LLS_14.txt]

TF	Rank Sum test	statistic	p value
sfp1		-9.34686471837	1.0
rpn4		-7.19478378755	1.0
gcn4		-6.67472641671	0.999999999988
yap1		-5.55867832052	0.999999986409
gcr1		-3.76518348786	0.999916786589
ace2		-2.56707972814	0.99487204858
rap1		-2.28157272311	0.988742710675
met4		-1.78168762866	0.962599907276
aft1		-1.26995270145	0.89794926062
xbp1		-0.693057786183	0.755863356035
gal4		-0.336523371683	0.63176188491
cad1		0.0688366684316	0.472559815056
sko1		0.199259754141	0.421029779698
zap1		0.435296346743	0.331673668146
mig1		0.633673193314	0.263147061422
azf1		0.794103487696	0.213567593695
hsf1		0.820416503182	0.20598935531
adr1		0.944773364853	0.172387296346
gcr2		1.19467119895	0.116107759696
gln3		1.26337471677	0.103227272994
upc2		1.69130788138	0.0453890077768
mcm1		2.0953368549	0.0180705292311
arr1		2.29797920152	0.0107814864522
rim101		2.57042695758	0.00507866219647
aft2		2.58587904022	0.00485655052654
rox1		2.85315462981	0.00216437762831
rtg1		2.85730299662	0.00213628883161
hac1		3.00734800057	0.00131768940616
skn7		3.10740226993	0.00094369689493
ino2		3.13945306751	0.000846317627006
stb5		3.18585277315	0.00072164012064
opi1		3.20394799012	0.000677784811713
sok2		3.37411107972	0.000370272391963
pho4		3.63181070677	0.000140719768856
yox1		3.75787789996	8.56802285028e-05
rme1		4.00265041253	3.13184105411e-05
fkh1		4.4581016306	4.13443489288e-06
swi4		4.74691122264	1.03273276781e-06
nrg1		4.75624824427	9.86119615495e-07
yhp1		4.91735701005	4.38602436336e-07
stp1		5.31280841425	5.39742563769e-08
msn2		5.47243496091	2.21946846701e-08
tec1		5.89713421016	1.84934507908e-09
ino4		6.20916303304	2.66337691122e-10
elp4		6.36389020901	9.83533860269e-11
hap4		6.36465678911	9.78634480094e-11
mbp1		6.44159230214	5.91132563904e-11
sut1		6.49336320444	4.19704935435e-11
pdr3		6.95416917215	1.77322915143e-12
rtg3		7.01342376647	1.16277851941e-12
msn4		7.04790122288	9.08182486763e-13
leu3		7.90655875169	1.32300724895e-15
fkh2		8.02078346851	5.25364038081e-16
abf1		8.68365194516	1.91630180555e-18
ume6		9.10960682913	4.1340527842e-20
swi5		11.4551728599	1.10760441838e-30
pdr1		14.4125936901	2.15603851104e-47
fhl1		45.9373974832	0.0
