# Supplementary material for: Inferring functional transcription factor-gene binding pairs by integrating transcription factor binding data with transcription factor knockout data
Source: BMC Syst Biol. 2013 Dec 13;7(Suppl 6):S13. doi: 10.1186/1752-0509-7-S6-S13 (PMC4029220; doi:10.1186/1752-0509-7-S6-S13)
Supplement: Additional file 3 — Biological significance validation on the results generated from the dataset of Harbison et al. Additional file 3 zipped the raw files for the three biological validations: 1) Prevalence of protein-protein interaction validation 2) Functional enrichment validation 3) Expression coherence validation. Detailed description of the raw files is written in the file 'ReadMe.doc' in Additional File 3. [file 1752-0509-7-S6-S13-S3.zip › AddFile3/Supplementary Validation Results/Validation of Expression Coherence/DetailComparsionRestulsWithLLS/expression_coherence_Hypothesis1_LLS_15.txt]

TF	Rank Sum test	statistic	p value
mig1		-14.2048349916	1.0
hsf1		-7.44311732345	1.0
yap1		-6.38568208599	0.999999999915
fkh1		-6.27415715617	0.999999999824
cad1		-6.19174259752	0.999999999702
gcr2		-6.10114745627	0.999999999473
rap1		-5.52297734384	0.999999983335
mcm1		-5.0335076051	0.999999759207
zap1		-5.01076412352	0.999999728928
rpn4		-3.91840196461	0.999955431015
msn2		-3.11727911436	0.999087356646
abf1		-2.53416786418	0.994364263884
sfp1		-1.66507770796	0.952051373244
azf1		-1.66491861866	0.952035503447
met4		-1.28036815151	0.89979215529
gcn4		-0.785443318377	0.783903154445
gal4		-0.774427900527	0.780661105167
yox1		-0.360718197434	0.640844940119
sok2		-0.0912821551826	0.536365801556
adr1		-0.03101691417	0.512371974697
sut1		-0.0134346437828	0.505359486205
aft2		0.675408321431	0.249708190029
gln3		0.810772289916	0.208748225193
upc2		1.17728293704	0.119541297506
mbp1		1.32481336849	0.0926165298588
gcr1		1.3475319996	0.0889044772907
sko1		1.72917984785	0.0418884559505
pdr3		2.14494878814	0.0159784709036
arr1		2.3722319915	0.00884049259754
hac1		2.46038950804	0.00693931497425
ace2		2.64704972633	0.00405987061222
skn7		2.73291142201	0.00313886063615
aft1		3.1098657774	0.00093586188357
rim101		3.15434747839	0.000804287174807
yhp1		3.16217685905	0.000782972130831
rtg1		3.16621176458	0.000772191587919
pho4		3.21874319534	0.000643768689965
opi1		3.92390569943	4.35624251743e-05
stb5		4.15771512961	1.60723257973e-05
fkh2		4.54988242352	2.68379496704e-06
xbp1		6.49472775608	4.15918488312e-11
elp4		6.75519718036	7.13205658411e-12
hap4		6.80369984129	5.09829387091e-12
rme1		7.09226246359	6.59684895693e-13
tec1		7.84420223331	2.17857225455e-15
msn4		8.08455776293	3.11950858021e-16
ino4		8.10977273579	2.53572627205e-16
ino2		8.33550140916	3.8585228846e-17
rtg3		8.65066066033	2.56010710026e-18
leu3		8.82123871146	5.66002025029e-19
stp1		9.63932747981	2.72720691312e-22
nrg1		10.3992056141	1.25004344204e-25
rox1		11.3256112394	4.89964601957e-30
swi4		12.2165198083	1.26857678408e-34
pdr1		13.3129706341	9.72940913359e-41
swi5		17.2913933133	2.73080218275e-67
ume6		17.4694142355	1.22498548973e-68
fhl1		40.6341847638	0.0
