# Supplementary material for: Inferring functional transcription factor-gene binding pairs by integrating transcription factor binding data with transcription factor knockout data
Source: BMC Syst Biol. 2013 Dec 13;7(Suppl 6):S13. doi: 10.1186/1752-0509-7-S6-S13 (PMC4029220; doi:10.1186/1752-0509-7-S6-S13)
Supplement: Additional file 3 — Biological significance validation on the results generated from the dataset of Harbison et al. Additional file 3 zipped the raw files for the three biological validations: 1) Prevalence of protein-protein interaction validation 2) Functional enrichment validation 3) Expression coherence validation. Detailed description of the raw files is written in the file 'ReadMe.doc' in Additional File 3. [file 1752-0509-7-S6-S13-S3.zip › AddFile3/Supplementary Validation Results/Validation of Expression Coherence/DetailComparsionRestulsWithLLS/expression_coherence_Hypothesis1_LLS_16.txt]

TF	Rank Sum test	statistic	p value
rap1		-15.7241083866	1.0
yap1		-7.84068310949	1.0
sfp1		-7.6733626709	1.0
gln3		-4.38519540881	0.999994205915
rpn4		-3.9598480999	0.999962501274
hsf1		-3.88115318537	0.999948018836
mig1		-3.64956370721	0.999868656956
aft1		-3.02630861588	0.998762202578
fkh1		-2.60876873261	0.995456568436
gcn4		-2.59628531576	0.995288111206
stb5		-1.58878865894	0.943945942723
msn4		-1.52573742907	0.936462365464
skn7		-1.3111898333	0.90510318184
azf1		-0.827633251717	0.796060884529
msn2		-0.799860342938	0.788104141686
ace2		-0.666675011935	0.747510128325
gal4		-0.338799275211	0.63261952634
ino2		0.117750607794	0.453132633224
cad1		0.229719878243	0.409154723672
gcr2		0.804621863014	0.210518960928
sko1		0.862430762503	0.194225259186
adr1		0.886421069352	0.187695334901
fkh2		1.15641760113	0.123755192778
gcr1		1.16588939013	0.121829584608
opi1		1.28103446134	0.100090780999
rtg1		1.5664025377	0.0586272046204
upc2		1.65151240182	0.0493169952554
met4		1.67634088202	0.0468357207344
aft2		2.04616816563	0.0203699141272
ino4		2.05438508218	0.019969217875
arr1		2.11282938755	0.0173076866966
stp1		2.12792310909	0.0166717296153
sut1		2.4146589318	0.00787497503304
sok2		2.55807677798	0.00526264254733
rim101		2.68235731434	0.0036552665108
abf1		2.97548837521	0.00146261218401
zap1		3.01239558047	0.00129597295475
rme1		3.24761187837	0.000581889504426
pho4		3.56003786991	0.000185400658385
hap4		3.96559798849	3.66060837115e-05
rtg3		4.26671230118	9.91873565977e-06
swi4		4.41470552217	5.05737909783e-06
xbp1		4.51095506445	3.22681962039e-06
tec1		4.89619746932	4.88544416631e-07
yhp1		5.0960632109	1.7339468814e-07
hac1		5.19296507069	1.03485513488e-07
nrg1		6.76619984727	6.61044481653e-12
leu3		7.31007709124	1.33494581718e-13
rox1		7.4847270794	3.5847984364e-14
pdr3		7.62797783351	1.19232275752e-14
swi5		8.68511430038	1.89180866841e-18
yox1		8.8323720689	5.12394502085e-19
ume6		9.43827602546	1.89481470018e-21
pdr1		10.5054908447	4.07488565995e-26
elp4		12.5288972773	2.59394908887e-36
mcm1		12.5469657089	2.06517997508e-36
mbp1		13.7797311887	1.68763313761e-43
fhl1		52.6319800143	0.0
