# Supplementary material for: Inferring functional transcription factor-gene binding pairs by integrating transcription factor binding data with transcription factor knockout data
Source: BMC Syst Biol. 2013 Dec 13;7(Suppl 6):S13. doi: 10.1186/1752-0509-7-S6-S13 (PMC4029220; doi:10.1186/1752-0509-7-S6-S13)
Supplement: Additional file 3 — Biological significance validation on the results generated from the dataset of Harbison et al. Additional file 3 zipped the raw files for the three biological validations: 1) Prevalence of protein-protein interaction validation 2) Functional enrichment validation 3) Expression coherence validation. Detailed description of the raw files is written in the file 'ReadMe.doc' in Additional File 3. [file 1752-0509-7-S6-S13-S3.zip › AddFile3/Supplementary Validation Results/Validation of Expression Coherence/DetailComparsionRestulsWithLLS/expression_coherence_Hypothesis1_LLS_17.txt]

TF	Rank Sum test	statistic	p value
yap1		-27.2355732462	1.0
rap1		-11.6810131196	1.0
ace2		-7.73902326687	1.0
swi4		-7.6890803443	1.0
gcr1		-6.52708265233	0.999999999966
stb5		-6.29080753968	0.999999999842
sfp1		-6.24831860809	0.999999999793
skn7		-5.4541335179	0.999999975394
hap4		-4.58846362628	0.9999977674
cad1		-4.04897626612	0.99997427892
gln3		-3.38029517239	0.999637959889
aft2		-3.37217113195	0.999627109534
adr1		-2.89727430611	0.998117897645
met4		-2.14138383627	0.983878451333
aft1		-2.07909603489	0.981195737759
gcn4		-1.58654706038	0.943692367199
zap1		-1.04760845229	0.852590479188
mig1		-0.626641977674	0.734553027303
mbp1		-0.36317595953	0.641763277557
gal4		-0.163554703544	0.564959147129
msn2		0.556945392689	0.288782369702
fkh2		0.975566448929	0.164639678835
arr1		1.20250946886	0.114583099862
stp1		1.29969522268	0.0968527241927
abf1		1.31987198806	0.093438880733
rim101		1.45538880438	0.0727808270388
hsf1		1.50133133069	0.0666349426275
upc2		1.65151240182	0.0493169952554
ume6		1.81733774041	0.0345827072645
xbp1		1.96319607719	0.0248116975054
rpn4		2.01674126198	0.0218612607649
sko1		2.11227677454	0.017331358372
hac1		2.12933244254	0.0166133827406
rme1		2.20269613763	0.0138080863416
rtg1		2.40321948056	0.00812571512221
sok2		3.05942449144	0.00110881341199
opi1		3.45815752178	0.000271941640972
fkh1		3.73888334033	9.24197362475e-05
yhp1		4.13709049933	1.75868704307e-05
ino2		4.15803144525	1.60500922509e-05
pdr1		4.58691672797	2.24919998918e-06
gcr2		4.96055303777	3.51463824262e-07
nrg1		5.00366117554	2.81257960872e-07
rtg3		5.616460773	9.74542364749e-09
ino4		5.79430622768	3.43020904821e-09
tec1		5.8139989195	3.04989039163e-09
azf1		5.92074999194	1.60238366416e-09
msn4		5.97676583204	1.13805501946e-09
rox1		6.10356965503	5.18626665691e-10
pho4		6.56141941374	2.66489884339e-11
swi5		7.0863165118	6.88643084967e-13
yox1		7.69484759391	7.0831463737e-15
pdr3		9.48536553377	1.20767521016e-21
leu3		9.97226892315	1.00785279241e-23
sut1		10.5583054011	2.32489998847e-26
elp4		17.4021385069	3.97397587657e-68
mcm1		18.3284085421	2.45531826236e-75
fhl1		40.8489912491	0.0
