# Supplementary material for: Inferring functional transcription factor-gene binding pairs by integrating transcription factor binding data with transcription factor knockout data
Source: BMC Syst Biol. 2013 Dec 13;7(Suppl 6):S13. doi: 10.1186/1752-0509-7-S6-S13 (PMC4029220; doi:10.1186/1752-0509-7-S6-S13)
Supplement: Additional file 3 — Biological significance validation on the results generated from the dataset of Harbison et al. Additional file 3 zipped the raw files for the three biological validations: 1) Prevalence of protein-protein interaction validation 2) Functional enrichment validation 3) Expression coherence validation. Detailed description of the raw files is written in the file 'ReadMe.doc' in Additional File 3. [file 1752-0509-7-S6-S13-S3.zip › AddFile3/Supplementary Validation Results/Validation of Expression Coherence/DetailComparsionRestulsWithLLS/expression_coherence_Hypothesis1_LLS_18.txt]

TF	Rank Sum test	statistic	p value
yap1		-15.6868122657	1.0
skn7		-8.70224326956	1.0
gln3		-13.4572814208	1.0
ace2		-14.2041817424	1.0
sfp1		-9.38796589024	1.0
rap1		-9.0480402613	1.0
hsf1		-8.24675628154	1.0
gcn4		-8.28558933999	1.0
aft2		-5.71781988307	0.999999994605
nrg1		-3.31058707419	0.999534497593
adr1		-3.13878286036	0.999151744448
hap4		-2.58358894046	0.995111087358
gcr1		-2.53542809049	0.994384500791
mig1		-2.17117719709	0.985041109817
stb5		-1.1170679582	0.868017365318
fkh1		-1.08766111401	0.8616276298
rme1		-0.513379161446	0.696156940277
zap1		-0.11034677339	0.543932818038
gcr2		-0.0307628196499	0.512270654001
rim101		0.224301963282	0.411261174325
ino2		0.528890543288	0.298440691247
fkh2		1.02878517249	0.151790317923
sko1		1.18383736284	0.118238724488
arr1		1.3162994587	0.09403677624
aft1		1.35455791557	0.0877792247179
rtg1		1.36183811992	0.0866244891906
stp1		1.47541751352	0.0700501648586
swi4		1.64774731541	0.0497022671247
upc2		1.68893910284	0.0456155503551
sok2		1.71029216141	0.0436059302805
gal4		1.87130995093	0.0306510660348
cad1		2.12397126346	0.0168362732897
hac1		2.2003964034	0.0138893913946
opi1		3.53623616365	0.000202935843024
rtg3		4.04597774378	2.60525918114e-05
mcm1		4.23854719029	1.12485448927e-05
sut1		4.37931683002	5.95259700515e-06
leu3		4.56065542251	2.54971009672e-06
azf1		4.67619718605	1.4612180572e-06
pho4		4.68997743352	1.36617590682e-06
yhp1		4.73445582797	1.09821799128e-06
yox1		5.37384596867	3.85373527285e-08
msn2		5.70915875316	5.67679762469e-09
met4		6.02800636135	8.29972593731e-10
pdr1		6.08011841068	6.00469136824e-10
rox1		6.59412981163	2.13878658305e-11
pdr3		6.65705565409	1.39683712194e-11
msn4		7.67057677164	8.56123232711e-15
ino4		7.77014450063	3.91983199294e-15
abf1		8.39617408224	2.30630820235e-17
tec1		8.61467031828	3.50715696415e-18
rpn4		8.70305970723	1.61526920556e-18
mbp1		9.58022836044	4.84153005351e-22
swi5		10.6539908183	8.3523284993e-27
xbp1		10.7307044276	3.65186311282e-27
ume6		14.9467797877	8.17323823578e-51
elp4		16.5740701041	5.3655028792e-62
fhl1		42.5693432176	0.0
