# Supplementary material for: Inferring functional transcription factor-gene binding pairs by integrating transcription factor binding data with transcription factor knockout data
Source: BMC Syst Biol. 2013 Dec 13;7(Suppl 6):S13. doi: 10.1186/1752-0509-7-S6-S13 (PMC4029220; doi:10.1186/1752-0509-7-S6-S13)
Supplement: Additional file 3 — Biological significance validation on the results generated from the dataset of Harbison et al. Additional file 3 zipped the raw files for the three biological validations: 1) Prevalence of protein-protein interaction validation 2) Functional enrichment validation 3) Expression coherence validation. Detailed description of the raw files is written in the file 'ReadMe.doc' in Additional File 3. [file 1752-0509-7-S6-S13-S3.zip › AddFile3/Supplementary Validation Results/Validation of Expression Coherence/DetailComparsionRestulsWithLLS/expression_coherence_Hypothesis1_LLS_19.txt]

TF	Rank Sum test	statistic	p value
swi4		-12.7698286087	1.0
ume6		-13.7703980556	1.0
rap1		-11.491107531	1.0
hsf1		-7.39571496616	1.0
sfp1		-6.49449541767	0.999999999958
aft1		-6.14361089387	0.999999999597
rpn4		-5.7710766838	0.999999996062
zap1		-5.38114737582	0.999999962994
stb5		-5.32864267376	0.999999950525
ace2		-5.2814203807	0.999999935907
gln3		-3.50661773523	0.999773079693
fkh2		-3.11832766855	0.999090597641
met4		-3.07953885727	0.99896339338
fkh1		-2.5568705351	0.994719074085
hap4		-2.2299986262	0.987126232959
gal4		-1.77861860724	0.962348844305
mig1		-1.30654498193	0.904316353728
gcr2		-1.0550292802	0.854294033189
yap1		-0.93348434834	0.824715026026
mbp1		-0.881833725654	0.811066634626
aft2		-0.757948929854	0.775759221693
hac1		-0.568019042454	0.714988981108
sko1		-0.212214722676	0.584030239359
cad1		0.00998688900657	0.496015873954
msn2		0.353713901686	0.361776651625
opi1		0.443958789223	0.32853618959
gcn4		1.11542406678	0.132334370521
ino2		1.1679598316	0.121411483979
arr1		1.29122708806	0.0983124723737
upc2		1.52786216175	0.0632733822736
azf1		1.64174058626	0.0503218883364
adr1		1.67371686701	0.0470931286351
ino4		1.78369509892	0.037236611488
rox1		1.78838971346	0.0368565773721
rim101		2.00062642922	0.0227163316093
rtg1		2.00852563417	0.0222937324251
nrg1		2.02072822113	0.0216539533834
stp1		2.26159018275	0.0118613675607
sut1		2.52338627787	0.00581153239942
pho4		2.60931631935	0.00453616683533
gcr1		3.00094549604	0.00134571367439
rtg3		3.20425218986	0.000677069031887
xbp1		3.60745463064	0.000154607792575
yhp1		3.66361694999	0.000124339296995
rme1		4.08839476451	2.17184258207e-05
sok2		4.61250138418	1.9892594732e-06
skn7		4.69511639278	1.33227480667e-06
pdr1		4.82157189704	7.12156829413e-07
mcm1		5.62645571843	9.19749899695e-09
swi5		7.08924342502	6.74235769788e-13
leu3		7.37585451745	8.16471273193e-14
elp4		7.84678953084	2.13411332468e-15
msn4		8.34426435762	3.58292673882e-17
tec1		8.67382252144	2.0892570125e-18
pdr3		9.1576183603	2.65276366377e-20
yox1		10.5567513594	2.36370080681e-26
abf1		12.1787067406	2.01815657575e-34
fhl1		32.1528048398	4.0349075172e-227
