# Supplementary material for: Inferring functional transcription factor-gene binding pairs by integrating transcription factor binding data with transcription factor knockout data
Source: BMC Syst Biol. 2013 Dec 13;7(Suppl 6):S13. doi: 10.1186/1752-0509-7-S6-S13 (PMC4029220; doi:10.1186/1752-0509-7-S6-S13)
Supplement: Additional file 3 — Biological significance validation on the results generated from the dataset of Harbison et al. Additional file 3 zipped the raw files for the three biological validations: 1) Prevalence of protein-protein interaction validation 2) Functional enrichment validation 3) Expression coherence validation. Detailed description of the raw files is written in the file 'ReadMe.doc' in Additional File 3. [file 1752-0509-7-S6-S13-S3.zip › AddFile3/Supplementary Validation Results/Validation of Expression Coherence/DetailComparsionRestulsWithLLS/expression_coherence_Hypothesis1_LLS_2.txt]

TF	Rank Sum test	statistic	p value
rpn4		-9.37658646539	1.0
ume6		-10.2803544872	1.0
rap1		-11.7420062423	1.0
mbp1		-7.69366686704	1.0
skn7		-6.50490877422	0.999999999961
gcr1		-6.10598617981	0.999999999489
fkh1		-5.7003292906	0.999999994021
elp4		-5.58632634117	0.999999988404
zap1		-5.48902492753	0.999999979792
ino4		-4.38972256237	0.999994325232
sut1		-3.09159530903	0.9990045797
yap1		-3.05235193919	0.998864721428
hap4		-2.06715360801	0.980640158975
swi4		-1.67016185163	0.952556327282
sko1		-0.654534362673	0.743616201969
rtg3		-0.567908003264	0.714951281361
swi5		-0.559709475868	0.71216119106
gcr2		-0.408719852267	0.658627368401
rme1		-0.111243139943	0.544288228411
aft1		0.0210478333676	0.491603749302
rim101		0.128844931039	0.448740175992
cad1		0.353634453857	0.361806425143
adr1		0.499123814671	0.308846080741
ace2		0.535712071261	0.2960787798
mig1		0.737672992217	0.230356593952
msn2		0.863221357963	0.19400788647
ino2		0.97687206912	0.164316245541
opi1		1.11942983049	0.131478405364
sok2		1.25042469799	0.105572223556
arr1		1.58438096018	0.0565535260237
upc2		1.65151240182	0.0493169952554
sfp1		2.04348263034	0.0205023425533
stb5		2.18485844409	0.0144496136309
met4		2.59256446902	0.00476316624183
rtg1		2.82100930959	0.00239364067847
pdr1		3.14886352595	0.000819533605272
azf1		3.23449506829	0.000609290125783
fkh2		3.486698102	0.000244511526131
gal4		3.61892799344	0.000147912965117
hac1		3.70862736478	0.00010419291753
leu3		4.2654044753	9.97701876662e-06
aft2		4.33741563973	7.20839200603e-06
tec1		4.45638594443	4.1676457335e-06
stp1		4.66771564136	1.52283511066e-06
xbp1		4.67930918255	1.43921552586e-06
yhp1		4.95427284497	3.63006370861e-07
pho4		5.19188401786	1.04088338921e-07
pdr3		5.97428747202	1.15548991805e-09
abf1		6.21940851362	2.49516244131e-10
nrg1		6.64752600614	1.49030167767e-11
gln3		6.92724130753	2.14563131929e-12
msn4		7.1699537039	3.75115664214e-13
yox1		7.27002232351	1.79714048326e-13
gcn4		7.30691680429	1.3667083855e-13
mcm1		8.48791563927	1.0518809581e-17
rox1		9.07494586183	5.68670141094e-20
hsf1		10.381913554	1.49853385902e-25
fhl1		25.5038327999	8.93709709332e-144
