# Supplementary material for: Inferring functional transcription factor-gene binding pairs by integrating transcription factor binding data with transcription factor knockout data
Source: BMC Syst Biol. 2013 Dec 13;7(Suppl 6):S13. doi: 10.1186/1752-0509-7-S6-S13 (PMC4029220; doi:10.1186/1752-0509-7-S6-S13)
Supplement: Additional file 3 — Biological significance validation on the results generated from the dataset of Harbison et al. Additional file 3 zipped the raw files for the three biological validations: 1) Prevalence of protein-protein interaction validation 2) Functional enrichment validation 3) Expression coherence validation. Detailed description of the raw files is written in the file 'ReadMe.doc' in Additional File 3. [file 1752-0509-7-S6-S13-S3.zip › AddFile3/Supplementary Validation Results/Validation of Expression Coherence/DetailComparsionRestulsWithLLS/expression_coherence_Hypothesis1_LLS_20.txt]

TF	Rank Sum test	statistic	p value
yap1		-6.74444208379	0.999999999992
fkh2		-5.45112055927	0.999999974973
sfp1		-4.79007744492	0.999999166415
gcr1		-4.51672978453	0.999996859902
met4		-3.62803160755	0.999857204848
hsf1		-2.63402687681	0.995781059578
aft1		-2.09752039902	0.982026233337
mig1		-2.03483726139	0.979066374771
gcr2		-1.51980905066	0.935720513119
hap4		-1.45006444285	0.926479725273
rap1		-1.1568859091	0.876340511784
adr1		-0.874640164267	0.809115136627
ino2		-0.467358981082	0.679878467696
sko1		0.143738460417	0.442853499759
gcn4		0.190233830588	0.42456295108
rpn4		0.367384512484	0.356666111194
sok2		0.837670604992	0.20110786345
fkh1		0.981914810007	0.16307090947
pho4		1.12929357052	0.129387006132
hac1		1.26560357334	0.102827523064
sut1		1.34858422776	0.0887352747578
cad1		1.52287198695	0.0638953677274
rtg1		1.56722739422	0.0585307747127
skn7		1.57946831092	0.0571143397665
zap1		1.58222238224	0.0567994062639
upc2		1.73157711665	0.0416744417294
mcm1		1.73913699328	0.0410053344851
rim101		1.83559901755	0.0332084912893
gln3		1.87654530152	0.030290220115
stb5		2.14164437219	0.0161110551155
rox1		2.46865868062	0.00678102539291
arr1		2.72035221464	0.00326062071592
ino4		2.72087909464	0.00325542850515
msn4		2.77342498467	0.00277348137531
xbp1		2.98080319105	0.00143746745689
azf1		3.29047733658	0.000500087791295
opi1		3.30563180278	0.000473812616396
rme1		3.52416057802	0.00021241335485
mbp1		3.66899891926	0.000121751054251
gal4		4.11279905904	1.95445302292e-05
ume6		4.47122122249	3.88870973774e-06
swi4		4.62086443989	1.9107221047e-06
yhp1		4.73389649714	1.1012503664e-06
msn2		4.79487587132	8.13877952496e-07
leu3		4.85276699257	6.08753540471e-07
tec1		5.53550329499	1.55167949832e-08
ace2		5.66704561778	7.2640337096e-09
pdr3		5.96216576751	1.244582169e-09
rtg3		6.10594465557	5.10972090514e-10
nrg1		6.24987690919	2.05388146305e-10
stp1		6.50881271876	3.78735432143e-11
yox1		6.96331397443	1.66179973617e-12
aft2		7.56003958148	2.0147336189e-14
abf1		8.05869582247	3.85563576461e-16
elp4		9.80533336177	5.33968944039e-23
swi5		10.2534101819	5.71201976711e-25
pdr1		12.4835314	4.59109862312e-36
fhl1		43.0183959343	0.0
