# Supplementary material for: Inferring functional transcription factor-gene binding pairs by integrating transcription factor binding data with transcription factor knockout data
Source: BMC Syst Biol. 2013 Dec 13;7(Suppl 6):S13. doi: 10.1186/1752-0509-7-S6-S13 (PMC4029220; doi:10.1186/1752-0509-7-S6-S13)
Supplement: Additional file 3 — Biological significance validation on the results generated from the dataset of Harbison et al. Additional file 3 zipped the raw files for the three biological validations: 1) Prevalence of protein-protein interaction validation 2) Functional enrichment validation 3) Expression coherence validation. Detailed description of the raw files is written in the file 'ReadMe.doc' in Additional File 3. [file 1752-0509-7-S6-S13-S3.zip › AddFile3/Supplementary Validation Results/Validation of Expression Coherence/DetailComparsionRestulsWithLLS/expression_coherence_Hypothesis1_LLS_21.txt]

TF	Rank Sum test	statistic	p value
aft1		-7.41250886723	1.0
mig1		-7.34198846111	1.0
sut1		-4.97229164469	0.99999966917
cad1		-4.39538844188	0.999994471258
skn7		-3.80192215334	0.999928211078
mcm1		-3.64469624165	0.9998661461
azf1		-3.61701681587	0.999850991025
pho4		-3.48256376846	0.999751681539
met4		-3.22181731117	0.999363098365
msn2		-2.78016124324	0.997283404331
gcr1		-2.72737542492	0.996807982081
msn4		-2.53122857187	0.994316812419
sfp1		-2.34689892489	0.990534805348
fkh1		-2.1427942008	0.983935186405
adr1		-1.62337190543	0.947745036634
zap1		-1.60285410119	0.945516565417
sok2		-0.947644477786	0.828344762415
rap1		0.417825480493	0.338037359842
opi1		0.786233765781	0.215865273872
rme1		0.920593557909	0.17863133341
swi4		1.01249005955	0.155651898592
sko1		1.06107361338	0.144328224179
gcr2		1.31975398451	0.0934585847602
rtg1		1.4072052287	0.0796832708197
rim101		1.65571619716	0.0488896528122
upc2		1.67851647724	0.0466231582676
gln3		1.99419092212	0.0230655969204
gal4		2.12393524255	0.0168377794635
pdr3		2.37341656655	0.00881218716949
arr1		2.6509210344	0.00401363033662
stp1		2.81214731649	0.00246059793349
stb5		3.09367723679	0.00098846215397
hac1		3.5427293487	0.000198004452116
mbp1		3.95390948862	3.84422519367e-05
nrg1		4.21104933606	1.27093610536e-05
yhp1		4.38291640002	5.85505287957e-06
hsf1		4.43779696809	4.54421419761e-06
xbp1		4.67977683288	1.43593672944e-06
ino2		4.9068723892	4.62700995454e-07
ace2		5.17788881381	1.12205450525e-07
hap4		5.84370160033	2.55267228473e-09
rox1		6.04137333352	7.64039724736e-10
pdr1		6.17255438841	3.35977006669e-10
leu3		6.24949084059	2.0589644453e-10
gcn4		7.03685953928	9.8310438714e-13
tec1		7.49339258449	3.35578819061e-14
aft2		8.02553471276	5.05423333445e-16
abf1		8.46380015207	1.29401578253e-17
ume6		8.97371558809	1.43338442168e-19
yap1		9.55167341634	6.38089975251e-22
fkh2		9.60895986842	3.66427636067e-22
rpn4		9.74851699505	9.3591312262e-23
rtg3		10.0649623199	3.94587731195e-24
ino4		11.0777924565	8.03940264375e-29
yox1		11.3486622607	3.76530031329e-30
swi5		14.9415641309	8.838832615e-51
elp4		19.9221129967	1.30855345547e-88
fhl1		38.9623040009	0.0
