# Supplementary material for: Inferring functional transcription factor-gene binding pairs by integrating transcription factor binding data with transcription factor knockout data
Source: BMC Syst Biol. 2013 Dec 13;7(Suppl 6):S13. doi: 10.1186/1752-0509-7-S6-S13 (PMC4029220; doi:10.1186/1752-0509-7-S6-S13)
Supplement: Additional file 3 — Biological significance validation on the results generated from the dataset of Harbison et al. Additional file 3 zipped the raw files for the three biological validations: 1) Prevalence of protein-protein interaction validation 2) Functional enrichment validation 3) Expression coherence validation. Detailed description of the raw files is written in the file 'ReadMe.doc' in Additional File 3. [file 1752-0509-7-S6-S13-S3.zip › AddFile3/Supplementary Validation Results/Validation of Expression Coherence/DetailComparsionRestulsWithLLS/expression_coherence_Hypothesis1_LLS_22.txt]

TF	Rank Sum test	statistic	p value
abf1		-1870.0659651	1.0
rap1		-6.90337382526	0.999999999997
mig1		-5.2998953998	0.999999942065
zap1		-4.17880103146	0.999985347504
hsf1		-4.01127797151	0.999969804522
rpn4		-3.94448859558	0.99996001477
gcr1		-3.88319296523	0.999948453156
skn7		-3.52396806367	0.999787432257
nrg1		-3.09131066356	0.999003624883
ino4		-2.83644402484	0.997719051292
gal4		-2.62059946248	0.995611233932
fkh1		-2.14450104262	0.98400361901
gcn4		-1.64506261752	0.950021550672
pdr1		-1.29848653789	0.90293990033
sok2		-1.27513361237	0.898869022939
pho4		-1.14014024519	0.872886061267
adr1		-1.04371455991	0.851691264258
aft1		-0.982859720281	0.837161757721
gln3		-0.836475122246	0.798556166737
hac1		-0.542401531433	0.706229037545
sko1		-0.290561437152	0.614306621597
aft2		0.119627024243	0.452389305599
hap4		0.182260305905	0.42768922409
ino2		0.287812202975	0.386745247908
azf1		0.360367228073	0.35928626539
msn2		0.427842148023	0.334383024328
met4		0.544147843544	0.293169869757
fkh2		0.909119541394	0.1816435143
swi5		1.09394753766	0.136988993944
cad1		1.1961764161	0.115813861064
rim101		1.21387810031	0.112397138385
sfp1		1.2327049859	0.108842925486
stb5		1.28190554689	0.099937890954
arr1		1.37415877556	0.0846961978864
sut1		1.6045816627	0.0542929498006
upc2		1.61219067797	0.0534602265953
rtg1		1.69384287054	0.0451475726274
yox1		1.72233923896	0.0425040417594
rox1		2.05179762813	0.020094666961
tec1		2.87906478621	0.00199428194171
xbp1		3.40917089155	0.000325803236455
rtg3		3.51348063175	0.000221138328227
gcr2		3.59068854829	0.000164902773924
msn4		3.79755856376	7.30641296107e-05
leu3		3.94690718768	3.95836140294e-05
opi1		4.08551033027	2.1990021825e-05
yhp1		4.23888871077	1.12314486361e-05
yap1		4.37130048014	6.17543407606e-06
rme1		4.81964512123	7.19069045581e-07
pdr3		4.84762774123	6.24732885935e-07
stp1		6.87283842579	3.1468419505e-12
ume6		6.92147581005	2.23481234703e-12
mbp1		7.24869591357	2.10401716539e-13
swi4		8.08734532903	3.04895965476e-16
ace2		9.00908545666	1.03890966464e-19
mcm1		10.1135750537	2.40482332687e-24
elp4		14.2287393044	3.03836964702e-46
fhl1		24.4500152235	2.5152566231e-132
