# Supplementary material for: Inferring functional transcription factor-gene binding pairs by integrating transcription factor binding data with transcription factor knockout data
Source: BMC Syst Biol. 2013 Dec 13;7(Suppl 6):S13. doi: 10.1186/1752-0509-7-S6-S13 (PMC4029220; doi:10.1186/1752-0509-7-S6-S13)
Supplement: Additional file 3 — Biological significance validation on the results generated from the dataset of Harbison et al. Additional file 3 zipped the raw files for the three biological validations: 1) Prevalence of protein-protein interaction validation 2) Functional enrichment validation 3) Expression coherence validation. Detailed description of the raw files is written in the file 'ReadMe.doc' in Additional File 3. [file 1752-0509-7-S6-S13-S3.zip › AddFile3/Supplementary Validation Results/Validation of Expression Coherence/DetailComparsionRestulsWithLLS/expression_coherence_Hypothesis1_LLS_23.txt]

TF	Rank Sum test	statistic	p value
yap1		-10.3584142418	1.0
hsf1		-16.055776735	1.0
gcn4		-8.52571478567	1.0
rap1		-18.4272129655	1.0
aft2		-7.77878184893	1.0
ace2		-7.38076892038	1.0
hap4		-6.52910087983	0.999999999967
nrg1		-5.91855362238	0.999999998376
fkh1		-5.07418961047	0.999999805425
gln3		-5.05880641251	0.999999789056
swi4		-5.05309730028	0.999999782649
stp1		-4.71567749015	0.999998795461
fkh2		-4.48639532382	0.999996378086
rme1		-3.87772238848	0.999947280534
sfp1		-3.63994499344	0.999863651855
msn4		-3.38204391683	0.999640256794
aft1		-1.37780866204	0.915868814531
rpn4		-1.17424153268	0.879850852673
rtg3		-0.808715401078	0.790660566331
pho4		-0.57798353794	0.718362383249
sut1		-0.319176972825	0.625203841253
rim101		-0.207387389002	0.582146334683
hac1		-0.147793332815	0.558747064401
skn7		0.00896702457603	0.496422722707
zap1		0.08603865772	0.465717843366
msn2		0.149540277944	0.440563664725
sok2		0.355526710999	0.361097518891
ume6		0.549164934847	0.291446132993
gcr1		0.716091056556	0.236967562875
adr1		0.774502471041	0.219316853742
stb5		1.24165404848	0.10718211547
sko1		1.41209157037	0.0789615002487
gcr2		1.52450086435	0.0636918205523
upc2		1.69083412567	0.0454342437538
rtg1		1.8006617903	0.0358781017748
opi1		2.15260999846	0.0156746710441
mig1		2.2666082418	0.011707084084
arr1		2.31340835269	0.0103500991439
rox1		2.86188597557	0.00210564191897
mcm1		3.33279797482	0.000429886742511
azf1		3.55463435305	0.000189252536424
mbp1		3.65273944819	0.000129728731816
cad1		3.68119729135	0.000116070642341
ino2		3.7943784878	7.40068731042e-05
yox1		3.82291226906	6.59423567753e-05
pdr3		3.94785469695	3.9427318933e-05
gal4		4.51328911322	3.19149578446e-06
yhp1		5.20625138481	9.63467816446e-08
met4		6.1461464445	3.96939965254e-10
xbp1		6.65185826631	1.44707672583e-11
ino4		8.20900871304	1.11511024588e-16
elp4		9.08785092155	5.05079608542e-20
tec1		9.43413807	1.97110999907e-21
pdr1		10.1362793407	1.90674295541e-24
abf1		10.8503282422	9.93552241518e-28
leu3		11.426398525	1.54323139991e-30
swi5		19.9550875794	6.76928029355e-89
fhl1		37.2877373487	1.29676018219e-304
