# Supplementary material for: Inferring functional transcription factor-gene binding pairs by integrating transcription factor binding data with transcription factor knockout data
Source: BMC Syst Biol. 2013 Dec 13;7(Suppl 6):S13. doi: 10.1186/1752-0509-7-S6-S13 (PMC4029220; doi:10.1186/1752-0509-7-S6-S13)
Supplement: Additional file 3 — Biological significance validation on the results generated from the dataset of Harbison et al. Additional file 3 zipped the raw files for the three biological validations: 1) Prevalence of protein-protein interaction validation 2) Functional enrichment validation 3) Expression coherence validation. Detailed description of the raw files is written in the file 'ReadMe.doc' in Additional File 3. [file 1752-0509-7-S6-S13-S3.zip › AddFile3/Supplementary Validation Results/Validation of Expression Coherence/DetailComparsionRestulsWithLLS/expression_coherence_Hypothesis1_LLS_24.txt]

TF	Rank Sum test	statistic	p value
yap1		-16.1672812038	1.0
mbp1		-6.88236546993	0.999999999997
sfp1		-5.86054886174	0.999999997693
rap1		-5.09633965544	0.999999826858
ace2		-4.90282463617	0.999999527658
azf1		-4.48578492105	0.9999963677
aft1		-4.28564060598	0.999990889332
fkh2		-4.07052208721	0.999976546053
skn7		-3.604975867	0.999843909032
mig1		-3.12237801563	0.999103017843
rpn4		-2.49794662187	0.99375424993
gcr1		-1.7452827393	0.959532167514
sko1		-1.62985842241	0.948434288596
sok2		-1.15056483678	0.875044346966
swi4		-1.14911199462	0.874745098466
stb5		-1.06263560803	0.85602638376
zap1		-0.965355934482	0.832816717683
msn2		-0.898380509438	0.815508638094
ino2		-0.576906737547	0.71799877054
hac1		-0.420718354081	0.663019621482
rim101		-0.360942306816	0.640928711923
hsf1		0.10450870491	0.458382830295
rtg1		0.426450822532	0.334889687538
adr1		0.679703000433	0.248346267904
gcr2		0.945086058397	0.172307471165
pho4		1.13293667109	0.128620424407
gcn4		1.34246241267	0.0897230548992
arr1		1.49759198488	0.0671196452337
nrg1		1.63012105444	0.0515379573448
fkh1		1.64899452143	0.0495743785491
upc2		1.68751783571	0.0457519116627
msn4		2.00540053644	0.0224601222073
xbp1		2.01604056426	0.0218978671235
gal4		2.38111234123	0.00863022359678
hap4		2.79771182787	0.0025733003748
opi1		2.99331723531	0.00137981368707
rox1		3.17308929806	0.000754130633192
yox1		3.57472660954	0.000175297022712
rme1		3.58909250208	0.000165915545257
cad1		3.76621443446	8.28707278776e-05
met4		3.91396785081	4.53958645905e-05
aft2		4.08652179918	2.18944180129e-05
yhp1		4.16030272886	1.58913018279e-05
ino4		4.30039584694	8.52466440673e-06
ume6		5.05686819749	2.13098788825e-07
swi5		5.26377081997	7.05651803667e-08
sut1		5.36151927121	4.1262458329e-08
pdr3		5.49692947825	1.93230578554e-08
gln3		6.23126705065	2.31338803595e-10
tec1		7.41420887986	6.11764763553e-14
abf1		7.55528810339	2.0896685331e-14
rtg3		8.12696625573	2.20083924561e-16
elp4		8.85466831444	4.19665114325e-19
stp1		8.94479620023	1.86318357157e-19
leu3		9.31113104261	6.32391130184e-21
pdr1		10.9103229052	5.14451129812e-28
mcm1		14.1661021962	7.42591265588e-46
fhl1		32.0606286925	7.8047859503e-226
