# Supplementary material for: Inferring functional transcription factor-gene binding pairs by integrating transcription factor binding data with transcription factor knockout data
Source: BMC Syst Biol. 2013 Dec 13;7(Suppl 6):S13. doi: 10.1186/1752-0509-7-S6-S13 (PMC4029220; doi:10.1186/1752-0509-7-S6-S13)
Supplement: Additional file 3 — Biological significance validation on the results generated from the dataset of Harbison et al. Additional file 3 zipped the raw files for the three biological validations: 1) Prevalence of protein-protein interaction validation 2) Functional enrichment validation 3) Expression coherence validation. Detailed description of the raw files is written in the file 'ReadMe.doc' in Additional File 3. [file 1752-0509-7-S6-S13-S3.zip › AddFile3/Supplementary Validation Results/Validation of Expression Coherence/DetailComparsionRestulsWithLLS/expression_coherence_Hypothesis1_LLS_25.txt]

TF	Rank Sum test	statistic	p value
rap1		-12.5037490059	1.0
ace2		-6.17964862432	0.999999999679
yap1		-4.32635052359	0.999992419994
fkh2		-3.90399453697	0.999952691041
sfp1		-3.39834053915	0.999661020136
rpn4		-2.27496609158	0.988546017989
swi4		-2.26120342862	0.98812666855
cad1		-2.11130548792	0.982626968675
sko1		-2.06600902977	0.980586186512
ino4		-1.68684377819	0.954183302474
gln3		-1.28657286474	0.900878396641
mig1		-1.18974387888	0.882926463255
fkh1		-0.577375840465	0.718157204463
sok2		-0.534506308397	0.70350435695
met4		-0.503905731161	0.692836188508
adr1		-0.291117209258	0.614519160709
ino2		-0.101243132786	0.540321271205
pho4		0.0174643480585	0.493033087317
skn7		0.0675888293809	0.473056473964
rim101		0.15311366805	0.439154318714
ume6		0.153885728542	0.438849918518
rtg1		0.680094203439	0.248222407268
hsf1		1.2418995104	0.107136820386
yox1		1.24313320175	0.106909376374
abf1		1.31606698698	0.094075780111
stb5		1.33847094996	0.0903714819899
gal4		1.52582089868	0.0635272372683
msn2		1.6828147229	0.0462054819906
upc2		1.72968209382	0.0418435448176
arr1		2.08582837301	0.0184970861613
gcr1		2.17377299754	0.0148610936922
rme1		2.45656142912	0.00701369088447
opi1		3.04052757691	0.00118082031736
nrg1		3.32139489272	0.000447843556271
gcn4		3.36981638108	0.000376091438373
tec1		3.84367733241	6.06021724353e-05
rox1		3.85699544613	5.73946500259e-05
aft2		3.89716330175	4.86629975882e-05
zap1		3.90784510555	4.65614866515e-05
aft1		4.06118378735	2.44122578559e-05
sut1		4.11237025961	1.95808778909e-05
mbp1		4.1571385075	1.61129313666e-05
swi5		4.79751487939	8.03231396233e-07
yhp1		4.82534708818	6.98798294184e-07
hac1		4.90735445503	4.61565559616e-07
gcr2		5.72444802319	5.1885285421e-09
stp1		5.9370507775	1.45097405676e-09
rtg3		6.22918255952	2.34437583183e-10
mcm1		6.61277776316	1.88587244025e-11
azf1		6.72778342728	8.61335309372e-12
msn4		7.42950503963	5.45023973801e-14
leu3		7.6005068521	1.47486572316e-14
xbp1		7.91264355075	1.25990027097e-15
elp4		8.27095265736	6.64464083453e-17
pdr3		8.35738822641	3.20610055957e-17
hap4		8.61354428269	3.54179241866e-18
pdr1		10.696327025	5.29464266539e-27
fhl1		29.3536878712	1.07205010673e-189
