# Supplementary material for: Inferring functional transcription factor-gene binding pairs by integrating transcription factor binding data with transcription factor knockout data
Source: BMC Syst Biol. 2013 Dec 13;7(Suppl 6):S13. doi: 10.1186/1752-0509-7-S6-S13 (PMC4029220; doi:10.1186/1752-0509-7-S6-S13)
Supplement: Additional file 3 — Biological significance validation on the results generated from the dataset of Harbison et al. Additional file 3 zipped the raw files for the three biological validations: 1) Prevalence of protein-protein interaction validation 2) Functional enrichment validation 3) Expression coherence validation. Detailed description of the raw files is written in the file 'ReadMe.doc' in Additional File 3. [file 1752-0509-7-S6-S13-S3.zip › AddFile3/Supplementary Validation Results/Validation of Expression Coherence/DetailComparsionRestulsWithLLS/expression_coherence_Hypothesis1_LLS_26.txt]

TF	Rank Sum test	statistic	p value
rap1		-6.51075594138	0.999999999963
rpn4		-5.74715021702	0.999999995462
skn7		-5.74437189467	0.999999995387
yap1		-5.33189714227	0.999999951404
fkh2		-4.86972490626	0.999999441231
mbp1		-4.64063825877	0.999998263327
swi4		-3.39760053486	0.999660101977
hsf1		-2.85075841377	0.997819245316
aft1		-2.49590054482	0.993718108918
zap1		-2.0585626805	0.980231924542
sfp1		-1.97036496627	0.975601721153
cad1		-1.43956933122	0.925005359182
gcr2		-0.773762304937	0.780464316163
adr1		-0.672155858112	0.749257760388
hap4		-0.180253682145	0.571523291855
opi1		0.0626444917308	0.475024799846
gcn4		0.163936791802	0.434890451617
hac1		0.208142277048	0.417558938823
stb5		0.309470426227	0.378481852603
sko1		0.834053212378	0.20212549939
mig1		1.26164540097	0.103538205801
met4		1.30216165196	0.0964305656279
stp1		1.41342741462	0.0787650448126
ace2		1.53430211378	0.0624776729856
rim101		1.53937334276	0.0618565890128
ume6		1.55285275003	0.0602291585785
upc2		1.73110336094	0.0417166655183
gcr1		1.78906326569	0.0368023136545
xbp1		2.00996111	0.0222176525388
fkh1		2.28745676691	0.0110845880674
rtg1		2.41394261536	0.00789047378479
pdr1		2.54625181194	0.00544433049409
ino2		2.61343250446	0.00448188935105
arr1		2.75313916087	0.00295133998737
msn2		3.01784787444	0.00127288332275
rtg3		3.25059977819	0.000575809249031
ino4		3.3431031128	0.000414235546925
aft2		3.39775721865	0.000339703425194
sok2		3.45041425572	0.000279863470076
mcm1		3.51124256126	0.00022300861397
pho4		3.76713874747	8.25646187353e-05
rme1		4.06407202128	2.41119674917e-05
gln3		4.10944158817	1.98308508718e-05
elp4		4.53451213332	2.88683915699e-06
azf1		4.54207812996	2.7851194057e-06
tec1		4.87792898315	5.36027534243e-07
yhp1		4.9425268975	3.85582309539e-07
pdr3		5.06634545297	2.02762849242e-07
rox1		5.22830767108	8.55343316169e-08
gal4		5.91186631465	1.69126512767e-09
abf1		5.97656437955	1.13946258657e-09
swi5		6.09005785521	5.64349453977e-10
yox1		6.86668971692	3.28543864964e-12
leu3		7.40306245284	6.65395610512e-14
sut1		7.56942459162	1.87440498146e-14
msn4		8.34093954367	3.68512858148e-17
nrg1		10.4879208313	4.90823653815e-26
fhl1		36.3589070642	9.50181424486e-290
