# Supplementary material for: Inferring functional transcription factor-gene binding pairs by integrating transcription factor binding data with transcription factor knockout data
Source: BMC Syst Biol. 2013 Dec 13;7(Suppl 6):S13. doi: 10.1186/1752-0509-7-S6-S13 (PMC4029220; doi:10.1186/1752-0509-7-S6-S13)
Supplement: Additional file 3 — Biological significance validation on the results generated from the dataset of Harbison et al. Additional file 3 zipped the raw files for the three biological validations: 1) Prevalence of protein-protein interaction validation 2) Functional enrichment validation 3) Expression coherence validation. Detailed description of the raw files is written in the file 'ReadMe.doc' in Additional File 3. [file 1752-0509-7-S6-S13-S3.zip › AddFile3/Supplementary Validation Results/Validation of Expression Coherence/DetailComparsionRestulsWithLLS/expression_coherence_Hypothesis1_LLS_27.txt]

TF	Rank Sum test	statistic	p value
hsf1		-10.5468405022	1.0
gcn4		-11.0499407346	1.0
fkh2		-17.6438361139	1.0
hap4		-7.63407414967	1.0
swi4		-7.53757599099	1.0
ume6		-5.95490270104	0.999999998699
rtg3		-5.3773872418	0.999999962213
rap1		-4.90460113793	0.999999531913
cad1		-3.14919185638	0.999181386649
aft1		-2.92689715552	0.998288189638
sok2		-2.5885468382	0.995180908078
gcr1		-1.89071326445	0.970668684592
stb5		-1.22285158209	0.88930712061
adr1		-0.908694343029	0.818244254463
gal4		-0.851705170323	0.802811124877
aft2		-0.659455905949	0.745198473901
zap1		-0.586632200054	0.721274624051
mig1		-0.524663437321	0.700091410643
sko1		-0.521283257736	0.698915268868
mbp1		-0.232834733303	0.592055129624
leu3		-0.141384092825	0.556216739938
sfp1		-0.0837131219578	0.533357738023
fkh1		0.0894017156397	0.464381330025
mcm1		0.132318753735	0.447366087231
abf1		1.22918708433	0.109500835135
upc2		1.65151240182	0.0493169952554
ino2		1.77126631648	0.0382582129738
rim101		1.86222108663	0.0312859666707
xbp1		1.98938449556	0.0233293898275
arr1		2.11090074366	0.0173904220802
swi5		2.16426614794	0.015221964598
yap1		2.43221013516	0.00750349900449
rtg1		2.46219672197	0.00690444514631
opi1		2.5484505549	0.00541013121231
msn2		2.69215983349	0.00354954570193
gln3		2.77077725233	0.00279613341606
rpn4		2.82546942653	0.00236056966266
met4		3.05429701814	0.00112794307282
yox1		3.21753213742	0.00064649270412
gcr2		3.25036276361	0.00057628941134
hac1		3.58472728744	0.000168715301151
stp1		3.62856193964	0.000142502187642
msn4		4.109701034	1.98085845223e-05
ino4		4.2917733206	8.86259240344e-06
rme1		4.34988652788	6.8103998032e-06
azf1		4.87219342643	5.51830176755e-07
tec1		5.10502359248	1.65376623901e-07
yhp1		5.11591945544	1.56108139799e-07
pho4		5.16510535083	1.20151768363e-07
skn7		5.55698601573	1.37236370603e-08
pdr1		5.59471544038	1.10491954774e-08
pdr3		7.61177164162	1.3518197418e-14
nrg1		8.46542978753	1.27604910279e-17
rox1		9.21813676498	1.51153705168e-20
sut1		10.3077006758	3.25193713372e-25
ace2		11.2805635987	8.1846932688e-30
elp4		13.5220453507	5.79538864558e-42
fhl1		47.9401871228	0.0
