# Supplementary material for: Inferring functional transcription factor-gene binding pairs by integrating transcription factor binding data with transcription factor knockout data
Source: BMC Syst Biol. 2013 Dec 13;7(Suppl 6):S13. doi: 10.1186/1752-0509-7-S6-S13 (PMC4029220; doi:10.1186/1752-0509-7-S6-S13)
Supplement: Additional file 3 — Biological significance validation on the results generated from the dataset of Harbison et al. Additional file 3 zipped the raw files for the three biological validations: 1) Prevalence of protein-protein interaction validation 2) Functional enrichment validation 3) Expression coherence validation. Detailed description of the raw files is written in the file 'ReadMe.doc' in Additional File 3. [file 1752-0509-7-S6-S13-S3.zip › AddFile3/Supplementary Validation Results/Validation of Expression Coherence/DetailComparsionRestulsWithLLS/expression_coherence_Hypothesis1_LLS_28.txt]

TF	Rank Sum test	statistic	p value
yap1		-13.0155732014	1.0
ace2		-9.56304777514	1.0
rap1		-13.443911968	1.0
swi4		-7.34022809177	1.0
gcn4		-5.88879804096	0.999999998055
fkh2		-5.80366280325	0.999999996756
rpn4		-4.88108443212	0.99999947248
ume6		-4.67410621652	0.999998523817
fkh1		-4.29045511659	0.999991084634
gcr1		-3.42582618959	0.999693533764
stb5		-2.74359980334	0.99696152138
gln3		-2.71054555708	0.996641368996
rim101		-2.52865531327	0.994274979308
sko1		-2.1603952291	0.984628956764
rme1		-1.70016866163	0.955450397438
skn7		-1.56750596556	0.941501763544
met4		-1.45095746596	0.926604147763
adr1		-1.2332214628	0.891253425042
zap1		-0.62882845502	0.735269315507
msn4		-0.58277020778	0.719975998428
hsf1		-0.253714370925	0.600141884564
gcr2		0.265498611727	0.395312689589
sfp1		0.598018048589	0.27491394513
sok2		0.965952119008	0.167034070357
mbp1		1.0981779414	0.136063398211
upc2		1.69130788138	0.0453890077768
aft2		1.81704127263	0.0346053969665
opi1		2.10539965687	0.0176282668246
aft1		2.22930133099	0.0128969310764
stp1		2.32780352327	0.00996126945807
rtg1		2.35579023047	0.00924167599191
arr1		2.99421964781	0.0013757389398
ino2		3.39514591714	0.000342960165778
hap4		3.43712857391	0.000293958224923
gal4		3.44092475083	0.000289864867413
nrg1		3.54740746968	0.000194521191507
cad1		3.73558940358	9.36380140037e-05
msn2		3.79656717283	7.33568105364e-05
ino4		4.04483899181	2.61795479066e-05
pho4		4.14951407561	1.66590900467e-05
tec1		4.29686345617	8.66159135842e-06
yhp1		4.35522952383	6.64637802349e-06
xbp1		4.62599704516	1.86400306171e-06
hac1		4.65721423924	1.60258428911e-06
rtg3		4.74305880979	1.0525756149e-06
azf1		4.80987574292	7.55120746922e-07
mig1		5.34572786931	4.5027211715e-08
pdr3		5.49640244762	1.93808679079e-08
rox1		7.35492881482	9.55144461434e-14
mcm1		7.52327440697	2.6710569066e-14
sut1		8.46836498459	1.24430736884e-17
pdr1		8.69995012289	1.66015037946e-18
yox1		10.7957670904	1.8021995798e-27
abf1		11.0649199853	9.28142358701e-29
swi5		11.1194812813	5.04283330947e-29
leu3		12.6349092375	6.77752347135e-37
elp4		12.7227348866	2.21055280758e-37
fhl1		42.5905621746	0.0
