# Supplementary material for: Inferring functional transcription factor-gene binding pairs by integrating transcription factor binding data with transcription factor knockout data
Source: BMC Syst Biol. 2013 Dec 13;7(Suppl 6):S13. doi: 10.1186/1752-0509-7-S6-S13 (PMC4029220; doi:10.1186/1752-0509-7-S6-S13)
Supplement: Additional file 3 — Biological significance validation on the results generated from the dataset of Harbison et al. Additional file 3 zipped the raw files for the three biological validations: 1) Prevalence of protein-protein interaction validation 2) Functional enrichment validation 3) Expression coherence validation. Detailed description of the raw files is written in the file 'ReadMe.doc' in Additional File 3. [file 1752-0509-7-S6-S13-S3.zip › AddFile3/Supplementary Validation Results/Validation of Expression Coherence/DetailComparsionRestulsWithLLS/expression_coherence_Hypothesis1_LLS_29.txt]

TF	Rank Sum test	statistic	p value
sfp1		-9.65833516174	1.0
mig1		-6.4613762104	0.999999999948
rap1		-4.46629605282	0.999996020727
aft1		-3.61057457454	0.99984724028
fkh2		-3.42552192063	0.999693190292
zap1		-3.00882892692	0.998688716287
ume6		-2.80658100967	0.997496483954
skn7		-2.35917966224	0.990842306939
gcr1		-1.38944952486	0.917651950262
fkh1		-0.556337772822	0.711010015174
pho4		-0.0514991700168	0.520536118397
rim101		0.206210722965	0.418313156068
hac1		0.357413543192	0.360391119721
gcn4		0.409045099542	0.341253282267
ino2		0.433835169321	0.33220407032
swi4		0.682492807576	0.247463694588
adr1		0.748363587883	0.227120439623
rtg1		0.862799923343	0.194123740662
ace2		0.873172515733	0.191284526521
msn4		0.879382994648	0.189596824666
stp1		0.928109027178	0.176675508734
stb5		1.03320737808	0.150753430426
rpn4		1.13125702886	0.128973462496
cad1		1.13250464091	0.128711167183
sko1		1.24614459246	0.106355658135
sok2		1.48061448063	0.0693546672017
arr1		1.56316587733	0.0590067919235
upc2		1.68799159142	0.0457064215361
azf1		2.10163472593	0.0177926427443
msn2		2.29447628624	0.0108815778317
tec1		2.59828940053	0.00468447477854
hsf1		3.07945638826	0.00103689364992
gcr2		3.43726140375	0.000293814092722
sut1		3.48550620871	0.00024560341197
gln3		3.65806168582	0.000127064945586
yap1		3.70614181481	0.000105220248071
ino4		3.77770151738	7.91412092763e-05
opi1		3.89394529034	4.93134512738e-05
xbp1		3.94042166422	4.06692546328e-05
met4		4.00238325454	3.13538061052e-05
rox1		4.10750166246	1.9998095009e-05
gal4		4.61918759405	1.92622720096e-06
yhp1		4.7523544146	1.00530767667e-06
abf1		4.97697787024	3.22923511281e-07
aft2		5.11727098009	1.54994054223e-07
nrg1		6.06515494147	6.59132519746e-10
rme1		6.25953370195	1.93065142145e-10
yox1		6.52567141076	3.38487935818e-11
rtg3		6.57875674377	2.37199076707e-11
swi5		6.85808403751	3.48951013725e-12
elp4		7.13446999518	4.85804030481e-13
leu3		7.53233751948	2.49199625602e-14
hap4		8.04242633012	4.40384198023e-16
pdr3		8.31535753361	4.57380361917e-17
mbp1		8.64872417794	2.60391824927e-18
mcm1		10.0956726883	2.88669339344e-24
pdr1		13.2194413207	3.38827010263e-40
fhl1		34.4624662526	1.4647499088e-260
