# Supplementary material for: Inferring functional transcription factor-gene binding pairs by integrating transcription factor binding data with transcription factor knockout data
Source: BMC Syst Biol. 2013 Dec 13;7(Suppl 6):S13. doi: 10.1186/1752-0509-7-S6-S13 (PMC4029220; doi:10.1186/1752-0509-7-S6-S13)
Supplement: Additional file 3 — Biological significance validation on the results generated from the dataset of Harbison et al. Additional file 3 zipped the raw files for the three biological validations: 1) Prevalence of protein-protein interaction validation 2) Functional enrichment validation 3) Expression coherence validation. Detailed description of the raw files is written in the file 'ReadMe.doc' in Additional File 3. [file 1752-0509-7-S6-S13-S3.zip › AddFile3/Supplementary Validation Results/Validation of Expression Coherence/DetailComparsionRestulsWithLLS/expression_coherence_Hypothesis1_LLS_3.txt]

TF	Rank Sum test	statistic	p value
yap1		-13.6344479967	1.0
hap4		-8.38663730568	1.0
rpn4		-8.63129642752	1.0
rap1		-10.4583240964	1.0
msn4		-6.99744963265	0.999999999999
fkh2		-6.86713754618	0.999999999997
pdr1		-6.44196178361	0.999999999941
gcr1		-6.03589076257	0.99999999921
azf1		-4.57538764438	0.999997623305
nrg1		-4.18963026152	0.999986029532
cad1		-3.98333283044	0.999966022261
mbp1		-3.9328120327	0.999958021055
swi5		-3.74966956275	0.999911466132
hac1		-3.62881896506	0.999857639595
sfp1		-3.3769495203	0.9996335275
skn7		-3.17897591751	0.99926101815
stb5		-2.7094512063	0.996630269133
adr1		-2.45438590556	0.992943727967
aft2		-2.31772397808	0.989767836495
msn2		-1.66991475154	0.952531884353
mig1		-1.61626398438	0.946981374941
ace2		-1.60533179815	0.945789597564
elp4		-1.5768644877	0.942586645333
sut1		-1.37275964103	0.91508645937
pho4		-1.11780090277	0.868173982062
gln3		-0.728281703322	0.766779419889
swi4		-0.622743100425	0.733273322635
rtg3		-0.276885160821	0.609065856373
mcm1		-0.199376904312	0.579016037256
fkh1		-0.0917974715873	0.536570523519
sko1		0.0154225815898	0.493847524032
rme1		0.189289744613	0.424932866321
abf1		0.258508265358	0.398007335414
sok2		0.338883400797	0.36734878479
gcn4		0.355880922074	0.36096487184
aft1		0.638531051415	0.261564023799
rim101		0.741152519985	0.229300484094
gcr2		0.850427507996	0.197543723954
opi1		1.10853513628	0.133815386709
arr1		1.39151657062	0.0820344191636
pdr3		1.467977943	0.0710551072065
upc2		1.69130788138	0.0453890077768
tec1		1.76660212895	0.038647442103
gal4		1.86293048794	0.0312360233578
rox1		1.87376580477	0.0304813557425
rtg1		2.60860875485	0.00454555591814
met4		3.40595859662	0.000329660886404
ino4		3.59965998517	0.000159316773271
ino2		3.69814255459	0.00010859145665
zap1		3.91124714431	4.59103768137e-05
yhp1		4.38795037751	5.72119365343e-06
stp1		4.51142616858	3.21965986605e-06
hsf1		4.80694384766	7.66275064259e-07
xbp1		5.63799235508	8.60220723941e-09
leu3		6.37106695848	9.38588296455e-11
ume6		8.810695246	6.2186031074e-19
yox1		9.60190422343	3.92404422951e-22
fhl1		29.8469829805	4.80347691085e-196
