# Supplementary material for: Inferring functional transcription factor-gene binding pairs by integrating transcription factor binding data with transcription factor knockout data
Source: BMC Syst Biol. 2013 Dec 13;7(Suppl 6):S13. doi: 10.1186/1752-0509-7-S6-S13 (PMC4029220; doi:10.1186/1752-0509-7-S6-S13)
Supplement: Additional file 3 — Biological significance validation on the results generated from the dataset of Harbison et al. Additional file 3 zipped the raw files for the three biological validations: 1) Prevalence of protein-protein interaction validation 2) Functional enrichment validation 3) Expression coherence validation. Detailed description of the raw files is written in the file 'ReadMe.doc' in Additional File 3. [file 1752-0509-7-S6-S13-S3.zip › AddFile3/Supplementary Validation Results/Validation of Expression Coherence/DetailComparsionRestulsWithLLS/expression_coherence_Hypothesis1_LLS_30.txt]

TF	Rank Sum test	statistic	p value
aft1		-9.08625554032	1.0
rpn4		-9.49424747674	1.0
azf1		-4.91908068145	0.999999565242
fkh2		-4.42470056455	0.999995171193
mig1		-4.3182374973	0.999992135993
gcr1		-3.48649016365	0.999755298309
mbp1		-2.18594366512	0.985590136444
zap1		-2.12473782158	0.983195752162
adr1		-0.975238049097	0.835278903802
rap1		-0.934972879073	0.825098861777
sfp1		0.387029364969	0.349367234335
pho4		0.69271491525	0.244244238494
ino2		0.831154419821	0.202943200086
gal4		0.970431471041	0.165915734052
gcn4		1.04825307036	0.147261012634
rim101		1.08106192139	0.139834785152
stb5		1.16121030312	0.122778192899
hsf1		1.16185521933	0.122647139785
ino4		1.21829024253	0.111556848347
met4		1.2328845279	0.108809424357
rme1		1.25783329306	0.104226026219
sko1		1.58112306459	0.0569249510041
hac1		1.64161444425	0.0503349661518
upc2		1.68514905716	0.0459799084119
cad1		2.0007639139	0.0227089189938
aft2		2.42116257262	0.00773547829326
arr1		2.74928187308	0.00298630001901
rtg1		2.82389630742	0.00237218656523
leu3		2.99070522761	0.00139167014345
rtg3		2.99445432956	0.00137468106199
gcr2		3.07729771847	0.00104443278862
pdr1		3.15011531597	0.000816030148739
opi1		3.4454470452	0.000285057830345
sut1		3.48682089874	0.000244399290408
skn7		3.72014894929	9.95526592735e-05
gln3		4.06133077614	2.43968901583e-05
yhp1		4.31327971143	8.04252018628e-06
xbp1		4.50534326052	3.313286822e-06
msn2		4.67368240042	1.47923358509e-06
sok2		4.97737395398	3.22263631407e-07
hap4		5.413961471	3.0822718132e-08
yox1		5.5459109186	1.46213844611e-08
swi4		5.63717074167	8.6433348632e-09
fkh1		5.73841428986	4.77835535182e-09
rox1		5.79715431961	3.37248101579e-09
abf1		6.58000545094	2.35215511016e-11
msn4		7.29578920216	1.48456731577e-13
tec1		8.23972559788	8.63030302825e-17
ace2		8.54514790925	6.4185877799e-18
stp1		9.1044819862	4.33395412473e-20
elp4		9.18020239578	2.1514096287e-20
yap1		9.31900545637	5.87179452719e-21
nrg1		9.39887087212	2.75758624339e-21
pdr3		9.41843264367	2.28935758105e-21
ume6		9.71787360608	1.2650486726e-22
mcm1		12.3886724529	1.50492330063e-35
swi5		13.5547724726	3.7120998442e-42
fhl1		24.6287917769	3.10562108855e-134
