# Supplementary material for: Inferring functional transcription factor-gene binding pairs by integrating transcription factor binding data with transcription factor knockout data
Source: BMC Syst Biol. 2013 Dec 13;7(Suppl 6):S13. doi: 10.1186/1752-0509-7-S6-S13 (PMC4029220; doi:10.1186/1752-0509-7-S6-S13)
Supplement: Additional file 3 — Biological significance validation on the results generated from the dataset of Harbison et al. Additional file 3 zipped the raw files for the three biological validations: 1) Prevalence of protein-protein interaction validation 2) Functional enrichment validation 3) Expression coherence validation. Detailed description of the raw files is written in the file 'ReadMe.doc' in Additional File 3. [file 1752-0509-7-S6-S13-S3.zip › AddFile3/Supplementary Validation Results/Validation of Expression Coherence/DetailComparsionRestulsWithLLS/expression_coherence_Hypothesis1_LLS_31.txt]

TF	Rank Sum test	statistic	p value
sfp1		-7.90512205384	1.0
hsf1		-7.6620431616	1.0
rap1		-3.32109908538	0.999551681506
rpn4		-3.10832312171	0.999059238833
gcr1		-3.0748833531	0.998947075515
mig1		-2.85850875841	0.997871813207
cad1		-2.31524376214	0.98970020223
yap1		-1.81716396418	0.965403994523
adr1		-1.7815857792	0.962591597417
fkh1		-1.03918868636	0.850641504428
gcr2		-0.585799542108	0.72099488426
ino4		0.0489938519864	0.480462097731
zap1		0.283027676352	0.388577810682
rtg3		0.386185444681	0.349679666334
sko1		0.463294350959	0.321576697197
rtg1		0.546055018407	0.292514059259
aft1		0.625787532893	0.26572715511
rim101		0.947804492714	0.171614496472
upc2		1.72920833811	0.0418859072912
arr1		1.76567348636	0.0387253217075
gcn4		1.99383146467	0.0230852378767
fkh2		2.03033611017	0.0211611930394
sut1		2.47509498445	0.00666003726019
gln3		2.49922772329	0.00622321509876
pho4		2.60495211022	0.00459435511344
gal4		2.60925442823	0.00453698741277
xbp1		2.7600722362	0.00288942910566
msn4		3.08942999503	0.00100270480524
sok2		3.13060664892	0.000872228226328
opi1		3.25842146119	0.0005601694129
met4		3.3086464791	0.000468740651336
hac1		3.5958117874	0.000161690775628
stb5		3.8835980803	5.14609935419e-05
ino2		3.99470717957	3.23871292484e-05
mcm1		4.15999007432	1.59130712568e-05
mbp1		4.70956536255	1.24122798322e-06
ume6		4.80066842271	7.90684573025e-07
stp1		4.99547463021	2.93456197665e-07
aft2		5.02696335834	2.49153760235e-07
tec1		5.24934767294	7.63193781633e-08
yhp1		5.3788049465	3.74909455704e-08
abf1		5.53970760828	1.51488538153e-08
yox1		5.72891796295	5.05366281707e-09
skn7		5.89228519024	1.9044553304e-09
msn2		6.12253761066	4.60483339826e-10
leu3		6.98933739136	1.38093756866e-12
hap4		7.17831583667	3.52876869378e-13
pdr3		7.33336771095	1.12220009896e-13
swi4		7.45076786799	4.63992587902e-14
rme1		8.03101343935	4.83353810625e-16
swi5		8.04038192675	4.47794452417e-16
ace2		8.38837320063	2.46457661486e-17
nrg1		8.44955502405	1.46207581129e-17
rox1		8.7225352328	1.36020495862e-18
azf1		9.17150466373	2.33230953307e-20
pdr1		10.2743818859	4.59659179242e-25
elp4		11.5222406891	5.0962731598e-31
fhl1		38.7010051586	0.0
