# Supplementary material for: Inferring functional transcription factor-gene binding pairs by integrating transcription factor binding data with transcription factor knockout data
Source: BMC Syst Biol. 2013 Dec 13;7(Suppl 6):S13. doi: 10.1186/1752-0509-7-S6-S13 (PMC4029220; doi:10.1186/1752-0509-7-S6-S13)
Supplement: Additional file 3 — Biological significance validation on the results generated from the dataset of Harbison et al. Additional file 3 zipped the raw files for the three biological validations: 1) Prevalence of protein-protein interaction validation 2) Functional enrichment validation 3) Expression coherence validation. Detailed description of the raw files is written in the file 'ReadMe.doc' in Additional File 3. [file 1752-0509-7-S6-S13-S3.zip › AddFile3/Supplementary Validation Results/Validation of Expression Coherence/DetailComparsionRestulsWithLLS/expression_coherence_Hypothesis1_LLS_32.txt]

TF	Rank Sum test	statistic	p value
skn7		-19.5841884111	1.0
hsf1		-8.41438862583	1.0
hap4		-15.2314771794	1.0
ace2		-10.8544235745	1.0
sfp1		-8.68898583452	1.0
rap1		-10.8930675111	1.0
mig1		-7.18500404705	1.0
fkh2		-6.59254031821	0.999999999978
rpn4		-5.98298349394	0.999999998905
yap1		-5.01812389863	0.999999739107
gln3		-4.18180907548	0.999985540061
gcn4		-3.9875778868	0.999966624353
mbp1		-3.79429418098	0.999925967979
aft2		-3.76802061339	0.999917726441
hac1		-2.77334189028	0.997225810255
gcr1		-2.05093136101	0.979863184217
met4		-2.00324338879	0.977424414706
gcr2		-1.6437309751	0.949884107636
rox1		-1.17541123266	0.880084884131
zap1		-0.804637038779	0.789485419064
sok2		-0.417234984208	0.66174673072
cad1		-0.112063181578	0.544613344832
adr1		0.203128574401	0.419517269065
sko1		0.322640406859	0.373483794319
rme1		0.724710835277	0.234314723231
rim101		1.21373101705	0.112425227988
arr1		1.30858488312	0.0953375021549
stb5		1.40508935239	0.0799973549512
yox1		1.483220475	0.0690079214874
msn4		1.63420285719	0.0511081314123
upc2		1.69083412567	0.0454342437538
ume6		1.75225409695	0.0398650626579
aft1		1.92509238256	0.0271089008866
gal4		2.13148710426	0.0165245168608
swi4		2.22114755415	0.0131704845225
rtg3		2.34065324173	0.009625018365
ino2		2.42391203615	0.00767716205424
fkh1		2.54668320068	0.00543760555578
opi1		2.9061596816	0.00182947336462
rtg1		3.32829607141	0.000436894752781
msn2		3.79219816166	7.46598429766e-05
sut1		3.89875049349	4.83451710416e-05
pho4		4.17658569298	1.47958646947e-05
yhp1		4.79374489617	8.18482053338e-07
nrg1		4.85111618026	6.13843009361e-07
stp1		5.05660826753	2.13389312057e-07
ino4		5.05817115399	2.11648218158e-07
tec1		5.22226411024	8.83743175956e-08
swi5		5.41009867909	3.14950152201e-08
leu3		5.41755589312	3.02096324278e-08
azf1		5.42311543396	2.92845711125e-08
xbp1		5.74648723118	4.55582541141e-09
pdr3		7.10279181001	6.11307572078e-13
pdr1		7.92748793361	1.11811618269e-15
elp4		11.350091368	3.70426222117e-30
mcm1		12.2200000723	1.21542244965e-34
abf1		12.8828958488	2.80935437292e-38
fhl1		36.1143905334	6.74188518057e-286
