# Supplementary material for: Inferring functional transcription factor-gene binding pairs by integrating transcription factor binding data with transcription factor knockout data
Source: BMC Syst Biol. 2013 Dec 13;7(Suppl 6):S13. doi: 10.1186/1752-0509-7-S6-S13 (PMC4029220; doi:10.1186/1752-0509-7-S6-S13)
Supplement: Additional file 3 — Biological significance validation on the results generated from the dataset of Harbison et al. Additional file 3 zipped the raw files for the three biological validations: 1) Prevalence of protein-protein interaction validation 2) Functional enrichment validation 3) Expression coherence validation. Detailed description of the raw files is written in the file 'ReadMe.doc' in Additional File 3. [file 1752-0509-7-S6-S13-S3.zip › AddFile3/Supplementary Validation Results/Validation of Expression Coherence/DetailComparsionRestulsWithLLS/expression_coherence_Hypothesis1_LLS_33.txt]

TF	Rank Sum test	statistic	p value
yap1		-25.1320870575	1.0
gcr2		-8.31278136456	1.0
sfp1		-6.99669410819	0.999999999999
fkh2		-6.35663940882	0.999999999897
hsf1		-6.30683729775	0.999999999858
gcn4		-5.4506652479	0.999999974909
rpn4		-3.87325038776	0.999946303304
rap1		-3.55387881158	0.999810202956
mcm1		-3.31321294717	0.999538846359
fkh1		-1.79823373343	0.963930012029
skn7		-1.57064963205	0.941867972675
ino4		-1.29547688845	0.90242211547
rme1		-1.29231278622	0.90187557713
ume6		-1.10699564108	0.865852093539
ino2		-0.974103861227	0.834997513728
cad1		-0.687788044824	0.754206867132
stp1		-0.509565110257	0.694821913867
stb5		-0.408183374742	0.658430473563
rtg1		0.127027904584	0.449459156392
gal4		0.134519691867	0.446495820374
swi4		0.16571393014	0.434191041483
adr1		0.354807727375	0.361366819471
mig1		0.45725360089	0.323744387859
sko1		0.705737333551	0.240175749704
gln3		0.905115400698	0.182702127019
pho4		0.979948982093	0.163555651346
aft1		1.18615522214	0.117780502948
ace2		1.3367337232	0.0906547849538
upc2		1.73062960523	0.0417589239501
gcr1		1.8061795885	0.0354451460739
zap1		2.74379913306	0.00303663435931
rim101		2.81693849231	0.00242419048646
arr1		2.99421964781	0.0013757389398
rtg3		3.76289067545	8.39803185826e-05
tec1		3.83282566924	6.33398643177e-05
xbp1		3.87775652026	5.27120726598e-05
hap4		4.28608042582	9.0926587016e-06
hac1		4.62001958381	1.91851912347e-06
msn2		4.8422723953	6.41813149133e-07
yhp1		4.84744065605	6.25322131e-07
aft2		5.06107814061	2.0844614994e-07
opi1		5.17407186049	1.14523332902e-07
sok2		6.47514384666	4.73608293445e-11
azf1		7.24062816415	2.23305657172e-13
swi5		7.29214244921	1.52532176582e-13
yox1		7.56700436644	1.90964533708e-14
met4		7.6256906381	1.21365652945e-14
mbp1		8.18745782964	1.33400834373e-16
abf1		8.4619447698	1.31477527855e-17
pdr3		8.98982498325	1.2381221786e-19
rox1		10.1928537394	1.06703022612e-24
leu3		10.5330214816	3.04246790195e-26
sut1		12.0266355657	1.28719585224e-33
nrg1		14.0768092326	2.63688548617e-45
msn4		16.65135366	1.47917085029e-62
pdr1		19.7112560379	8.63142825958e-87
elp4		19.8478082138	5.75568491067e-88
fhl1		35.5208634304	1.17089274486e-276
