# Supplementary material for: Inferring functional transcription factor-gene binding pairs by integrating transcription factor binding data with transcription factor knockout data
Source: BMC Syst Biol. 2013 Dec 13;7(Suppl 6):S13. doi: 10.1186/1752-0509-7-S6-S13 (PMC4029220; doi:10.1186/1752-0509-7-S6-S13)
Supplement: Additional file 3 — Biological significance validation on the results generated from the dataset of Harbison et al. Additional file 3 zipped the raw files for the three biological validations: 1) Prevalence of protein-protein interaction validation 2) Functional enrichment validation 3) Expression coherence validation. Detailed description of the raw files is written in the file 'ReadMe.doc' in Additional File 3. [file 1752-0509-7-S6-S13-S3.zip › AddFile3/Supplementary Validation Results/Validation of Expression Coherence/DetailComparsionRestulsWithLLS/expression_coherence_Hypothesis1_LLS_34.txt]

TF	Rank Sum test	statistic	p value
yap1		-14.9413369564	1.0
hsf1		-13.68183588	1.0
ace2		-12.2207761474	1.0
sfp1		-8.53202498149	1.0
fkh2		-14.78850972	1.0
skn7		-5.39988791147	0.999999966659
rap1		-5.09634447894	0.999999826863
gcn4		-4.38706987596	0.999994255606
aft1		-2.46834410456	0.993213011821
cad1		-2.22396874008	0.986924726244
gln3		-2.12096075003	0.983037447206
stb5		-1.47573685476	0.929992725957
hap4		-0.829935624767	0.796712409163
mig1		-0.474632969278	0.682475698678
gcr2		-0.345598028929	0.635177586257
zap1		-0.234630931384	0.592752400073
adr1		-0.0939711257199	0.537433953224
msn2		0.0450360155813	0.482039300892
ino2		0.0830665912545	0.466899295163
hac1		0.155429321678	0.438241434847
rox1		0.252274656979	0.400414387778
met4		0.477560423653	0.316481552432
mcm1		0.538888238201	0.294981986715
swi4		0.598252908277	0.274835596639
ume6		0.932106357113	0.175640781511
gal4		1.10922710287	0.133666111674
sko1		1.57495403195	0.0576335277107
upc2		1.69130788138	0.0453890077768
rim101		1.79691612158	0.0361744684228
gcr1		1.87382981677	0.0304769426617
rtg1		2.68903226587	0.00358297461951
arr1		2.76471102424	0.00284866214094
rme1		2.82740753332	0.00234632827694
fkh1		2.95197285832	0.00157875341844
opi1		2.95337002319	0.00157162472373
mbp1		3.28468466416	0.000510482841848
abf1		3.57452394549	0.000175432851271
nrg1		3.73336497324	9.44692515558e-05
pho4		4.0735798414	2.31479851121e-05
swi5		4.20085627654	1.32953681045e-05
ino4		4.74694201002	1.03257564608e-06
pdr3		4.80441122951	7.76037707974e-07
yhp1		4.91036537465	4.54534246514e-07
yox1		5.05114691287	2.19582562381e-07
stp1		5.08283371194	1.85922610006e-07
sut1		5.23730338826	8.14698641976e-08
sok2		5.63324840139	8.84232237105e-09
rtg3		5.70835570354	5.70364142307e-09
msn4		5.83616558483	2.67079063015e-09
xbp1		6.19636684678	2.88906835694e-10
azf1		6.58975170167	2.20281372214e-11
tec1		7.54138915632	2.32495607498e-14
leu3		9.60066383857	3.97155866335e-22
aft2		10.1471845161	1.70530476591e-24
elp4		15.2498539942	8.2500834555e-53
rpn4		16.2007593119	2.49041232737e-59
pdr1		16.3359072534	2.74054219399e-60
fhl1		35.6857022244	3.29398130281e-279
