# Supplementary material for: Inferring functional transcription factor-gene binding pairs by integrating transcription factor binding data with transcription factor knockout data
Source: BMC Syst Biol. 2013 Dec 13;7(Suppl 6):S13. doi: 10.1186/1752-0509-7-S6-S13 (PMC4029220; doi:10.1186/1752-0509-7-S6-S13)
Supplement: Additional file 3 — Biological significance validation on the results generated from the dataset of Harbison et al. Additional file 3 zipped the raw files for the three biological validations: 1) Prevalence of protein-protein interaction validation 2) Functional enrichment validation 3) Expression coherence validation. Detailed description of the raw files is written in the file 'ReadMe.doc' in Additional File 3. [file 1752-0509-7-S6-S13-S3.zip › AddFile3/Supplementary Validation Results/Validation of Expression Coherence/DetailComparsionRestulsWithLLS/expression_coherence_Hypothesis1_LLS_35.txt]

TF	Rank Sum test	statistic	p value
yap1		-14.6322378459	1.0
mig1		-8.56312231251	1.0
aft1		-8.24476943725	1.0
ace2		-5.98935277917	0.999999998947
sfp1		-5.95697853419	0.999999998715
hsf1		-5.62541818985	0.999999990747
skn7		-4.81939537647	0.99999928003
gal4		-3.77872400782	0.999921182993
gcn4		-2.70697918701	0.9966050743
sut1		-1.53145513044	0.937171526151
gcr2		-1.21808189818	0.888403573983
sko1		-0.28500930778	0.612181494516
fkh2		-0.19981260181	0.579186427373
gln3		0.00474100967587	0.498108617874
cad1		0.588476363158	0.27810629737
rim101		0.869556201261	0.192271491047
adr1		0.958763189642	0.16883902856
arr1		0.998073215936	0.159121928425
msn4		1.07671335319	0.140804172479
sok2		1.16772024884	0.121459813145
gcr1		1.23330674326	0.108730671499
fkh1		1.24351551312	0.106838963992
msn2		1.35677467631	0.0874264081206
pho4		1.49887673318	0.0669528066872
rap1		1.51467331936	0.0649275771681
upc2		1.73157711665	0.0416744417294
hac1		1.94471393763	0.0259047085612
ino2		2.14493367307	0.0159790752349
met4		2.26614472967	0.0117212616785
hap4		2.32000801327	0.010170221927
rtg3		2.34272054423	0.00957185798352
opi1		2.35597762379	0.00923701524055
rtg1		2.6865576963	0.00360962394588
rme1		3.23863117317	0.000600523889311
swi4		3.30900511654	0.000468140630333
aft2		3.42262453479	0.000310098402661
yox1		3.59479741926	0.000162322043841
stb5		4.23727010293	1.13126946507e-05
xbp1		4.42023090081	4.92977472338e-06
mbp1		4.42576086679	4.80514700431e-06
tec1		4.43219007921	4.66403636447e-06
abf1		4.51939685505	3.1008025902e-06
yhp1		4.55295297297	2.64490506009e-06
rox1		5.19787993409	1.0078712522e-07
mcm1		5.49612598747	1.94112598839e-08
stp1		5.818918145	2.96148644813e-09
zap1		5.8922213924	1.9051909566e-09
leu3		6.01441128895	9.02708003563e-10
ume6		6.16067341702	3.62181204883e-10
rpn4		6.72331068125	8.88206246948e-12
nrg1		7.04854474629	9.03993064119e-13
azf1		7.09617033229	6.41306920346e-13
ino4		7.52924524096	2.55172263389e-14
pdr3		7.5436529326	2.28493175826e-14
elp4		8.73870741835	1.1789633121e-18
swi5		9.62745426065	3.06137637339e-22
pdr1		11.3873880033	2.41629806536e-30
fhl1		31.3203842957	1.23162481751e-215
