# Supplementary material for: Inferring functional transcription factor-gene binding pairs by integrating transcription factor binding data with transcription factor knockout data
Source: BMC Syst Biol. 2013 Dec 13;7(Suppl 6):S13. doi: 10.1186/1752-0509-7-S6-S13 (PMC4029220; doi:10.1186/1752-0509-7-S6-S13)
Supplement: Additional file 3 — Biological significance validation on the results generated from the dataset of Harbison et al. Additional file 3 zipped the raw files for the three biological validations: 1) Prevalence of protein-protein interaction validation 2) Functional enrichment validation 3) Expression coherence validation. Detailed description of the raw files is written in the file 'ReadMe.doc' in Additional File 3. [file 1752-0509-7-S6-S13-S3.zip › AddFile3/Supplementary Validation Results/Validation of Expression Coherence/DetailComparsionRestulsWithLLS/expression_coherence_Hypothesis1_LLS_36.txt]

TF	Rank Sum test	statistic	p value
yap1		-13.7936570497	1.0
mbp1		-8.97981606188	1.0
sfp1		-9.66815021763	1.0
rap1		-14.8557328909	1.0
ace2		-7.1923312537	1.0
fkh1		-5.98015197379	0.999999998885
fkh2		-4.91109327974	0.99999954715
ume6		-4.64540134682	0.99999830292
abf1		-4.53848949982	0.999997167069
swi4		-3.11595444658	0.999083247032
mcm1		-2.85726603034	0.997863462335
gal4		-2.82656873178	0.997647517707
pho4		-2.70134779995	0.996547046003
rme1		-2.15326662134	0.984351134767
adr1		-1.18388892276	0.881771482169
mig1		-0.732455726558	0.768054771958
sko1		-0.466378867277	0.679527832332
cad1		-0.440901861657	0.670357977069
gcr1		-0.299360992912	0.617667689327
gcn4		0.036272212081	0.485532653451
met4		0.0737599643436	0.470600692017
gln3		0.0993226618259	0.460441042922
stp1		0.939095362	0.173840892661
ino2		0.950085586863	0.171034383075
zap1		1.33864738121	0.0903427468026
skn7		1.44485562836	0.0742492209715
sut1		1.47317219279	0.0703523055297
upc2		1.73157711665	0.0416744417294
arr1		2.00096804161	0.0226979170166
opi1		2.22705707559	0.0129717297455
pdr3		2.25042079311	0.0122111231492
swi5		2.5406897368	0.00553170235485
rtg1		2.57107778304	0.00506912767374
rim101		2.647498583	0.0040544849789
gcr2		2.91380977757	0.00178523698205
tec1		3.38912335195	0.000350582306112
rtg3		3.4260537421	0.000306209597854
aft1		3.44475529739	0.000285788292456
sok2		3.55539513545	0.000188705727467
stb5		3.82497862628	6.53917161802e-05
hsf1		4.27427382757	9.58806243314e-06
aft2		4.55140543908	2.66443734733e-06
azf1		4.69819623524	1.31234595469e-06
msn2		4.72325307688	1.16050861382e-06
ino4		4.84421991155	6.35550434362e-07
yhp1		5.19870041858	1.00343332598e-07
xbp1		5.20868935392	9.50896030154e-08
hac1		5.97676237906	1.13807913152e-09
leu3		6.1389399163	4.15369890798e-10
msn4		6.51891499288	3.54088856822e-11
hap4		6.77964299791	6.02366017369e-12
elp4		9.11138234707	4.06694430151e-20
rpn4		9.36428988043	3.82816965559e-21
yox1		9.47072272986	1.38957039941e-21
pdr1		9.70446249036	1.442966913e-22
rox1		9.97238461939	1.00667918659e-23
nrg1		10.6289653591	1.09261622288e-26
fhl1		33.0363610807	1.22115727548e-239
