# Supplementary material for: Inferring functional transcription factor-gene binding pairs by integrating transcription factor binding data with transcription factor knockout data
Source: BMC Syst Biol. 2013 Dec 13;7(Suppl 6):S13. doi: 10.1186/1752-0509-7-S6-S13 (PMC4029220; doi:10.1186/1752-0509-7-S6-S13)
Supplement: Additional file 3 — Biological significance validation on the results generated from the dataset of Harbison et al. Additional file 3 zipped the raw files for the three biological validations: 1) Prevalence of protein-protein interaction validation 2) Functional enrichment validation 3) Expression coherence validation. Detailed description of the raw files is written in the file 'ReadMe.doc' in Additional File 3. [file 1752-0509-7-S6-S13-S3.zip › AddFile3/Supplementary Validation Results/Validation of Expression Coherence/DetailComparsionRestulsWithLLS/expression_coherence_Hypothesis1_LLS_37.txt]

TF	Rank Sum test	statistic	p value
swi4		-13.8633823546	1.0
rap1		-12.8638205029	1.0
hsf1		-8.21241751237	1.0
skn7		-6.65005558016	0.999999999985
fkh2		-6.59193234567	0.999999999978
rpn4		-5.42598239433	0.999999971182
mbp1		-5.26434654726	0.999999929656
ume6		-3.70114557121	0.999892685853
gcr1		-3.05392459047	0.998870655757
mig1		-2.45660654551	0.992987189765
aft1		-2.32593578574	0.989989011698
gcr2		-1.73916343291	0.958996990245
fkh1		-1.73478245946	0.958610327907
rtg3		-1.67798275929	0.953324767612
aft2		-1.33361978878	0.908835752882
yap1		-1.22014193295	0.888794462644
adr1		-1.05687603981	0.854715917568
ino2		-0.991730832074	0.839335576734
msn2		-0.806237856869	0.789947142816
gln3		-0.753760903121	0.774503597891
stb5		-0.0664998994898	0.526510081135
hap4		0.117241733782	0.453334248085
sko1		0.317705180751	0.375354290506
azf1		0.475752111525	0.317125495247
zap1		0.798052447627	0.212420027441
gal4		0.824118460892	0.204936125801
pho4		0.91036200557	0.181315814075
arr1		1.1002913424	0.13560260154
ino4		1.12829568341	0.129597532936
met4		1.12998610172	0.12924104043
rme1		1.32570532895	0.0924686608023
hac1		1.35009209527	0.0884932218099
rtg1		1.5383574159	0.0619806241427
upc2		1.65151240182	0.0493169952554
rim101		1.65615744692	0.0488449690947
stp1		1.68433507408	0.0460584653107
rox1		1.78883314336	0.0368208457605
elp4		1.80387553832	0.0356254102675
pdr1		1.93820194181	0.0262992949739
cad1		2.01368686255	0.0220212100932
sok2		2.16170994426	0.0153202703286
gcn4		2.20760317654	0.0136359737608
swi5		2.31918337733	0.0101925476944
opi1		2.46492456593	0.00685210496646
sut1		2.54345390494	0.00548812691656
abf1		2.68199473564	0.00365923057155
ace2		3.64218662584	0.000135165984319
xbp1		3.87869182092	5.25098490764e-05
msn4		4.12621149961	1.84394065537e-05
yhp1		4.21427815416	1.25289157797e-05
nrg1		4.64877846675	1.66953301333e-06
tec1		5.19031705705	1.04968148516e-07
leu3		5.50568269483	1.838701839e-08
pdr3		6.37614832793	9.07985278443e-11
sfp1		6.87981390134	2.99654001607e-12
mcm1		8.0009114199	6.17508064345e-16
yox1		8.69612135645	1.71710578188e-18
fhl1		19.9845640956	3.75198539078e-89
