# Supplementary material for: Inferring functional transcription factor-gene binding pairs by integrating transcription factor binding data with transcription factor knockout data
Source: BMC Syst Biol. 2013 Dec 13;7(Suppl 6):S13. doi: 10.1186/1752-0509-7-S6-S13 (PMC4029220; doi:10.1186/1752-0509-7-S6-S13)
Supplement: Additional file 3 — Biological significance validation on the results generated from the dataset of Harbison et al. Additional file 3 zipped the raw files for the three biological validations: 1) Prevalence of protein-protein interaction validation 2) Functional enrichment validation 3) Expression coherence validation. Detailed description of the raw files is written in the file 'ReadMe.doc' in Additional File 3. [file 1752-0509-7-S6-S13-S3.zip › AddFile3/Supplementary Validation Results/Validation of Expression Coherence/DetailComparsionRestulsWithLLS/expression_coherence_Hypothesis1_LLS_38.txt]

TF	Rank Sum test	statistic	p value
hsf1		-11.818935505	1.0
rpn4		-11.7522742424	1.0
pho4		-7.86338843939	1.0
gcr1		-7.77395437252	1.0
rap1		-7.00577860122	0.999999999999
ume6		-4.68602774776	0.999998607207
swi4		-4.52419531064	0.999996968714
gcr2		-4.46931530763	0.999996076481
msn2		-1.91575963108	0.972302150842
ace2		-1.72479844956	0.957718099363
cad1		-1.19071148756	0.883116566681
sfp1		-0.329079514081	0.628952205964
adr1		-0.0707774688331	0.528212567945
met4		0.0545182345148	0.478261140576
mig1		0.127391115799	0.449315423759
zap1		0.443142984532	0.328831157841
gln3		0.589853166088	0.277644547551
fkh2		0.711074818793	0.238518936659
ino2		0.765959053051	0.2218503333
sko1		0.987662125013	0.161659074787
swi5		1.17437757009	0.120121912681
rtg1		1.60517079429	0.054228111454
upc2		1.63872099767	0.050635689471
rme1		1.72910648948	0.0418950189653
rim101		1.78279612914	0.037309748057
hac1		1.95629108203	0.025215437069
aft1		2.06800136345	0.0193199474441
opi1		2.12991271885	0.0165894099435
hap4		2.32373540889	0.0100698397241
arr1		2.36741038176	0.00895652886954
stb5		2.44368861422	0.00726898408593
xbp1		2.50239690544	0.00616777731445
aft2		2.58833573366	0.00482204663287
elp4		3.23787265812	0.000602122742484
sok2		3.38102445472	0.00036108057706
sut1		3.63678982301	0.000138028500577
fkh1		3.69806954281	0.000108622688652
pdr3		3.96775010326	3.62771769367e-05
yhp1		4.06353849492	2.41671733362e-05
gal4		4.06921205814	2.35861991816e-05
tec1		4.25339600986	1.05276369753e-05
rtg3		4.38968345642	5.67578889611e-06
stp1		4.77858311696	8.82673927751e-07
mbp1		5.12413990076	1.49449498528e-07
yox1		5.68772540787	6.43713059825e-09
ino4		5.91361947428	1.67335283799e-09
msn4		6.12000548167	4.67860692229e-10
gcn4		6.83448667558	4.11495923467e-12
azf1		7.08198366629	7.10527052686e-13
skn7		7.73805771834	5.04735111349e-15
yap1		7.98123326389	7.24391880393e-16
leu3		8.12930503592	2.15879288833e-16
rox1		8.30843505929	4.84862111845e-17
mcm1		8.53910338408	6.76336564769e-18
nrg1		9.62837165379	3.03417238493e-22
pdr1		9.82012154972	4.61161345039e-23
abf1		10.0506580259	4.56280048459e-24
fhl1		23.6118340971	1.45665028057e-123
