# Supplementary material for: Inferring functional transcription factor-gene binding pairs by integrating transcription factor binding data with transcription factor knockout data
Source: BMC Syst Biol. 2013 Dec 13;7(Suppl 6):S13. doi: 10.1186/1752-0509-7-S6-S13 (PMC4029220; doi:10.1186/1752-0509-7-S6-S13)
Supplement: Additional file 3 — Biological significance validation on the results generated from the dataset of Harbison et al. Additional file 3 zipped the raw files for the three biological validations: 1) Prevalence of protein-protein interaction validation 2) Functional enrichment validation 3) Expression coherence validation. Detailed description of the raw files is written in the file 'ReadMe.doc' in Additional File 3. [file 1752-0509-7-S6-S13-S3.zip › AddFile3/Supplementary Validation Results/Validation of Expression Coherence/DetailComparsionRestulsWithLLS/expression_coherence_Hypothesis1_LLS_39.txt]

TF	Rank Sum test	statistic	p value
rpn4		-8.93670748755	1.0
skn7		-7.05724087512	0.999999999999
swi4		-6.55327694437	0.999999999972
mbp1		-5.19196093093	0.999999895955
rap1		-5.05683521299	0.999999786864
gcn4		-3.71366851035	0.999897861832
fkh2		-3.60831395959	0.999845903302
hsf1		-2.04204257871	0.979426346029
ume6		-2.03795841852	0.979222954253
met4		-1.97324284228	0.975766049238
gcr1		-1.89315845342	0.970831599683
aft1		-1.86618782131	0.968992453813
gcr2		-1.38601980671	0.917129572225
fkh1		-1.04718975919	0.852493966237
stb5		-0.930939341388	0.824057528744
adr1		-0.888814065698	0.812948492387
gal4		-0.878188411378	0.810079260063
azf1		-0.621350059002	0.732815338221
pho4		-0.49857145722	0.690959341404
mig1		-0.331676435072	0.629933201786
sko1		-0.169031494225	0.567114065495
ino2		0.125464951848	0.450077735061
msn4		0.198757983663	0.421226032178
sut1		0.199803118061	0.42081728132
aft2		0.573525275136	0.283144545335
xbp1		0.899759231185	0.184124197318
ino4		1.08132634186	0.139775986929
rox1		1.09111204253	0.137611792246
pdr1		1.21116863832	0.112915389817
rtg1		1.49876430279	0.0669673941767
upc2		1.73157711665	0.0416744417294
sok2		1.75791763368	0.0393807624929
msn2		1.90913364258	0.0281224268912
hac1		2.01442312627	0.0219825641752
pdr3		2.12472398769	0.0168048253316
rim101		2.15079843218	0.015746056457
swi5		2.22937179438	0.0128945886579
zap1		2.24830864886	0.0122782578015
arr1		2.36162445008	0.00909753188047
rme1		2.41365361541	0.00789673439286
leu3		2.69354822998	0.00353479581662
opi1		2.86621246948	0.00207707667073
gln3		2.86950356074	0.00205558351798
nrg1		3.56035251561	0.000185178638017
hap4		3.83333629378	6.32084708291e-05
yox1		3.84088120754	6.1296716771e-05
rtg3		3.85498566753	5.7868204683e-05
yhp1		4.55770728504	2.58575211701e-06
tec1		5.46540823822	2.30921329165e-08
cad1		5.93403371275	1.47790548216e-09
ace2		6.01390672046	9.05523734038e-10
sfp1		6.09063738399	5.62310125056e-10
mcm1		6.74122175199	7.85301407616e-12
abf1		6.95980073388	1.70377184999e-12
yap1		7.02651920194	1.05874725745e-12
elp4		7.1021840464	6.14002702732e-13
stp1		8.25936113335	7.32271031112e-17
fhl1		24.3320694277	4.48810313784e-131
