# Supplementary material for: Inferring functional transcription factor-gene binding pairs by integrating transcription factor binding data with transcription factor knockout data
Source: BMC Syst Biol. 2013 Dec 13;7(Suppl 6):S13. doi: 10.1186/1752-0509-7-S6-S13 (PMC4029220; doi:10.1186/1752-0509-7-S6-S13)
Supplement: Additional file 3 — Biological significance validation on the results generated from the dataset of Harbison et al. Additional file 3 zipped the raw files for the three biological validations: 1) Prevalence of protein-protein interaction validation 2) Functional enrichment validation 3) Expression coherence validation. Detailed description of the raw files is written in the file 'ReadMe.doc' in Additional File 3. [file 1752-0509-7-S6-S13-S3.zip › AddFile3/Supplementary Validation Results/Validation of Expression Coherence/DetailComparsionRestulsWithLLS/expression_coherence_Hypothesis1_LLS_4.txt]

TF	Rank Sum test	statistic	p value
yap1		-17.4657150757	1.0
msn4		-10.1191242641	1.0
mbp1		-9.82678143161	1.0
ace2		-9.01915591037	1.0
rpn4		-16.5086990076	1.0
sfp1		-11.9208206039	1.0
msn2		-9.05912394802	1.0
fkh2		-10.1565278755	1.0
rap1		-13.1813008408	1.0
fkh1		-7.9922445271	1.0
hap4		-7.37772159636	1.0
azf1		-4.89364832953	0.999999505082
sut1		-4.73374237894	0.999998897913
pdr1		-4.71450423701	0.9999987885
abf1		-4.48672841582	0.999996383741
mcm1		-4.43504384109	0.999995397322
mig1		-4.43438212321	0.999995383164
rtg3		-4.35593974462	0.999993375139
hac1		-4.18944834087	0.999986018328
pho4		-4.09839799452	0.999979199025
gcr1		-3.92219955124	0.999956127863
aft1		-3.82624644275	0.999934943982
skn7		-3.76165734077	0.999915604406
gcr2		-3.63504311687	0.999861032926
swi4		-3.2009447783	0.999315111095
rme1		-3.06165426048	0.998899412308
stb5		-2.79769639517	0.997426576681
aft2		-2.74635797984	0.996986951493
swi5		-2.57471936798	0.994983927656
elp4		-2.36346457438	0.990947521239
ino2		-2.34919077752	0.990592867901
pdr3		-2.03104429308	0.978874749179
gcn4		-1.61532608103	0.946879950749
gln3		-1.34500059091	0.910687478128
adr1		-0.805611423532	0.789766531633
sok2		-0.694922213648	0.756447974611
gal4		-0.648011804556	0.741511342342
nrg1		-0.46470499646	0.678928635103
sko1		-0.253547241337	0.600077319939
cad1		-0.13315137639	0.552963167821
tec1		0.0909472722703	0.463767243983
stp1		0.527757535661	0.298833816895
met4		1.03701889093	0.149863526622
upc2		1.65151240182	0.0493169952554
hsf1		1.85866169393	0.03153755318
arr1		1.89874991515	0.0287986826195
opi1		1.91655829049	0.0276470355833
rtg1		2.17885850623	0.0146710905315
rim101		3.04329962116	0.00116999610769
yhp1		3.77212713141	8.09308716673e-05
zap1		4.36152343593	6.45799791255e-06
ino4		4.48447944139	3.65460762235e-06
leu3		4.54211814785	2.78459062654e-06
rox1		4.76872953883	9.26956776853e-07
xbp1		5.33401964184	4.80310626451e-08
yox1		9.45545325347	1.60812747014e-21
ume6		9.88203529678	2.49053846072e-23
fhl1		26.1898504168	1.7340392089e-151
