# Supplementary material for: Inferring functional transcription factor-gene binding pairs by integrating transcription factor binding data with transcription factor knockout data
Source: BMC Syst Biol. 2013 Dec 13;7(Suppl 6):S13. doi: 10.1186/1752-0509-7-S6-S13 (PMC4029220; doi:10.1186/1752-0509-7-S6-S13)
Supplement: Additional file 3 — Biological significance validation on the results generated from the dataset of Harbison et al. Additional file 3 zipped the raw files for the three biological validations: 1) Prevalence of protein-protein interaction validation 2) Functional enrichment validation 3) Expression coherence validation. Detailed description of the raw files is written in the file 'ReadMe.doc' in Additional File 3. [file 1752-0509-7-S6-S13-S3.zip › AddFile3/Supplementary Validation Results/Validation of Expression Coherence/DetailComparsionRestulsWithLLS/expression_coherence_Hypothesis1_LLS_40.txt]

TF	Rank Sum test	statistic	p value
swi4		-17.9064257985	1.0
aft1		-8.5547593637	1.0
hsf1		-11.4694283025	1.0
rap1		-15.3272673701	1.0
mig1		-8.14549919977	1.0
ino2		-5.76163799399	0.999999995835
mbp1		-5.22160635057	0.999999911311
yap1		-4.60656768967	0.999997953151
ace2		-4.58883615565	0.99999777138
fkh2		-3.60519493144	0.999844040644
gcr1		-3.21600568814	0.999350058722
adr1		-2.99612346284	0.998632821499
skn7		-2.91097045912	0.998198459593
fkh1		-2.89745463847	0.998118979311
stb5		-2.64504485874	0.995915995605
nrg1		-1.97133486802	0.975657207204
msn2		-1.68505099402	0.954010633294
rim101		-1.5629066635	0.940962724941
met4		-1.1613659837	0.877253451865
gcr2		-0.64795398118	0.741492642527
aft2		-0.590754312975	0.722657474631
rtg3		-0.180188753502	0.571497806334
sko1		-0.161628655061	0.564200854736
stp1		-0.10307072185	0.541046579092
gal4		-0.0443801187986	0.517699295534
rox1		0.318651888912	0.374995250609
rpn4		0.413913251579	0.339468819325
hac1		0.888976896885	0.18700774815
arr1		1.00964507931	0.156332681901
xbp1		1.13545499653	0.128092363886
hap4		1.19689022308	0.11567467271
elp4		1.53878333379	0.0619285999604
upc2		1.65151240182	0.0493169952554
sfp1		1.69952545254	0.0446101115154
rtg1		1.77179181199	0.03821456113
sok2		1.85956985137	0.0314732040391
pdr1		2.12055764089	0.0169795229968
sut1		2.216865057	0.0133161571081
rme1		2.50706007698	0.00608700090819
pho4		2.72052478085	0.00325891931897
gln3		2.7742957375	0.00276606812354
zap1		3.02891192994	0.00122718110334
tec1		3.27069735838	0.00053641327165
opi1		3.45634173941	0.000273780319604
cad1		3.49191788426	0.000239782827732
ume6		3.86271731531	5.60663690623e-05
gcn4		4.11290222221	1.95357950505e-05
ino4		4.15136180803	1.65251401337e-05
yhp1		4.8082874978	7.61143659978e-07
abf1		4.91116453548	4.52685378895e-07
azf1		5.1130169402	1.58526926537e-07
pdr3		5.41260457734	3.10572780184e-08
msn4		5.44672308372	2.56531220682e-08
leu3		6.47672194934	4.68683479573e-11
swi5		6.66192447949	1.35132452936e-11
yox1		6.75976216899	6.91092197438e-12
mcm1		7.08376303831	7.01458595882e-13
fhl1		19.3301663987	1.4972531482e-83
