# Supplementary material for: Inferring functional transcription factor-gene binding pairs by integrating transcription factor binding data with transcription factor knockout data
Source: BMC Syst Biol. 2013 Dec 13;7(Suppl 6):S13. doi: 10.1186/1752-0509-7-S6-S13 (PMC4029220; doi:10.1186/1752-0509-7-S6-S13)
Supplement: Additional file 3 — Biological significance validation on the results generated from the dataset of Harbison et al. Additional file 3 zipped the raw files for the three biological validations: 1) Prevalence of protein-protein interaction validation 2) Functional enrichment validation 3) Expression coherence validation. Detailed description of the raw files is written in the file 'ReadMe.doc' in Additional File 3. [file 1752-0509-7-S6-S13-S3.zip › AddFile3/Supplementary Validation Results/Validation of Expression Coherence/DetailComparsionRestulsWithLLS/expression_coherence_Hypothesis1_LLS_5.txt]

TF	Rank Sum test	statistic	p value
yap1		-12.3152627802	1.0
mbp1		-9.82175361805	1.0
hap4		-9.22394847561	1.0
rpn4		-12.8219239874	1.0
sfp1		-11.7614084882	1.0
gcr1		-8.8217760665	1.0
nrg1		-6.6035521625	0.99999999998
rap1		-6.27500654871	0.999999999825
swi4		-5.42295895837	0.99999997069
azf1		-5.05199484262	0.99999978139
msn4		-4.19363175875	0.999986273825
pho4		-3.58273776661	0.999829994053
abf1		-3.48421873936	0.999753212038
sok2		-3.02562576919	0.998759404051
fkh2		-2.66437809415	0.99614345917
sut1		-2.47781366421	0.993390491955
gal4		-2.36014644206	0.9908661389
fkh1		-1.86353016922	0.968806143991
pdr1		-1.8360432001	0.966824366129
met4		-1.4051635283	0.920013671651
sko1		-0.987662125013	0.838340925213
aft1		-0.762094449967	0.776998182463
gln3		-0.43390674719	0.667821920032
gcn4		-0.426343379218	0.665071173532
mig1		-0.258133720134	0.601848145851
adr1		-0.24712289183	0.597593441032
stp1		0.213495200072	0.415470366305
rox1		0.264400352998	0.395735719774
rtg3		0.284820934939	0.38789066624
opi1		0.569247772684	0.284594002291
rme1		0.634333579824	0.262931573127
hsf1		0.697569709793	0.242723165012
msn2		0.833010991649	0.202419265117
cad1		0.917486491975	0.17944388406
rim101		1.27682973328	0.100831182923
ino4		1.34034829171	0.0900660690964
upc2		1.65151240182	0.0493169952554
ino2		1.67954907556	0.0465225414348
zap1		1.70606756749	0.0439977500994
rtg1		1.71487671188	0.0431839165835
tec1		2.05990100265	0.019704002923
arr1		2.54870290794	0.00540621835119
gcr2		2.55224990825	0.00535148589181
aft2		2.57209366437	0.00505427697437
xbp1		2.70068064454	0.00345988736473
ace2		2.94063744567	0.00163768826455
stb5		3.23990986401	0.000597837447916
yhp1		4.4139592612	5.07485332933e-06
hac1		4.50547975088	3.31115771138e-06
pdr3		4.67818739345	1.44710993789e-06
leu3		5.00054196033	2.85846919638e-07
mcm1		5.32170122302	5.14006570534e-08
swi5		5.84644313908	2.51097560359e-09
skn7		6.11660441591	4.77951309233e-10
yox1		6.26747095295	1.83479523182e-10
elp4		6.90502894152	2.50965968422e-12
ume6		12.1132867276	4.49107125736e-34
fhl1		18.7445544624	1.07230261832e-78
