# Supplementary material for: Inferring functional transcription factor-gene binding pairs by integrating transcription factor binding data with transcription factor knockout data
Source: BMC Syst Biol. 2013 Dec 13;7(Suppl 6):S13. doi: 10.1186/1752-0509-7-S6-S13 (PMC4029220; doi:10.1186/1752-0509-7-S6-S13)
Supplement: Additional file 3 — Biological significance validation on the results generated from the dataset of Harbison et al. Additional file 3 zipped the raw files for the three biological validations: 1) Prevalence of protein-protein interaction validation 2) Functional enrichment validation 3) Expression coherence validation. Detailed description of the raw files is written in the file 'ReadMe.doc' in Additional File 3. [file 1752-0509-7-S6-S13-S3.zip › AddFile3/Supplementary Validation Results/Validation of Expression Coherence/DetailComparsionRestulsWithLLS/expression_coherence_Hypothesis1_LLS_6.txt]

TF	Rank Sum test	statistic	p value
hap4		-10.5176123041	1.0
aft2		-8.50834470523	1.0
rpn4		-10.1160880462	1.0
stb5		-8.67336838766	1.0
zap1		-8.60606063572	1.0
mig1		-7.95213213181	1.0
rap1		-7.96085517369	1.0
msn4		-7.21458118952	1.0
nrg1		-6.79341907616	0.999999999995
fkh2		-6.45304686551	0.999999999945
gcr1		-6.07023984577	0.999999999361
sok2		-5.04228286377	0.999999769995
azf1		-4.40896963091	0.999994806821
gcn4		-4.24585833686	0.999989112091
hsf1		-3.97127626977	0.999964255691
sfp1		-3.94943441635	0.999960831965
hac1		-3.37461443262	0.999630404117
mcm1		-3.35159969419	0.999598269479
yap1		-3.163070938	0.99921942857
sut1		-2.97980200659	0.998557826257
skn7		-2.61857160072	0.995585062053
msn2		-2.56408154642	0.994827538181
gal4		-1.62854690793	0.94829551431
gcr2		-1.39922460194	0.919127179353
aft1		-1.16148927089	0.877278508057
adr1		-1.00128489393	0.841655453044
stp1		-0.763697935906	0.777476364444
pdr1		-0.742888253999	0.771225331173
leu3		-0.610496737061	0.729233597893
cad1		-0.583418625378	0.720194238747
sko1		-0.206662593304	0.581863313544
rim101		-0.102369945209	0.540768480717
pho4		0.126314183635	0.449741614635
ino2		0.416839187038	0.338398018595
opi1		0.718141926943	0.236334890374
rox1		0.737624512328	0.230371327804
mbp1		1.40429298168	0.0801158116704
arr1		1.54195079448	0.0615427756181
upc2		1.61219067797	0.0534602265953
rme1		1.75841851338	0.039338162676
ume6		2.14578191799	0.0159451909628
rtg1		2.52653553078	0.00575968678036
rtg3		2.60686845416	0.00456872283063
met4		2.63415143349	0.00421739296976
pdr3		3.03279776439	0.00121148960446
gln3		3.08026976762	0.00103406590082
fkh1		3.14533614721	0.00082948047298
yox1		3.7868507526	7.62843380015e-05
yhp1		4.15303142804	1.64049828477e-05
ino4		4.31090302116	8.12946025946e-06
abf1		4.31552079292	7.96135312631e-06
tec1		4.82005344625	7.17598833292e-07
elp4		5.04968565105	2.21268837813e-07
swi4		5.53470197421	1.55878996918e-08
xbp1		6.33105014126	1.2174909626e-10
ace2		8.19441028113	1.25912361064e-16
fhl1		16.054221355	2.67024545632e-58
swi5		17.0351719532	2.25207922348e-65
