# Supplementary material for: Inferring functional transcription factor-gene binding pairs by integrating transcription factor binding data with transcription factor knockout data
Source: BMC Syst Biol. 2013 Dec 13;7(Suppl 6):S13. doi: 10.1186/1752-0509-7-S6-S13 (PMC4029220; doi:10.1186/1752-0509-7-S6-S13)
Supplement: Additional file 3 — Biological significance validation on the results generated from the dataset of Harbison et al. Additional file 3 zipped the raw files for the three biological validations: 1) Prevalence of protein-protein interaction validation 2) Functional enrichment validation 3) Expression coherence validation. Detailed description of the raw files is written in the file 'ReadMe.doc' in Additional File 3. [file 1752-0509-7-S6-S13-S3.zip › AddFile3/Supplementary Validation Results/Validation of Expression Coherence/DetailComparsionRestulsWithLLS/expression_coherence_Hypothesis1_LLS_7.txt]

TF	Rank Sum test	statistic	p value
yap1		-37.0809342638	1.0
ino2		-8.3708571232	1.0
gln3		-10.3072830297	1.0
hap4		-10.9791018062	1.0
ace2		-14.6795629363	1.0
aft2		-11.694965751	1.0
rpn4		-11.9567978048	1.0
sfp1		-12.9331920925	1.0
fkh2		-13.3186607	1.0
rap1		-22.7391831533	1.0
hsf1		-7.9810959169	1.0
gcr1		-7.62456496999	1.0
fkh1		-7.40016379447	1.0
msn2		-6.60903011001	0.999999999981
aft1		-6.02684982396	0.999999999164
swi5		-5.58174218651	0.999999988094
stb5		-5.41001469215	0.99999996849
gcn4		-4.97839575507	0.999999679433
abf1		-4.97637301378	0.999999676066
rox1		-4.63832419761	0.999998243772
mig1		-4.33128066144	0.999992587771
msn4		-4.07294631398	0.999976788936
rtg3		-3.60350832132	0.999843024654
nrg1		-3.54334205757	0.999802455056
ino4		-2.469486647	0.993234646585
sut1		-2.21034617888	0.986459426992
mcm1		-2.05168511586	0.979899862909
sok2		-2.04098193257	0.97937368851
adr1		-1.74753160044	0.959727415817
azf1		-1.13574949899	0.871969291008
gal4		-1.04615698843	0.852255721268
cad1		-0.847749717667	0.801711314294
sko1		0.102405941756	0.459217233815
skn7		0.227224592134	0.410124553009
swi4		0.512524882961	0.304141855043
hac1		0.729483258555	0.232853052434
pho4		0.74291458754	0.228766696681
elp4		0.999648274708	0.158740376122
arr1		1.04821795722	0.147269099473
zap1		1.24059184464	0.107378283097
rim101		1.24829558188	0.105961415788
opi1		1.27921867897	0.100410029962
upc2		1.57334270982	0.0578197424277
stp1		1.90270324524	0.0285396391286
pdr1		2.13656153857	0.0163168353495
xbp1		2.50567045774	0.00611097355653
met4		2.54249459141	0.00550321523181
rtg1		2.70387968329	0.00342675499423
rme1		3.4368481664	0.00029426270821
yhp1		3.94412136227	4.00465457145e-05
tec1		4.07855352654	2.26583848069e-05
gcr2		5.00215056119	2.83471421457e-07
leu3		5.85340608887	2.40803124595e-09
yox1		5.88709407741	1.96522502558e-09
pdr3		6.45164546578	5.53210881461e-11
ume6		11.6784752979	8.21073183296e-32
mbp1		12.643683934	6.06187989506e-37
fhl1		38.9701784206	0.0
