# Supplementary material for: Inferring functional transcription factor-gene binding pairs by integrating transcription factor binding data with transcription factor knockout data
Source: BMC Syst Biol. 2013 Dec 13;7(Suppl 6):S13. doi: 10.1186/1752-0509-7-S6-S13 (PMC4029220; doi:10.1186/1752-0509-7-S6-S13)
Supplement: Additional file 3 — Biological significance validation on the results generated from the dataset of Harbison et al. Additional file 3 zipped the raw files for the three biological validations: 1) Prevalence of protein-protein interaction validation 2) Functional enrichment validation 3) Expression coherence validation. Detailed description of the raw files is written in the file 'ReadMe.doc' in Additional File 3. [file 1752-0509-7-S6-S13-S3.zip › AddFile3/Supplementary Validation Results/Validation of Expression Coherence/DetailComparsionRestulsWithLLS/expression_coherence_Hypothesis1_LLS_8.txt]

TF	Rank Sum test	statistic	p value
mig1		-10.6316817678	1.0
rpn4		-20.8088662366	1.0
fkh2		-12.8116596278	1.0
rap1		-14.0853666789	1.0
gcr1		-8.17624617746	1.0
hsf1		-8.12775292253	1.0
sfp1		-7.8117439533	1.0
zap1		-6.89922486592	0.999999999997
aft2		-6.8878281799	0.999999999997
msn4		-6.49276332418	0.999999999958
azf1		-5.48979924208	0.99999997988
gcn4		-5.45507801007	0.999999975524
nrg1		-5.42528153975	0.999999971068
yap1		-5.16444207882	0.999999879421
sut1		-5.15191303051	0.999999871079
stb5		-5.06985200462	0.999999800937
hac1		-4.48281810651	0.999996316814
ume6		-4.21004585622	0.999987234057
hap4		-3.04920772903	0.998852771156
msn2		-2.70997753069	0.996635611684
rme1		-2.55513535995	0.994692674447
sko1		-2.42874814877	0.992424473546
gal4		-1.80275697799	0.964286805268
aft1		-1.62689137896	0.94811991536
gcr2		-1.51260203788	0.934809611882
cad1		-1.15987214576	0.876949567554
sok2		-1.15645400808	0.876252249295
mbp1		-0.827257974173	0.795954570823
leu3		-0.050267408102	0.520045352256
pho4		0.0414637424873	0.483463098643
adr1		0.427518000949	0.334501038377
rtg3		0.755899156528	0.224854829857
rim101		0.759390843557	0.223809394628
opi1		0.778062745121	0.218266012061
pdr1		0.857457146864	0.195596144114
ino4		1.01794412983	0.154352254045
fkh1		1.1644287086	0.122125159458
stp1		1.18055846281	0.118889086388
arr1		1.37223013167	0.0849959040351
rox1		1.5840266007	0.0565938329179
abf1		1.61223845768	0.0534550297871
upc2		1.65151240182	0.0493169952554
skn7		1.80604112882	0.0354559577138
ino2		1.94680326404	0.0257791627518
rtg1		1.98377993847	0.0236401887596
mcm1		2.22505386472	0.0130388111756
pdr3		2.55596680126	0.00529466106692
met4		2.69056625428	0.00356654347686
tec1		3.54952734787	0.000192961688685
yhp1		3.99781712215	3.19646557456e-05
gln3		4.40857246281	5.20271031094e-06
yox1		4.41679392859	5.00878248367e-06
xbp1		4.54649648939	2.72731396575e-06
swi4		5.01295109598	2.68007617883e-07
ace2		5.47067681077	2.24160094741e-08
elp4		7.06145707429	8.23828227264e-13
swi5		14.8801701605	2.2168521191e-50
fhl1		17.2709548754	3.89218430071e-67
