# Supplementary material for: Inferring functional transcription factor-gene binding pairs by integrating transcription factor binding data with transcription factor knockout data
Source: BMC Syst Biol. 2013 Dec 13;7(Suppl 6):S13. doi: 10.1186/1752-0509-7-S6-S13 (PMC4029220; doi:10.1186/1752-0509-7-S6-S13)
Supplement: Additional file 3 — Biological significance validation on the results generated from the dataset of Harbison et al. Additional file 3 zipped the raw files for the three biological validations: 1) Prevalence of protein-protein interaction validation 2) Functional enrichment validation 3) Expression coherence validation. Detailed description of the raw files is written in the file 'ReadMe.doc' in Additional File 3. [file 1752-0509-7-S6-S13-S3.zip › AddFile3/Supplementary Validation Results/Validation of Expression Coherence/DetailComparsionRestulsWithLLS/expression_coherence_Hypothesis1_LLS_9.txt]

TF	Rank Sum test	statistic	p value
yap1		-10.3842553654	1.0
abf1		-8.37237557171	1.0
mbp1		-19.6624023766	1.0
elp4		-11.2329060048	1.0
ace2		-16.0430123154	1.0
rtg3		-10.385527582	1.0
rpn4		-27.0726491971	1.0
sfp1		-11.4233643563	1.0
gcn4		-8.67538648121	1.0
gcr2		-8.9114471174	1.0
fkh2		-19.1106768484	1.0
rap1		-16.156953916	1.0
pho4		-8.14706954424	1.0
skn7		-7.88941768439	1.0
hsf1		-7.3587730198	1.0
msn4		-6.91709743772	0.999999999998
msn2		-5.67803731342	0.999999993188
mcm1		-4.9713082867	0.999999667487
gal4		-4.72098255186	0.99999882646
hap4		-4.53104984688	0.999997065436
gcr1		-4.09400318603	0.999978800576
nrg1		-3.99701459262	0.999967926826
gln3		-3.98240340122	0.999965889072
aft2		-3.79531243921	0.999926271181
ino4		-3.73320424644	0.999905470419
ume6		-3.24394222682	0.999410561727
sut1		-2.62393774027	0.995654016392
tec1		-2.55932068293	0.994756152682
pdr3		-2.25720631248	0.988002406916
aft1		-2.07150599793	0.98084423274
leu3		-1.74654016017	0.959641432519
rim101		-0.739534604185	0.770208782421
met4		-0.723875255493	0.765428838728
arr1		-0.604629861248	0.727287519546
rme1		-0.49196089231	0.688626504893
mig1		-0.452416400941	0.674515483077
adr1		-0.441139672454	0.670444057938
opi1		0.17340721624	0.431165676647
hac1		0.180307866035	0.428455440338
rox1		0.281451288194	0.389182142457
upc2		0.311731256568	0.377622385744
ino2		0.395365221399	0.346286685989
sko1		0.753238884847	0.225653188296
rtg1		0.794336831912	0.213499683694
pdr1		0.847667832025	0.198311492992
yhp1		0.978828956105	0.163832249918
yox1		1.16070687843	0.122880561822
cad1		1.20706341098	0.113703862225
fkh1		1.2205073928	0.111136294379
sok2		1.46691575608	0.0711994869002
stb5		1.74053167284	0.04088285178
swi5		1.87626115089	0.0303097144011
swi4		1.99766847091	0.0228763072961
stp1		2.84085354618	0.00224964848705
xbp1		3.43863286222	0.000292329779636
zap1		4.3159251422	7.94679188117e-06
azf1		6.19008935216	3.00650600548e-10
fhl1		19.5229742701	3.50199771934e-85
