# Supplementary material for: Inferring functional transcription factor-gene binding pairs by integrating transcription factor binding data with transcription factor knockout data
Source: BMC Syst Biol. 2013 Dec 13;7(Suppl 6):S13. doi: 10.1186/1752-0509-7-S6-S13 (PMC4029220; doi:10.1186/1752-0509-7-S6-S13)
Supplement: Additional file 3 — Biological significance validation on the results generated from the dataset of Harbison et al. Additional file 3 zipped the raw files for the three biological validations: 1) Prevalence of protein-protein interaction validation 2) Functional enrichment validation 3) Expression coherence validation. Detailed description of the raw files is written in the file 'ReadMe.doc' in Additional File 3. [file 1752-0509-7-S6-S13-S3.zip › AddFile3/Supplementary Validation Results/Validation of Expression Coherence/DetailComparsionRestulsWithLLS/expression_coherence_Hypothesis2_LLS_1.txt]

TF	Rank Sum test	statistic	p value
fhl1		-51.6151866884	1.0
elp4		-8.92878605753	1.0
pdr1		-8.88367803735	1.0
abf1		-7.86143672486	1.0
swi5		-7.4849864213	1.0
hap4		-7.17610543729	1.0
leu3		-7.12941341037	0.999999999999
mcm1		-6.69864111448	0.999999999989
stp1		-6.24939345781	0.999999999794
nrg1		-5.93895868392	0.999999998566
cad1		-5.49148165699	0.999999980071
yox1		-5.24175778555	0.999999920473
msn2		-4.63307751465	0.999998198652
yhp1		-4.49785888601	0.999996567938
tec1		-4.39197509218	0.999994383722
rme1		-4.22600981654	0.999988106419
pdr3		-3.72492074017	0.999902311701
hac1		-3.22805271091	0.999376819972
azf1		-3.17033765274	0.999238690544
sok2		-3.09475951925	0.999015137349
rox1		-3.08978782518	0.998998502364
opi1		-2.52302960174	0.994182569676
msn4		-2.37559849942	0.991239742265
ume6		-1.74467644736	0.959479397335
upc2		-1.73157711665	0.958325558271
arr1		-1.7039568817	0.95580542851
rtg1		-1.65961132483	0.951503665695
zap1		-1.64428215385	0.949941033049
sut1		-1.6233693274	0.947744761247
mig1		-1.43889422768	0.92490975338
xbp1		-1.1083312775	0.866140613851
aft2		-1.05394294168	0.854045479431
ino4		-0.95061080071	0.82909900812
gal4		-0.865429558266	0.806598468326
rtg3		-0.766435730567	0.778291460294
ino2		-0.7058726582	0.759866333884
rim101		-0.467577666409	0.679956680391
gln3		-0.323939176847	0.6270079585
sko1		-0.247995111965	0.597930905609
gcr1		-0.197245243871	0.57818218674
aft1		0.298314487006	0.382731574178
adr1		0.711364182849	0.238429294074
fkh1		0.802212970247	0.211214887459
stb5		0.804694209954	0.210498080811
skn7		0.829369287846	0.203447737339
ace2		0.931028061917	0.175919524251
met4		1.04239829927	0.14861352734
gcr2		1.48324192542	0.0690050729148
pho4		1.52529484592	0.0635927863751
swi4		1.77789985907	0.0377101516931
fkh2		2.25071125974	0.0122019155748
rpn4		4.38072315995	5.91430391859e-06
mbp1		5.56073872786	1.34317554642e-08
hsf1		5.58226814294	1.18700991145e-08
rap1		5.97192724424	1.17233548827e-09
yap1		7.16439902048	3.90642661423e-13
gcn4		7.88376970542	1.58824738274e-15
sfp1		8.76534516842	9.31026378803e-19
