# Supplementary material for: Inferring functional transcription factor-gene binding pairs by integrating transcription factor binding data with transcription factor knockout data
Source: BMC Syst Biol. 2013 Dec 13;7(Suppl 6):S13. doi: 10.1186/1752-0509-7-S6-S13 (PMC4029220; doi:10.1186/1752-0509-7-S6-S13)
Supplement: Additional file 3 — Biological significance validation on the results generated from the dataset of Harbison et al. Additional file 3 zipped the raw files for the three biological validations: 1) Prevalence of protein-protein interaction validation 2) Functional enrichment validation 3) Expression coherence validation. Detailed description of the raw files is written in the file 'ReadMe.doc' in Additional File 3. [file 1752-0509-7-S6-S13-S3.zip › AddFile3/Supplementary Validation Results/Validation of Expression Coherence/DetailComparsionRestulsWithLLS/expression_coherence_Hypothesis2_LLS_10.txt]

TF	Rank Sum test	statistic	p value
fhl1		-29.0960241645	1.0
yox1		-8.36320143656	1.0
mbp1		-7.73445356757	1.0
sok2		-7.63326218577	1.0
leu3		-7.51869617825	1.0
mcm1		-6.26919902855	0.999999999819
ino4		-5.63154817585	0.99999999107
nrg1		-5.09234207223	0.999999823166
sfp1		-4.89060923044	0.999999497378
abf1		-4.81340249024	0.99999925809
azf1		-4.80824330464	0.999999238688
yhp1		-4.66453947396	0.999998453455
ino2		-4.52536856173	0.999996985483
rme1		-4.39632247577	0.999994494984
tec1		-4.3729162888	0.999993870113
aft2		-4.29669245939	0.999991331727
pdr3		-3.8207085573	0.999933465588
rtg3		-3.75155385529	0.999912129004
xbp1		-3.40730029024	0.999671955492
hap4		-3.39666496334	0.999658937859
rtg1		-3.35469148015	0.999602732282
stp1		-2.14020890287	0.983831055995
hac1		-1.83436158246	0.966699830815
rim101		-1.73675907045	0.958785146837
upc2		-1.65151240182	0.950683004745
arr1		-1.43973266801	0.925028476413
pho4		-1.37875206473	0.916014394615
opi1		-1.16845595446	0.87868855203
gln3		-0.671792125769	0.749141978839
sko1		-0.588525713468	0.721910260123
msn4		-0.546356300129	0.707589478558
zap1		-0.285880999184	0.612515366433
swi5		-0.170633255057	0.567743926185
adr1		-0.0805335308569	0.532093535468
aft1		-0.0428232956084	0.517078803095
pdr1		-0.00865795019101	0.503453979241
stb5		0.225609846116	0.410752441096
msn2		0.295974623779	0.383624730459
gal4		0.754944786991	0.225141055718
ume6		0.897974902265	0.184599464963
gcr1		0.974931775048	0.164797051609
swi4		1.17995538469	0.119008980028
gcr2		1.78975763001	0.0367464416513
sut1		1.97454039837	0.0241601642872
rox1		2.15663184548	0.0155171805981
met4		2.31324903603	0.0103544754738
cad1		2.83394048881	0.00229889467018
gcn4		3.52038259801	0.000215462357193
elp4		3.55202987262	0.000191135729322
fkh2		3.63297932137	0.000140083739392
mig1		5.26864363298	6.87177409376e-08
rpn4		5.92673977337	1.54504033782e-09
hsf1		6.27407270117	1.75862072662e-10
fkh1		7.47070430367	3.98833598088e-14
ace2		10.342255151	2.26866149113e-25
rap1		11.8601233998	9.53469381855e-33
yap1		16.4283134327	5.99744312174e-61
skn7		17.1946941458	1.45494661138e-66
