# Supplementary material for: Inferring functional transcription factor-gene binding pairs by integrating transcription factor binding data with transcription factor knockout data
Source: BMC Syst Biol. 2013 Dec 13;7(Suppl 6):S13. doi: 10.1186/1752-0509-7-S6-S13 (PMC4029220; doi:10.1186/1752-0509-7-S6-S13)
Supplement: Additional file 3 — Biological significance validation on the results generated from the dataset of Harbison et al. Additional file 3 zipped the raw files for the three biological validations: 1) Prevalence of protein-protein interaction validation 2) Functional enrichment validation 3) Expression coherence validation. Detailed description of the raw files is written in the file 'ReadMe.doc' in Additional File 3. [file 1752-0509-7-S6-S13-S3.zip › AddFile3/Supplementary Validation Results/Validation of Expression Coherence/DetailComparsionRestulsWithLLS/expression_coherence_Hypothesis2_LLS_11.txt]

TF	Rank Sum test	statistic	p value
fhl1		-20.0902047448	1.0
azf1		-5.21832216507	0.999999909724
zap1		-4.4735163571	0.999996152817
stp1		-3.50650139712	0.999772980474
xbp1		-3.32826738479	0.999563060254
swi5		-2.25587571306	0.987960792031
swi4		-1.77683481635	0.962202289169
stb5		-1.76857736849	0.961517784852
fkh1		-1.31038315656	0.904966875632
yox1		-1.26244156799	0.896605030194
yhp1		-0.978828956105	0.836167750082
rtg1		-0.804235110191	0.78936939737
sko1		-0.796730564931	0.787196235676
sok2		-0.725648324789	0.765972805937
met4		-0.66504659763	0.746989655279
ino2		-0.62850531849	0.735163518168
cad1		-0.59664160932	0.724626657687
opi1		-0.391301100522	0.652212657253
upc2		-0.315521302241	0.623817060195
pdr1		-0.184139895991	0.573048145451
hac1		-0.0320218887767	0.512772702436
mig1		0.272455287125	0.392635983455
adr1		0.405796957198	0.342445897295
arr1		0.618130368517	0.268244702652
rme1		0.688752376778	0.245489554712
rox1		0.701880895546	0.241376722006
rim101		0.954276155917	0.169971937146
aft1		2.09131886486	0.0182497449195
leu3		2.12670378486	0.0167223514251
pdr3		2.32960714537	0.0099134620789
tec1		2.5551563192	0.0053070059714
ume6		3.0616729018	0.00110051915949
sut1		3.48060464739	0.000250141673986
gln3		3.56456837866	0.000182227716466
gcr1		3.63937269329	0.00013665150526
ino4		3.79886272151	7.26807872971e-05
aft2		3.81383955524	6.84121574412e-05
nrg1		3.9453810508	3.98365879399e-05
gal4		4.76005222909	9.67714339012e-07
mcm1		5.01293967063	2.68023538186e-07
msn2		5.85189703978	2.4299873459e-09
hap4		5.94599978904	1.37387249787e-09
abf1		6.25872968598	1.94062971903e-10
msn4		6.54526357539	2.96952726581e-11
hsf1		7.40114620233	6.75069902811e-14
pho4		8.17474959697	1.48240482339e-16
skn7		8.9491773249	1.79070718166e-19
gcr2		9.45255350643	1.65331914719e-21
gcn4		9.47161130202	1.37779856702e-21
rtg3		10.1315828102	2.00059707678e-24
yap1		10.667817769	7.19839055092e-27
sfp1		10.8733310254	7.72282978209e-28
elp4		11.7473790698	3.64216126397e-32
ace2		16.2569190118	9.97609714598e-60
rap1		16.4289592865	5.9339121044e-61
fkh2		17.9971282055	1.0259307081e-72
mbp1		19.4413215188	1.72579675649e-84
rpn4		28.4406537728	3.17962232183e-178
