# Supplementary material for: Inferring functional transcription factor-gene binding pairs by integrating transcription factor binding data with transcription factor knockout data
Source: BMC Syst Biol. 2013 Dec 13;7(Suppl 6):S13. doi: 10.1186/1752-0509-7-S6-S13 (PMC4029220; doi:10.1186/1752-0509-7-S6-S13)
Supplement: Additional file 3 — Biological significance validation on the results generated from the dataset of Harbison et al. Additional file 3 zipped the raw files for the three biological validations: 1) Prevalence of protein-protein interaction validation 2) Functional enrichment validation 3) Expression coherence validation. Detailed description of the raw files is written in the file 'ReadMe.doc' in Additional File 3. [file 1752-0509-7-S6-S13-S3.zip › AddFile3/Supplementary Validation Results/Validation of Expression Coherence/DetailComparsionRestulsWithLLS/expression_coherence_Hypothesis2_LLS_12.txt]

TF	Rank Sum test	statistic	p value
fhl1		-21.8686562818	1.0
azf1		-6.15613204478	0.999999999627
zap1		-4.53672843216	0.99999714332
xbp1		-3.49100969896	0.999759400608
stp1		-2.95777531919	0.998450660538
swi5		-2.47332771174	0.993306933473
stb5		-1.67266898954	0.952803761384
swi4		-1.55018569657	0.939451524051
fkh1		-1.41519882218	0.921494895112
yox1		-1.26159669817	0.896453027554
cad1		-1.17474532381	0.879951689721
pdr1		-1.03604796863	0.849910117794
yhp1		-0.981625610265	0.836857837119
rtg1		-0.804235110191	0.78936939737
sko1		-0.796730564931	0.787196235676
sok2		-0.723087815528	0.765187032711
ino2		-0.68651555742	0.753805971357
upc2		-0.315521302241	0.623817060195
opi1		-0.129828439384	0.55164891902
hac1		-0.0381799443107	0.515227894321
met4		0.166037507393	0.434063716597
mig1		0.323280438018	0.373241433745
adr1		0.429910997295	0.333630192709
rme1		0.661008412516	0.254303459301
arr1		0.731920358353	0.232108589705
rox1		0.848344733623	0.198123005802
rim101		0.853965376272	0.196562086962
leu3		1.2042875028	0.114239237635
aft1		2.16529001663	0.0151827412129
pdr3		2.315509076	0.0102925442195
ume6		2.50117862385	0.00618903646453
tec1		2.62592010591	0.00432075489714
gcr1		3.60164692055	0.000158103818293
sut1		3.60768308184	0.000154471764287
gln3		3.84859660298	5.93982244707e-05
aft2		4.02853739724	2.80624669037e-05
nrg1		4.10133624979	2.05385572153e-05
ino4		4.19150236047	1.38556652279e-05
gal4		4.68218874172	1.41913980757e-06
mcm1		4.92080753225	4.30939280276e-07
hap4		5.12078496601	1.52133222824e-07
msn2		6.04975526823	7.25330177492e-10
msn4		7.10488126327	6.02130141751e-13
abf1		7.19438506927	3.137144574e-13
pho4		8.14175888012	1.94788248648e-16
hsf1		8.33953024533	3.72931186979e-17
skn7		8.61031311898	3.64306435628e-18
gcn4		8.73136966092	1.25803431274e-18
gcr2		8.85098560079	4.33748759094e-19
rtg3		10.7118946285	4.4755449717e-27
elp4		11.3993865809	2.10537735785e-30
yap1		11.4298653849	1.48284110341e-30
sfp1		12.0400019961	1.09475175352e-33
ace2		17.1593340373	2.67619266227e-66
fkh2		17.9397386213	2.88630044817e-72
rap1		18.1078765459	1.38099312746e-73
mbp1		20.1907894308	5.8982244476e-91
rpn4		27.5617433015	1.60028909295e-167
