# Supplementary material for: Inferring functional transcription factor-gene binding pairs by integrating transcription factor binding data with transcription factor knockout data
Source: BMC Syst Biol. 2013 Dec 13;7(Suppl 6):S13. doi: 10.1186/1752-0509-7-S6-S13 (PMC4029220; doi:10.1186/1752-0509-7-S6-S13)
Supplement: Additional file 3 — Biological significance validation on the results generated from the dataset of Harbison et al. Additional file 3 zipped the raw files for the three biological validations: 1) Prevalence of protein-protein interaction validation 2) Functional enrichment validation 3) Expression coherence validation. Detailed description of the raw files is written in the file 'ReadMe.doc' in Additional File 3. [file 1752-0509-7-S6-S13-S3.zip › AddFile3/Supplementary Validation Results/Validation of Expression Coherence/DetailComparsionRestulsWithLLS/expression_coherence_Hypothesis2_LLS_13.txt]

TF	Rank Sum test	statistic	p value
leu3		-8.2981586789	1.0
fhl1		-36.903468534	1.0
mcm1		-8.98645827955	1.0
pdr1		-11.5893033175	1.0
yox1		-9.04766962542	1.0
azf1		-6.44568254559	0.999999999942
xbp1		-6.17111372906	0.999999999661
swi5		-5.75180578385	0.999999995585
rme1		-5.20376627577	0.999999902355
rox1		-5.16688735188	0.999999880988
yhp1		-4.91595868297	0.999999558255
tec1		-4.89276262916	0.999999502848
pdr3		-4.55525749884	0.999997383928
elp4		-4.46389438215	0.999995975838
abf1		-4.23615321659	0.999988630917
nrg1		-3.21802172771	0.999354609802
msn4		-3.0190068003	0.998731975805
stp1		-2.39933283224	0.9917875112
pho4		-2.35909164729	0.990840134594
rtg1		-2.07038987342	0.980792075309
zap1		-2.05603858722	0.980110601524
arr1		-1.95660923201	0.974803285614
upc2		-1.73157711665	0.958325558271
hac1		-1.63434793872	0.948907093442
gcr2		-1.14736610836	0.874384828866
ume6		-1.10329589948	0.865050656621
met4		-1.0715712445	0.858043672588
opi1		-0.676378932456	0.750599955184
fkh1		-0.572287544901	0.716436406833
aft2		-0.223516191382	0.588433108518
ino2		0.139061737675	0.44470068165
ino4		0.222147188	0.412099652369
hap4		0.462451775897	0.321878688573
rim101		0.480962242578	0.315271667026
msn2		0.614063484175	0.269586688532
cad1		0.691345606144	0.24467418899
gln3		0.88695643911	0.187551176798
sko1		1.00000019028	0.158655207888
rtg3		1.38449249128	0.0831038528408
sok2		1.52542339271	0.0635767638716
sut1		1.67304972727	0.0471587535351
mig1		1.68894291361	0.045615185176
gal4		1.93427661521	0.0265395634138
skn7		2.80907116137	0.00248423314937
stb5		3.80013250999	7.23093677789e-05
fkh2		4.6710361864	1.49842066955e-06
adr1		4.72239421113	1.16542168108e-06
gcr1		5.40200463055	3.29501243013e-08
hsf1		5.44391132005	2.60615881805e-08
swi4		5.5833225833	1.17983240711e-08
gcn4		6.05232221903	7.13862632442e-10
ace2		11.7725922349	2.70190413779e-32
sfp1		14.237163789	2.69346802884e-46
aft1		14.4916836046	6.83747037584e-48
yap1		14.7062487171	2.9388294939e-49
rap1		17.6817321405	2.899350831e-70
mbp1		18.377486312	9.94889302716e-76
rpn4		33.8213038089	4.79541825859e-251
