# Supplementary material for: Inferring functional transcription factor-gene binding pairs by integrating transcription factor binding data with transcription factor knockout data
Source: BMC Syst Biol. 2013 Dec 13;7(Suppl 6):S13. doi: 10.1186/1752-0509-7-S6-S13 (PMC4029220; doi:10.1186/1752-0509-7-S6-S13)
Supplement: Additional file 3 — Biological significance validation on the results generated from the dataset of Harbison et al. Additional file 3 zipped the raw files for the three biological validations: 1) Prevalence of protein-protein interaction validation 2) Functional enrichment validation 3) Expression coherence validation. Detailed description of the raw files is written in the file 'ReadMe.doc' in Additional File 3. [file 1752-0509-7-S6-S13-S3.zip › AddFile3/Supplementary Validation Results/Validation of Expression Coherence/DetailComparsionRestulsWithLLS/expression_coherence_Hypothesis2_LLS_14.txt]

TF	Rank Sum test	statistic	p value
abf1		-8.68365194516	1.0
swi5		-11.4551728599	1.0
fhl1		-45.9373974832	1.0
ume6		-9.10960682913	1.0
pdr1		-14.4125936901	1.0
fkh2		-8.02078346851	1.0
leu3		-7.90655875169	1.0
msn4		-7.04790122288	0.999999999999
rtg3		-7.01342376647	0.999999999999
pdr3		-6.95416917215	0.999999999998
sut1		-6.49336320444	0.999999999958
mbp1		-6.44159230214	0.999999999941
hap4		-6.36465678911	0.999999999902
elp4		-6.36389020901	0.999999999902
ino4		-6.20916303304	0.999999999734
tec1		-5.89713421016	0.999999998151
msn2		-5.47243496091	0.999999977805
stp1		-5.31280841425	0.999999946026
yhp1		-4.91735701005	0.999999561398
nrg1		-4.75624824427	0.99999901388
swi4		-4.74691122264	0.999998967267
fkh1		-4.4581016306	0.999995865565
rme1		-4.00265041253	0.999968681589
yox1		-3.75787789996	0.999914319771
pho4		-3.63181070677	0.999859280231
sok2		-3.37411107972	0.999629727608
opi1		-3.20394799012	0.999322215188
stb5		-3.18585277315	0.999278359879
ino2		-3.13945306751	0.999153682373
skn7		-3.10740226993	0.999056303105
hac1		-3.00734800057	0.998682310594
rtg1		-2.85730299662	0.997863711168
rox1		-2.85315462981	0.997835622372
aft2		-2.58587904022	0.995143449473
rim101		-2.57042695758	0.994921337804
arr1		-2.29797920152	0.989218513548
mcm1		-2.0953368549	0.981929470769
upc2		-1.69130788138	0.954610992223
gln3		-1.26337471677	0.896772727006
gcr2		-1.19467119895	0.883892240304
adr1		-0.944773364853	0.827612703654
hsf1		-0.820416503182	0.79401064469
azf1		-0.794103487696	0.786432406305
mig1		-0.633673193314	0.736852938578
zap1		-0.435296346743	0.668326331854
sko1		-0.199259754141	0.578970220302
cad1		-0.0688366684316	0.527440184944
gal4		0.336523371683	0.36823811509
xbp1		0.693057786183	0.244136643965
aft1		1.26995270145	0.10205073938
met4		1.78168762866	0.0374000927235
rap1		2.28157272311	0.0112572893252
ace2		2.56707972814	0.00512795141979
gcr1		3.76518348786	8.32134108314e-05
yap1		5.55867832052	1.35912575276e-08
gcn4		6.67472641671	1.23846898248e-11
rpn4		7.19478378755	3.12799099183e-13
sfp1		9.34686471837	4.51421574635e-21
