# Supplementary material for: Inferring functional transcription factor-gene binding pairs by integrating transcription factor binding data with transcription factor knockout data
Source: BMC Syst Biol. 2013 Dec 13;7(Suppl 6):S13. doi: 10.1186/1752-0509-7-S6-S13 (PMC4029220; doi:10.1186/1752-0509-7-S6-S13)
Supplement: Additional file 3 — Biological significance validation on the results generated from the dataset of Harbison et al. Additional file 3 zipped the raw files for the three biological validations: 1) Prevalence of protein-protein interaction validation 2) Functional enrichment validation 3) Expression coherence validation. Detailed description of the raw files is written in the file 'ReadMe.doc' in Additional File 3. [file 1752-0509-7-S6-S13-S3.zip › AddFile3/Supplementary Validation Results/Validation of Expression Coherence/DetailComparsionRestulsWithLLS/expression_coherence_Hypothesis2_LLS_15.txt]

TF	Rank Sum test	statistic	p value
leu3		-8.82123871146	1.0
stp1		-9.63932747981	1.0
swi5		-17.2913933133	1.0
ino2		-8.33550140916	1.0
swi4		-12.2165198083	1.0
nrg1		-10.3992056141	1.0
fhl1		-40.6341847638	1.0
rox1		-11.3256112394	1.0
rtg3		-8.65066066033	1.0
ume6		-17.4694142355	1.0
pdr1		-13.3129706341	1.0
ino4		-8.10977273579	1.0
msn4		-8.08455776293	1.0
tec1		-7.84420223331	1.0
rme1		-7.09226246359	0.999999999999
hap4		-6.80369984129	0.999999999995
elp4		-6.75519718036	0.999999999993
xbp1		-6.49472775608	0.999999999958
fkh2		-4.54988242352	0.999997316205
stb5		-4.15771512961	0.999983927674
opi1		-3.92390569943	0.999956437575
pho4		-3.21874319534	0.99935623131
rtg1		-3.16621176458	0.999227808412
yhp1		-3.16217685905	0.999217027869
rim101		-3.15434747839	0.999195712825
aft1		-3.1098657774	0.999064138116
skn7		-2.73291142201	0.996861139364
ace2		-2.64704972633	0.995940129388
hac1		-2.46038950804	0.993060685026
arr1		-2.3722319915	0.991159507402
pdr3		-2.14494878814	0.984021529096
sko1		-1.72917984785	0.95811154405
gcr1		-1.3475319996	0.911095522709
mbp1		-1.32481336849	0.907383470141
upc2		-1.17728293704	0.880458702494
gln3		-0.810772289916	0.791251774807
aft2		-0.675408321431	0.750291809971
sut1		0.0134346437828	0.494640513795
adr1		0.03101691417	0.487628025303
sok2		0.0912821551826	0.463634198444
yox1		0.360718197434	0.359155059881
gal4		0.774427900527	0.219338894833
gcn4		0.785443318377	0.216096845555
met4		1.28036815151	0.10020784471
azf1		1.66491861866	0.0479644965527
sfp1		1.66507770796	0.0479486267563
abf1		2.53416786418	0.00563573611578
msn2		3.11727911436	0.000912643354249
rpn4		3.91840196461	4.45689847167e-05
zap1		5.01076412352	2.71071665001e-07
mcm1		5.0335076051	2.40792850867e-07
rap1		5.52297734384	1.66651364219e-08
gcr2		6.10114745627	5.26548492992e-10
cad1		6.19174259752	2.97513335253e-10
fkh1		6.27415715617	1.75766652761e-10
yap1		6.38568208599	8.53175843776e-11
hsf1		7.44311732345	4.91683389765e-14
mig1		14.2048349916	4.27519096828e-46
