# Supplementary material for: Inferring functional transcription factor-gene binding pairs by integrating transcription factor binding data with transcription factor knockout data
Source: BMC Syst Biol. 2013 Dec 13;7(Suppl 6):S13. doi: 10.1186/1752-0509-7-S6-S13 (PMC4029220; doi:10.1186/1752-0509-7-S6-S13)
Supplement: Additional file 3 — Biological significance validation on the results generated from the dataset of Harbison et al. Additional file 3 zipped the raw files for the three biological validations: 1) Prevalence of protein-protein interaction validation 2) Functional enrichment validation 3) Expression coherence validation. Detailed description of the raw files is written in the file 'ReadMe.doc' in Additional File 3. [file 1752-0509-7-S6-S13-S3.zip › AddFile3/Supplementary Validation Results/Validation of Expression Coherence/DetailComparsionRestulsWithLLS/expression_coherence_Hypothesis2_LLS_16.txt]

TF	Rank Sum test	statistic	p value
swi5		-8.68511430038	1.0
mbp1		-13.7797311887	1.0
fhl1		-52.6319800143	1.0
elp4		-12.5288972773	1.0
mcm1		-12.5469657089	1.0
ume6		-9.43827602546	1.0
pdr1		-10.5054908447	1.0
yox1		-8.8323720689	1.0
pdr3		-7.62797783351	1.0
rox1		-7.4847270794	1.0
leu3		-7.31007709124	1.0
nrg1		-6.76619984727	0.999999999993
hac1		-5.19296507069	0.999999896514
yhp1		-5.0960632109	0.999999826605
tec1		-4.89619746932	0.999999511456
xbp1		-4.51095506445	0.99999677318
swi4		-4.41470552217	0.999994942621
rtg3		-4.26671230118	0.999990081264
hap4		-3.96559798849	0.999963393916
pho4		-3.56003786991	0.999814599342
rme1		-3.24761187837	0.999418110496
zap1		-3.01239558047	0.998704027045
abf1		-2.97548837521	0.998537387816
rim101		-2.68235731434	0.996344733489
sok2		-2.55807677798	0.994737357453
sut1		-2.4146589318	0.992125024967
stp1		-2.12792310909	0.983328270385
arr1		-2.11282938755	0.982692313303
ino4		-2.05438508218	0.980030782125
aft2		-2.04616816563	0.979630085873
met4		-1.67634088202	0.953164279266
upc2		-1.65151240182	0.950683004745
rtg1		-1.5664025377	0.94137279538
opi1		-1.28103446134	0.899909219001
gcr1		-1.16588939013	0.878170415392
fkh2		-1.15641760113	0.876244807222
adr1		-0.886421069352	0.812304665099
sko1		-0.862430762503	0.805774740814
gcr2		-0.804621863014	0.789481039072
cad1		-0.229719878243	0.590845276328
ino2		-0.117750607794	0.546867366776
gal4		0.338799275211	0.36738047366
ace2		0.666675011935	0.252489871675
msn2		0.799860342938	0.211895858314
azf1		0.827633251717	0.203939115471
skn7		1.3111898333	0.0948968181603
msn4		1.52573742907	0.0635376345361
stb5		1.58878865894	0.0560540572773
gcn4		2.59628531576	0.00471188879365
fkh1		2.60876873261	0.00454343156407
aft1		3.02630861588	0.00123779742229
mig1		3.64956370721	0.000131343044027
hsf1		3.88115318537	5.19811644374e-05
rpn4		3.9598480999	3.74987258808e-05
gln3		4.38519540881	5.7940852239e-06
sfp1		7.6733626709	8.37724486968e-15
yap1		7.84068310949	2.2405098652e-15
rap1		15.7241083866	5.16980448433e-56
