# Supplementary material for: Inferring functional transcription factor-gene binding pairs by integrating transcription factor binding data with transcription factor knockout data
Source: BMC Syst Biol. 2013 Dec 13;7(Suppl 6):S13. doi: 10.1186/1752-0509-7-S6-S13 (PMC4029220; doi:10.1186/1752-0509-7-S6-S13)
Supplement: Additional file 3 — Biological significance validation on the results generated from the dataset of Harbison et al. Additional file 3 zipped the raw files for the three biological validations: 1) Prevalence of protein-protein interaction validation 2) Functional enrichment validation 3) Expression coherence validation. Detailed description of the raw files is written in the file 'ReadMe.doc' in Additional File 3. [file 1752-0509-7-S6-S13-S3.zip › AddFile3/Supplementary Validation Results/Validation of Expression Coherence/DetailComparsionRestulsWithLLS/expression_coherence_Hypothesis2_LLS_17.txt]

TF	Rank Sum test	statistic	p value
leu3		-9.97226892315	1.0
sut1		-10.5583054011	1.0
fhl1		-40.8489912491	1.0
elp4		-17.4021385069	1.0
mcm1		-18.3284085421	1.0
pdr3		-9.48536553377	1.0
yox1		-7.69484759391	1.0
swi5		-7.0863165118	0.999999999999
pho4		-6.56141941374	0.999999999973
rox1		-6.10356965503	0.999999999481
msn4		-5.97676583204	0.999999998862
azf1		-5.92074999194	0.999999998398
tec1		-5.8139989195	0.99999999695
ino4		-5.79430622768	0.99999999657
rtg3		-5.616460773	0.999999990255
nrg1		-5.00366117554	0.999999718742
gcr2		-4.96055303777	0.999999648536
pdr1		-4.58691672797	0.9999977508
ino2		-4.15803144525	0.999983949908
yhp1		-4.13709049933	0.99998241313
fkh1		-3.73888334033	0.999907580264
opi1		-3.45815752178	0.999728058359
sok2		-3.05942449144	0.998891186588
rtg1		-2.40321948056	0.991874284878
rme1		-2.20269613763	0.986191913658
hac1		-2.12933244254	0.983386617259
sko1		-2.11227677454	0.982668641628
rpn4		-2.01674126198	0.978138739235
xbp1		-1.96319607719	0.975188302495
ume6		-1.81733774041	0.965417292735
upc2		-1.65151240182	0.950683004745
hsf1		-1.50133133069	0.933365057373
rim101		-1.45538880438	0.927219172961
abf1		-1.31987198806	0.906561119267
stp1		-1.29969522268	0.903147275807
arr1		-1.20250946886	0.885416900138
fkh2		-0.975566448929	0.835360321165
msn2		-0.556945392689	0.711217630298
gal4		0.163554703544	0.435040852871
mbp1		0.36317595953	0.358236722443
mig1		0.626641977674	0.265446972697
zap1		1.04760845229	0.147409520812
gcn4		1.58654706038	0.0563076328014
aft1		2.07909603489	0.0188042622411
met4		2.14138383627	0.016121548667
adr1		2.89727430611	0.00188210235521
aft2		3.37217113195	0.000372890466033
gln3		3.38029517239	0.000362040110854
cad1		4.04897626612	2.57210803614e-05
hap4		4.58846362628	2.23260044432e-06
skn7		5.4541335179	2.46061079575e-08
sfp1		6.24831860809	2.0744734298e-10
stb5		6.29080753968	1.57909347874e-10
gcr1		6.52708265233	3.35315222566e-11
swi4		7.6890803443	7.40981912715e-15
ace2		7.73902326687	5.00917245221e-15
rap1		11.6810131196	7.96922096124e-32
yap1		27.2355732462	1.23163067139e-163
