# Supplementary material for: Inferring functional transcription factor-gene binding pairs by integrating transcription factor binding data with transcription factor knockout data
Source: BMC Syst Biol. 2013 Dec 13;7(Suppl 6):S13. doi: 10.1186/1752-0509-7-S6-S13 (PMC4029220; doi:10.1186/1752-0509-7-S6-S13)
Supplement: Additional file 3 — Biological significance validation on the results generated from the dataset of Harbison et al. Additional file 3 zipped the raw files for the three biological validations: 1) Prevalence of protein-protein interaction validation 2) Functional enrichment validation 3) Expression coherence validation. Detailed description of the raw files is written in the file 'ReadMe.doc' in Additional File 3. [file 1752-0509-7-S6-S13-S3.zip › AddFile3/Supplementary Validation Results/Validation of Expression Coherence/DetailComparsionRestulsWithLLS/expression_coherence_Hypothesis2_LLS_18.txt]

TF	Rank Sum test	statistic	p value
xbp1		-10.7307044276	1.0
abf1		-8.39617408224	1.0
swi5		-10.6539908183	1.0
mbp1		-9.58022836044	1.0
fhl1		-42.5693432176	1.0
elp4		-16.5740701041	1.0
rpn4		-8.70305970723	1.0
tec1		-8.61467031828	1.0
ume6		-14.9467797877	1.0
ino4		-7.77014450063	1.0
msn4		-7.67057677164	1.0
pdr3		-6.65705565409	0.999999999986
rox1		-6.59412981163	0.999999999979
pdr1		-6.08011841068	0.9999999994
met4		-6.02800636135	0.99999999917
msn2		-5.70915875316	0.999999994323
yox1		-5.37384596867	0.999999961463
yhp1		-4.73445582797	0.999998901782
pho4		-4.68997743352	0.999998633824
azf1		-4.67619718605	0.999998538782
leu3		-4.56065542251	0.99999745029
sut1		-4.37931683002	0.999994047403
mcm1		-4.23854719029	0.999988751455
rtg3		-4.04597774378	0.999973947408
opi1		-3.53623616365	0.999797064157
hac1		-2.2003964034	0.986110608605
cad1		-2.12397126346	0.98316372671
gal4		-1.87130995093	0.969348933965
sok2		-1.71029216141	0.95639406972
upc2		-1.68893910284	0.954384449645
swi4		-1.64774731541	0.950297732875
stp1		-1.47541751352	0.929949835141
rtg1		-1.36183811992	0.913375510809
aft1		-1.35455791557	0.912220775282
arr1		-1.3162994587	0.90596322376
sko1		-1.18383736284	0.881761275512
fkh2		-1.02878517249	0.848209682077
ino2		-0.528890543288	0.701559308753
rim101		-0.224301963282	0.588738825675
gcr2		0.0307628196499	0.487729345999
zap1		0.11034677339	0.456067181962
rme1		0.513379161446	0.303843059723
fkh1		1.08766111401	0.1383723702
stb5		1.1170679582	0.131982634682
mig1		2.17117719709	0.0149588901827
gcr1		2.53542809049	0.00561549920861
hap4		2.58358894046	0.00488891264218
adr1		3.13878286036	0.000848255551751
nrg1		3.31058707419	0.0004655024068
aft2		5.71781988307	5.39497121766e-09
hsf1		8.24675628154	8.13759375455e-17
gcn4		8.28558933999	5.87628243807e-17
skn7		8.70224326956	1.62693567716e-18
rap1		9.0480402613	7.27785536799e-20
sfp1		9.38796589024	3.05850668816e-21
gln3		13.4572814208	1.39496691909e-41
ace2		14.2041817424	4.31524196794e-46
yap1		15.6868122657	9.30864433189e-56
