# Supplementary material for: Inferring functional transcription factor-gene binding pairs by integrating transcription factor binding data with transcription factor knockout data
Source: BMC Syst Biol. 2013 Dec 13;7(Suppl 6):S13. doi: 10.1186/1752-0509-7-S6-S13 (PMC4029220; doi:10.1186/1752-0509-7-S6-S13)
Supplement: Additional file 3 — Biological significance validation on the results generated from the dataset of Harbison et al. Additional file 3 zipped the raw files for the three biological validations: 1) Prevalence of protein-protein interaction validation 2) Functional enrichment validation 3) Expression coherence validation. Detailed description of the raw files is written in the file 'ReadMe.doc' in Additional File 3. [file 1752-0509-7-S6-S13-S3.zip › AddFile3/Supplementary Validation Results/Validation of Expression Coherence/DetailComparsionRestulsWithLLS/expression_coherence_Hypothesis2_LLS_19.txt]

TF	Rank Sum test	statistic	p value
abf1		-12.1787067406	1.0
msn4		-8.34426435762	1.0
fhl1		-32.1528048398	1.0
tec1		-8.67382252144	1.0
yox1		-10.5567513594	1.0
pdr3		-9.1576183603	1.0
elp4		-7.84678953084	1.0
leu3		-7.37585451745	1.0
swi5		-7.08924342502	0.999999999999
mcm1		-5.62645571843	0.999999990803
pdr1		-4.82157189704	0.999999287843
skn7		-4.69511639278	0.999998667725
sok2		-4.61250138418	0.999998010741
rme1		-4.08839476451	0.999978281574
yhp1		-3.66361694999	0.999875660703
xbp1		-3.60745463064	0.999845392207
rtg3		-3.20425218986	0.999322930968
gcr1		-3.00094549604	0.998654286326
pho4		-2.60931631935	0.995463833165
sut1		-2.52338627787	0.994188467601
stp1		-2.26159018275	0.988138632439
nrg1		-2.02072822113	0.978346046617
rtg1		-2.00852563417	0.977706267575
rim101		-2.00062642922	0.977283668391
rox1		-1.78838971346	0.963143422628
ino4		-1.78369509892	0.962763388512
adr1		-1.67371686701	0.952906871365
azf1		-1.64174058626	0.949678111664
upc2		-1.52786216175	0.936726617726
arr1		-1.29122708806	0.901687527626
ino2		-1.1679598316	0.878588516021
gcn4		-1.11542406678	0.867665629479
opi1		-0.443958789223	0.67146381041
msn2		-0.353713901686	0.638223348375
cad1		-0.00998688900657	0.503984126046
sko1		0.212214722676	0.415969760641
hac1		0.568019042454	0.285011018892
aft2		0.757948929854	0.224240778307
mbp1		0.881833725654	0.188933365374
yap1		0.93348434834	0.175284973974
gcr2		1.0550292802	0.145705966811
mig1		1.30654498193	0.095683646272
gal4		1.77861860724	0.0376511556954
hap4		2.2299986262	0.0128737670406
fkh1		2.5568705351	0.00528092591548
met4		3.07953885727	0.00103660661999
fkh2		3.11832766855	0.000909402359188
gln3		3.50661773523	0.00022692030665
ace2		5.2814203807	6.40930937622e-08
stb5		5.32864267376	4.94747258322e-08
zap1		5.38114737582	3.70062841694e-08
rpn4		5.7710766838	3.93833086589e-09
aft1		6.14361089387	4.03331542346e-10
sfp1		6.49449541767	4.16560828222e-11
hsf1		7.39571496616	7.03247096888e-14
rap1		11.491107531	7.31125453701e-31
swi4		12.7698286087	1.20843025779e-37
ume6		13.7703980556	1.92045498024e-43
