# Supplementary material for: Inferring functional transcription factor-gene binding pairs by integrating transcription factor binding data with transcription factor knockout data
Source: BMC Syst Biol. 2013 Dec 13;7(Suppl 6):S13. doi: 10.1186/1752-0509-7-S6-S13 (PMC4029220; doi:10.1186/1752-0509-7-S6-S13)
Supplement: Additional file 3 — Biological significance validation on the results generated from the dataset of Harbison et al. Additional file 3 zipped the raw files for the three biological validations: 1) Prevalence of protein-protein interaction validation 2) Functional enrichment validation 3) Expression coherence validation. Detailed description of the raw files is written in the file 'ReadMe.doc' in Additional File 3. [file 1752-0509-7-S6-S13-S3.zip › AddFile3/Supplementary Validation Results/Validation of Expression Coherence/DetailComparsionRestulsWithLLS/expression_coherence_Hypothesis2_LLS_2.txt]

TF	Rank Sum test	statistic	p value
hsf1		-10.381913554	1.0
fhl1		-25.5038327999	1.0
rox1		-9.07494586183	1.0
mcm1		-8.48791563927	1.0
gcn4		-7.30691680429	1.0
yox1		-7.27002232351	1.0
msn4		-7.1699537039	1.0
gln3		-6.92724130753	0.999999999998
nrg1		-6.64752600614	0.999999999985
abf1		-6.21940851362	0.99999999975
pdr3		-5.97428747202	0.999999998845
pho4		-5.19188401786	0.999999895912
yhp1		-4.95427284497	0.999999636994
xbp1		-4.67930918255	0.999998560784
stp1		-4.66771564136	0.999998477165
tec1		-4.45638594443	0.999995832354
aft2		-4.33741563973	0.999992791608
leu3		-4.2654044753	0.999990022981
hac1		-3.70862736478	0.999895807082
gal4		-3.61892799344	0.999852087035
fkh2		-3.486698102	0.999755488474
azf1		-3.23449506829	0.999390709874
pdr1		-3.14886352595	0.999180466395
rtg1		-2.82100930959	0.997606359322
met4		-2.59256446902	0.995236833758
stb5		-2.18485844409	0.985550386369
sfp1		-2.04348263034	0.979497657447
upc2		-1.65151240182	0.950683004745
arr1		-1.58438096018	0.943446473976
sok2		-1.25042469799	0.894427776444
opi1		-1.11942983049	0.868521594636
ino2		-0.97687206912	0.835683754459
msn2		-0.863221357963	0.80599211353
mig1		-0.737672992217	0.769643406048
ace2		-0.535712071261	0.7039212202
adr1		-0.499123814671	0.691153919259
cad1		-0.353634453857	0.638193574857
rim101		-0.128844931039	0.551259824008
aft1		-0.0210478333676	0.508396250698
rme1		0.111243139943	0.455711771589
gcr2		0.408719852267	0.341372631599
swi5		0.559709475868	0.28783880894
rtg3		0.567908003264	0.285048718639
sko1		0.654534362673	0.256383798031
swi4		1.67016185163	0.0474436727178
hap4		2.06715360801	0.0193598410249
yap1		3.05235193919	0.00113527857184
sut1		3.09159530903	0.000995420299631
ino4		4.38972256237	5.67476834246e-06
zap1		5.48902492753	2.02079295092e-08
elp4		5.58632634117	1.15961618104e-08
fkh1		5.7003292906	5.97881112976e-09
gcr1		6.10598617981	5.10839243559e-10
skn7		6.50490877422	3.88702712085e-11
mbp1		7.69366686704	7.14885132725e-15
rpn4		9.37658646539	3.40715777585e-21
ume6		10.2803544872	4.32045995156e-25
rap1		11.7420062423	3.88114623531e-32
