# Supplementary material for: Inferring functional transcription factor-gene binding pairs by integrating transcription factor binding data with transcription factor knockout data
Source: BMC Syst Biol. 2013 Dec 13;7(Suppl 6):S13. doi: 10.1186/1752-0509-7-S6-S13 (PMC4029220; doi:10.1186/1752-0509-7-S6-S13)
Supplement: Additional file 3 — Biological significance validation on the results generated from the dataset of Harbison et al. Additional file 3 zipped the raw files for the three biological validations: 1) Prevalence of protein-protein interaction validation 2) Functional enrichment validation 3) Expression coherence validation. Detailed description of the raw files is written in the file 'ReadMe.doc' in Additional File 3. [file 1752-0509-7-S6-S13-S3.zip › AddFile3/Supplementary Validation Results/Validation of Expression Coherence/DetailComparsionRestulsWithLLS/expression_coherence_Hypothesis2_LLS_20.txt]

TF	Rank Sum test	statistic	p value
swi5		-10.2534101819	1.0
fhl1		-43.0183959343	1.0
elp4		-9.80533336177	1.0
pdr1		-12.4835314	1.0
abf1		-8.05869582247	1.0
aft2		-7.56003958148	1.0
yox1		-6.96331397443	0.999999999998
stp1		-6.50881271876	0.999999999962
nrg1		-6.24987690919	0.999999999795
rtg3		-6.10594465557	0.999999999489
pdr3		-5.96216576751	0.999999998755
ace2		-5.66704561778	0.999999992736
tec1		-5.53550329499	0.999999984483
leu3		-4.85276699257	0.999999391246
msn2		-4.79487587132	0.999999186122
yhp1		-4.73389649714	0.99999889875
swi4		-4.62086443989	0.999998089278
ume6		-4.47122122249	0.99999611129
gal4		-4.11279905904	0.99998045547
mbp1		-3.66899891926	0.999878248946
rme1		-3.52416057802	0.999787586645
opi1		-3.30563180278	0.999526187384
azf1		-3.29047733658	0.999499912209
xbp1		-2.98080319105	0.998562532543
msn4		-2.77342498467	0.997226518625
ino4		-2.72087909464	0.996744571495
arr1		-2.72035221464	0.996739379284
rox1		-2.46865868062	0.993218974607
stb5		-2.14164437219	0.983888944884
gln3		-1.87654530152	0.969709779885
rim101		-1.83559901755	0.966791508711
mcm1		-1.73913699328	0.958994665515
upc2		-1.73157711665	0.958325558271
zap1		-1.58222238224	0.943200593736
skn7		-1.57946831092	0.942885660233
rtg1		-1.56722739422	0.941469225287
cad1		-1.52287198695	0.936104632273
sut1		-1.34858422776	0.911264725242
hac1		-1.26560357334	0.897172476936
pho4		-1.12929357052	0.870612993868
fkh1		-0.981914810007	0.83692909053
sok2		-0.837670604992	0.79889213655
rpn4		-0.367384512484	0.643333888806
gcn4		-0.190233830588	0.57543704892
sko1		-0.143738460417	0.557146500241
ino2		0.467358981082	0.320121532304
adr1		0.874640164267	0.190884863373
rap1		1.1568859091	0.123659488216
hap4		1.45006444285	0.0735202747266
gcr2		1.51980905066	0.0642794868807
mig1		2.03483726139	0.0209336252288
aft1		2.09752039902	0.0179737666631
hsf1		2.63402687681	0.00421894042153
met4		3.62803160755	0.000142795152173
gcr1		4.51672978453	3.14009810492e-06
sfp1		4.79007744492	8.33584774515e-07
fkh2		5.45112055927	2.50267111657e-08
yap1		6.74444208379	7.68080745186e-12
