# Supplementary material for: Inferring functional transcription factor-gene binding pairs by integrating transcription factor binding data with transcription factor knockout data
Source: BMC Syst Biol. 2013 Dec 13;7(Suppl 6):S13. doi: 10.1186/1752-0509-7-S6-S13 (PMC4029220; doi:10.1186/1752-0509-7-S6-S13)
Supplement: Additional file 3 — Biological significance validation on the results generated from the dataset of Harbison et al. Additional file 3 zipped the raw files for the three biological validations: 1) Prevalence of protein-protein interaction validation 2) Functional enrichment validation 3) Expression coherence validation. Detailed description of the raw files is written in the file 'ReadMe.doc' in Additional File 3. [file 1752-0509-7-S6-S13-S3.zip › AddFile3/Supplementary Validation Results/Validation of Expression Coherence/DetailComparsionRestulsWithLLS/expression_coherence_Hypothesis2_LLS_21.txt]

TF	Rank Sum test	statistic	p value
yap1		-9.55167341634	1.0
abf1		-8.46380015207	1.0
swi5		-14.9415641309	1.0
ino4		-11.0777924565	1.0
fhl1		-38.9623040009	1.0
elp4		-19.9221129967	1.0
rtg3		-10.0649623199	1.0
rpn4		-9.74851699505	1.0
ume6		-8.97371558809	1.0
yox1		-11.3486622607	1.0
fkh2		-9.60895986842	1.0
aft2		-8.02553471276	1.0
tec1		-7.49339258449	1.0
gcn4		-7.03685953928	0.999999999999
leu3		-6.24949084059	0.999999999794
pdr1		-6.17255438841	0.999999999664
rox1		-6.04137333352	0.999999999236
hap4		-5.84370160033	0.999999997447
ace2		-5.17788881381	0.999999887795
ino2		-4.9068723892	0.999999537299
xbp1		-4.67977683288	0.999998564063
hsf1		-4.43779696809	0.999995455786
yhp1		-4.38291640002	0.999994144947
nrg1		-4.21104933606	0.999987290639
mbp1		-3.95390948862	0.999961557748
hac1		-3.5427293487	0.999801995548
stb5		-3.09367723679	0.999011537846
stp1		-2.81214731649	0.997539402067
arr1		-2.6509210344	0.995986369663
pdr3		-2.37341656655	0.991187812831
gal4		-2.12393524255	0.983162220537
gln3		-1.99419092212	0.97693440308
upc2		-1.67851647724	0.953376841732
rim101		-1.65571619716	0.951110347188
rtg1		-1.4072052287	0.92031672918
gcr2		-1.31975398451	0.90654141524
sko1		-1.06107361338	0.855671775821
swi4		-1.01249005955	0.844348101408
rme1		-0.920593557909	0.82136866659
opi1		-0.786233765781	0.784134726128
rap1		-0.417825480493	0.661962640158
sok2		0.947644477786	0.171655237585
zap1		1.60285410119	0.0544834345825
adr1		1.62337190543	0.0522549633664
fkh1		2.1427942008	0.0160648135955
sfp1		2.34689892489	0.00946519465184
msn4		2.53122857187	0.00568318758117
gcr1		2.72737542492	0.00319201791921
msn2		2.78016124324	0.0027165956693
met4		3.22181731117	0.000636901635197
pho4		3.48256376846	0.000248318461288
azf1		3.61701681587	0.000149008974782
mcm1		3.64469624165	0.000133853900069
skn7		3.80192215334	7.17889219617e-05
cad1		4.39538844188	5.52874204718e-06
sut1		4.97229164469	3.30830331771e-07
mig1		7.34198846111	1.05221771478e-13
aft1		7.41250886723	6.19660831889e-14
