# Supplementary material for: Inferring functional transcription factor-gene binding pairs by integrating transcription factor binding data with transcription factor knockout data
Source: BMC Syst Biol. 2013 Dec 13;7(Suppl 6):S13. doi: 10.1186/1752-0509-7-S6-S13 (PMC4029220; doi:10.1186/1752-0509-7-S6-S13)
Supplement: Additional file 3 — Biological significance validation on the results generated from the dataset of Harbison et al. Additional file 3 zipped the raw files for the three biological validations: 1) Prevalence of protein-protein interaction validation 2) Functional enrichment validation 3) Expression coherence validation. Detailed description of the raw files is written in the file 'ReadMe.doc' in Additional File 3. [file 1752-0509-7-S6-S13-S3.zip › AddFile3/Supplementary Validation Results/Validation of Expression Coherence/DetailComparsionRestulsWithLLS/expression_coherence_Hypothesis2_LLS_22.txt]

TF	Rank Sum test	statistic	p value
abf1		-99.4857316197	1.0
fhl1		-24.4500152235	1.0
elp4		-14.2287393044	1.0
ace2		-9.00908545666	1.0
mcm1		-10.1135750537	1.0
swi4		-8.08734532903	1.0
mbp1		-7.24869591357	1.0
ume6		-6.92147581005	0.999999999998
stp1		-6.87283842579	0.999999999997
pdr3		-4.84762774123	0.999999375267
rme1		-4.81964512123	0.999999280931
yap1		-4.37130048014	0.999993824566
yhp1		-4.23888871077	0.999988768551
opi1		-4.08551033027	0.999978009978
leu3		-3.94690718768	0.999960416386
msn4		-3.79755856376	0.99992693587
gcr2		-3.59068854829	0.999835097226
rtg3		-3.51348063175	0.999778861672
xbp1		-3.40917089155	0.999674196764
tec1		-2.87906478621	0.998005718058
rox1		-2.05179762813	0.979905333039
yox1		-1.72233923896	0.957495958241
rtg1		-1.69384287054	0.954852427373
upc2		-1.61219067797	0.946539773405
sut1		-1.6045816627	0.945707050199
arr1		-1.37415877556	0.915303802114
stb5		-1.28190554689	0.900062109046
sfp1		-1.2327049859	0.891157074514
rim101		-1.21387810031	0.887602861615
cad1		-1.1961764161	0.884186138936
swi5		-1.09394753766	0.863011006056
fkh2		-0.909119541394	0.8183564857
met4		-0.544147843544	0.706830130243
msn2		-0.427842148023	0.665616975672
azf1		-0.360367228073	0.64071373461
ino2		-0.287812202975	0.613254752092
hap4		-0.182260305905	0.57231077591
aft2		-0.119627024243	0.547610694401
sko1		0.290561437152	0.385693378403
hac1		0.542401531433	0.293770962455
gln3		0.836475122246	0.201443833263
aft1		0.982859720281	0.162838242279
adr1		1.04371455991	0.148308735742
pho4		1.14014024519	0.127113938733
sok2		1.27513361237	0.101130977061
pdr1		1.29848653789	0.0970600996703
gcn4		1.64506261752	0.0499784493284
fkh1		2.14450104262	0.0159963809903
gal4		2.62059946248	0.0043887660685
ino4		2.83644402484	0.00228094870762
nrg1		3.09131066356	0.000996375117311
skn7		3.52396806367	0.000212567743444
gcr1		3.88319296523	5.15468440591e-05
rpn4		3.94448859558	3.99852295622e-05
hsf1		4.01127797151	3.01954775173e-05
zap1		4.17880103146	1.46524959887e-05
mig1		5.2998953998	5.7934521974e-08
rap1		6.90337382526	2.53908810191e-12
