# Supplementary material for: Inferring functional transcription factor-gene binding pairs by integrating transcription factor binding data with transcription factor knockout data
Source: BMC Syst Biol. 2013 Dec 13;7(Suppl 6):S13. doi: 10.1186/1752-0509-7-S6-S13 (PMC4029220; doi:10.1186/1752-0509-7-S6-S13)
Supplement: Additional file 3 — Biological significance validation on the results generated from the dataset of Harbison et al. Additional file 3 zipped the raw files for the three biological validations: 1) Prevalence of protein-protein interaction validation 2) Functional enrichment validation 3) Expression coherence validation. Detailed description of the raw files is written in the file 'ReadMe.doc' in Additional File 3. [file 1752-0509-7-S6-S13-S3.zip › AddFile3/Supplementary Validation Results/Validation of Expression Coherence/DetailComparsionRestulsWithLLS/expression_coherence_Hypothesis2_LLS_23.txt]

TF	Rank Sum test	statistic	p value
leu3		-11.426398525	1.0
abf1		-10.8503282422	1.0
swi5		-19.9550875794	1.0
fhl1		-37.2877373487	1.0
elp4		-9.08785092155	1.0
tec1		-9.43413807	1.0
pdr1		-10.1362793407	1.0
ino4		-8.20900871304	1.0
xbp1		-6.65185826631	0.999999999986
met4		-6.1461464445	0.999999999603
yhp1		-5.20625138481	0.999999903653
gal4		-4.51328911322	0.999996808504
pdr3		-3.94785469695	0.999960572681
yox1		-3.82291226906	0.999934057643
ino2		-3.7943784878	0.999925993127
cad1		-3.68119729135	0.999883929358
mbp1		-3.65273944819	0.999870271268
azf1		-3.55463435305	0.999810747464
mcm1		-3.33279797482	0.999570113257
rox1		-2.86188597557	0.997894358081
arr1		-2.31340835269	0.989649900856
mig1		-2.2666082418	0.988292915916
opi1		-2.15260999846	0.984325328956
rtg1		-1.8006617903	0.964121898225
upc2		-1.69083412567	0.954565756246
gcr2		-1.52450086435	0.936308179448
sko1		-1.41209157037	0.921038499751
stb5		-1.24165404848	0.89281788453
adr1		-0.774502471041	0.780683146258
gcr1		-0.716091056556	0.763032437125
ume6		-0.549164934847	0.708553867007
sok2		-0.355526710999	0.638902481109
msn2		-0.149540277944	0.559436335275
zap1		-0.08603865772	0.534282156634
skn7		-0.00896702457603	0.503577277293
hac1		0.147793332815	0.441252935599
rim101		0.207387389002	0.417853665317
sut1		0.319176972825	0.374796158747
pho4		0.57798353794	0.281637616751
rtg3		0.808715401078	0.209339433669
rpn4		1.17424153268	0.120149147327
aft1		1.37780866204	0.0841311854691
msn4		3.38204391683	0.00035974320623
sfp1		3.63994499344	0.000136348144642
rme1		3.87772238848	5.27194662538e-05
fkh2		4.48639532382	3.62191403324e-06
stp1		4.71567749015	1.20453888668e-06
swi4		5.05309730028	2.17351149313e-07
gln3		5.05880641251	2.10944449229e-07
fkh1		5.07418961047	1.94575436573e-07
nrg1		5.91855362238	1.62392559239e-09
hap4		6.52910087983	3.30828385316e-11
ace2		7.38076892038	7.86889754223e-14
aft2		7.77878184893	3.66131034673e-15
gcn4		8.52571478567	7.59345259181e-18
yap1		10.3584142418	1.91631613824e-25
hsf1		16.055776735	2.6041403866e-58
rap1		18.4272129655	3.97365991846e-76
