# Supplementary material for: Inferring functional transcription factor-gene binding pairs by integrating transcription factor binding data with transcription factor knockout data
Source: BMC Syst Biol. 2013 Dec 13;7(Suppl 6):S13. doi: 10.1186/1752-0509-7-S6-S13 (PMC4029220; doi:10.1186/1752-0509-7-S6-S13)
Supplement: Additional file 3 — Biological significance validation on the results generated from the dataset of Harbison et al. Additional file 3 zipped the raw files for the three biological validations: 1) Prevalence of protein-protein interaction validation 2) Functional enrichment validation 3) Expression coherence validation. Detailed description of the raw files is written in the file 'ReadMe.doc' in Additional File 3. [file 1752-0509-7-S6-S13-S3.zip › AddFile3/Supplementary Validation Results/Validation of Expression Coherence/DetailComparsionRestulsWithLLS/expression_coherence_Hypothesis2_LLS_24.txt]

TF	Rank Sum test	statistic	p value
leu3		-9.31113104261	1.0
stp1		-8.94479620023	1.0
fhl1		-32.0606286925	1.0
elp4		-8.85466831444	1.0
mcm1		-14.1661021962	1.0
pdr1		-10.9103229052	1.0
rtg3		-8.12696625573	1.0
abf1		-7.55528810339	1.0
tec1		-7.41420887986	1.0
gln3		-6.23126705065	0.999999999769
pdr3		-5.49692947825	0.999999980677
sut1		-5.36151927121	0.999999958738
swi5		-5.26377081997	0.999999929435
ume6		-5.05686819749	0.999999786901
ino4		-4.30039584694	0.999991475336
yhp1		-4.16030272886	0.999984108698
aft2		-4.08652179918	0.999978105582
met4		-3.91396785081	0.999954604135
cad1		-3.76621443446	0.999917129272
rme1		-3.58909250208	0.999834084455
yox1		-3.57472660954	0.999824702977
rox1		-3.17308929806	0.999245869367
opi1		-2.99331723531	0.998620186313
hap4		-2.79771182787	0.997426699625
gal4		-2.38111234123	0.991369776403
xbp1		-2.01604056426	0.978102132877
msn4		-2.00540053644	0.977539877793
upc2		-1.68751783571	0.954248088337
fkh1		-1.64899452143	0.950425621451
nrg1		-1.63012105444	0.948462042655
arr1		-1.49759198488	0.932880354766
gcn4		-1.34246241267	0.910276945101
pho4		-1.13293667109	0.871379575593
gcr2		-0.945086058397	0.827692528835
adr1		-0.679703000433	0.751653732096
rtg1		-0.426450822532	0.665110312462
hsf1		-0.10450870491	0.541617169705
rim101		0.360942306816	0.359071288077
hac1		0.420718354081	0.336980378518
ino2		0.576906737547	0.28200122946
msn2		0.898380509438	0.184491361906
zap1		0.965355934482	0.167183282317
stb5		1.06263560803	0.14397361624
swi4		1.14911199462	0.125254901534
sok2		1.15056483678	0.124955653034
sko1		1.62985842241	0.051565711404
gcr1		1.7452827393	0.0404678324861
rpn4		2.49794662187	0.00624575006955
mig1		3.12237801563	0.000896982156889
skn7		3.604975867	0.000156090968249
fkh2		4.07052208721	2.3453946616e-05
aft1		4.28564060598	9.1106678862e-06
azf1		4.48578492105	3.63229977388e-06
ace2		4.90282463617	4.72341565288e-07
rap1		5.09633965544	1.73141799857e-07
sfp1		5.86054886174	2.30669880712e-09
mbp1		6.88236546993	2.94333749256e-12
yap1		16.1672812038	4.2901073555e-59
