# Supplementary material for: Inferring functional transcription factor-gene binding pairs by integrating transcription factor binding data with transcription factor knockout data
Source: BMC Syst Biol. 2013 Dec 13;7(Suppl 6):S13. doi: 10.1186/1752-0509-7-S6-S13 (PMC4029220; doi:10.1186/1752-0509-7-S6-S13)
Supplement: Additional file 3 — Biological significance validation on the results generated from the dataset of Harbison et al. Additional file 3 zipped the raw files for the three biological validations: 1) Prevalence of protein-protein interaction validation 2) Functional enrichment validation 3) Expression coherence validation. Detailed description of the raw files is written in the file 'ReadMe.doc' in Additional File 3. [file 1752-0509-7-S6-S13-S3.zip › AddFile3/Supplementary Validation Results/Validation of Expression Coherence/DetailComparsionRestulsWithLLS/expression_coherence_Hypothesis2_LLS_25.txt]

TF	Rank Sum test	statistic	p value
hap4		-8.61354428269	1.0
fhl1		-29.3536878712	1.0
pdr1		-10.696327025	1.0
pdr3		-8.35738822641	1.0
elp4		-8.27095265736	1.0
xbp1		-7.91264355075	1.0
leu3		-7.6005068521	1.0
msn4		-7.42950503963	1.0
azf1		-6.72778342728	0.999999999991
mcm1		-6.61277776316	0.999999999981
rtg3		-6.22918255952	0.999999999766
stp1		-5.9370507775	0.999999998549
gcr2		-5.72444802319	0.999999994811
hac1		-4.90735445503	0.999999538434
yhp1		-4.82534708818	0.999999301202
swi5		-4.79751487939	0.999999196769
mbp1		-4.1571385075	0.999983887069
sut1		-4.11237025961	0.999980419122
aft1		-4.06118378735	0.999975587742
zap1		-3.90784510555	0.999953438513
aft2		-3.89716330175	0.999951337002
rox1		-3.85699544613	0.99994260535
tec1		-3.84367733241	0.999939397828
gcn4		-3.36981638108	0.999623908562
nrg1		-3.32139489272	0.999552156444
opi1		-3.04052757691	0.998819179683
rme1		-2.45656142912	0.992986309116
gcr1		-2.17377299754	0.985138906308
arr1		-2.08582837301	0.981502913839
upc2		-1.72968209382	0.958156455182
msn2		-1.6828147229	0.953794518009
gal4		-1.52582089868	0.936472762732
stb5		-1.33847094996	0.90962851801
abf1		-1.31606698698	0.905924219889
yox1		-1.24313320175	0.893090623626
hsf1		-1.2418995104	0.892863179614
rtg1		-0.680094203439	0.751777592732
ume6		-0.153885728542	0.561150081482
rim101		-0.15311366805	0.560845681286
skn7		-0.0675888293809	0.526943526036
pho4		-0.0174643480585	0.506966912683
ino2		0.101243132786	0.459678728795
adr1		0.291117209258	0.385480839291
met4		0.503905731161	0.307163811492
sok2		0.534506308397	0.29649564305
fkh1		0.577375840465	0.281842795537
mig1		1.18974387888	0.117073536745
gln3		1.28657286474	0.0991216033594
ino4		1.68684377819	0.0458166975256
sko1		2.06600902977	0.0194138134877
cad1		2.11130548792	0.0173730313254
swi4		2.26120342862	0.0118733314502
rpn4		2.27496609158	0.0114539820115
sfp1		3.39834053915	0.000338979863673
fkh2		3.90399453697	4.73089586374e-05
yap1		4.32635052359	7.58000560629e-06
ace2		6.17964862432	3.2122214112e-10
rap1		12.5037490059	3.56060231399e-36
