# Supplementary material for: Inferring functional transcription factor-gene binding pairs by integrating transcription factor binding data with transcription factor knockout data
Source: BMC Syst Biol. 2013 Dec 13;7(Suppl 6):S13. doi: 10.1186/1752-0509-7-S6-S13 (PMC4029220; doi:10.1186/1752-0509-7-S6-S13)
Supplement: Additional file 3 — Biological significance validation on the results generated from the dataset of Harbison et al. Additional file 3 zipped the raw files for the three biological validations: 1) Prevalence of protein-protein interaction validation 2) Functional enrichment validation 3) Expression coherence validation. Detailed description of the raw files is written in the file 'ReadMe.doc' in Additional File 3. [file 1752-0509-7-S6-S13-S3.zip › AddFile3/Supplementary Validation Results/Validation of Expression Coherence/DetailComparsionRestulsWithLLS/expression_coherence_Hypothesis2_LLS_26.txt]

TF	Rank Sum test	statistic	p value
msn4		-8.34093954367	1.0
nrg1		-10.4879208313	1.0
fhl1		-36.3589070642	1.0
sut1		-7.56942459162	1.0
leu3		-7.40306245284	1.0
yox1		-6.86668971692	0.999999999997
swi5		-6.09005785521	0.999999999436
abf1		-5.97656437955	0.999999998861
gal4		-5.91186631465	0.999999998309
rox1		-5.22830767108	0.999999914466
pdr3		-5.06634545297	0.999999797237
yhp1		-4.9425268975	0.999999614418
tec1		-4.87792898315	0.999999463972
azf1		-4.54207812996	0.999997214881
elp4		-4.53451213332	0.999997113161
gln3		-4.10944158817	0.999980169149
rme1		-4.06407202128	0.999975888033
pho4		-3.76713874747	0.999917435381
mcm1		-3.51124256126	0.999776991386
sok2		-3.45041425572	0.99972013653
aft2		-3.39775721865	0.999660296575
ino4		-3.3431031128	0.999585764453
rtg3		-3.25059977819	0.999424190751
msn2		-3.01784787444	0.998727116677
arr1		-2.75313916087	0.997048660013
ino2		-2.61343250446	0.995518110649
pdr1		-2.54625181194	0.994555669506
rtg1		-2.41394261536	0.992109526215
fkh1		-2.28745676691	0.988915411933
xbp1		-2.00996111	0.977782347461
gcr1		-1.78906326569	0.963197686346
upc2		-1.73110336094	0.958283334482
ume6		-1.55285275003	0.939770841422
rim101		-1.53937334276	0.938143410987
ace2		-1.53430211378	0.937522327014
stp1		-1.41342741462	0.921234955187
met4		-1.30216165196	0.903569434372
mig1		-1.26164540097	0.896461794199
sko1		-0.834053212378	0.79787450061
stb5		-0.309470426227	0.621518147397
hac1		-0.208142277048	0.582441061177
gcn4		-0.163936791802	0.565109548383
opi1		-0.0626444917308	0.524975200154
hap4		0.180253682145	0.428476708145
adr1		0.672155858112	0.250742239612
gcr2		0.773762304937	0.219535683837
cad1		1.43956933122	0.0749946408176
sfp1		1.97036496627	0.0243982788473
zap1		2.0585626805	0.0197680754582
aft1		2.49590054482	0.00628189108191
hsf1		2.85075841377	0.00218075468368
swi4		3.39760053486	0.000339898023138
mbp1		4.64063825877	1.73667346166e-06
fkh2		4.86972490626	5.58768603446e-07
yap1		5.33189714227	4.8595994031e-08
skn7		5.74437189467	4.61314066242e-09
rpn4		5.74715021702	4.5380046613e-09
rap1		6.51075594138	3.73867736584e-11
