# Supplementary material for: Inferring functional transcription factor-gene binding pairs by integrating transcription factor binding data with transcription factor knockout data
Source: BMC Syst Biol. 2013 Dec 13;7(Suppl 6):S13. doi: 10.1186/1752-0509-7-S6-S13 (PMC4029220; doi:10.1186/1752-0509-7-S6-S13)
Supplement: Additional file 3 — Biological significance validation on the results generated from the dataset of Harbison et al. Additional file 3 zipped the raw files for the three biological validations: 1) Prevalence of protein-protein interaction validation 2) Functional enrichment validation 3) Expression coherence validation. Detailed description of the raw files is written in the file 'ReadMe.doc' in Additional File 3. [file 1752-0509-7-S6-S13-S3.zip › AddFile3/Supplementary Validation Results/Validation of Expression Coherence/DetailComparsionRestulsWithLLS/expression_coherence_Hypothesis2_LLS_27.txt]

TF	Rank Sum test	statistic	p value
sut1		-10.3077006758	1.0
nrg1		-8.46542978753	1.0
fhl1		-47.9401871228	1.0
elp4		-13.5220453507	1.0
ace2		-11.2805635987	1.0
rox1		-9.21813676498	1.0
pdr3		-7.61177164162	1.0
pdr1		-5.59471544038	0.999999988951
skn7		-5.55698601573	0.999999986276
pho4		-5.16510535083	0.999999879848
yhp1		-5.11591945544	0.999999843892
tec1		-5.10502359248	0.999999834623
azf1		-4.87219342643	0.99999944817
rme1		-4.34988652788	0.9999931896
ino4		-4.2917733206	0.999991137408
msn4		-4.109701034	0.999980191415
stp1		-3.62856193964	0.999857497812
hac1		-3.58472728744	0.999831284699
gcr2		-3.25036276361	0.999423710589
yox1		-3.21753213742	0.999353507296
met4		-3.05429701814	0.998872056927
rpn4		-2.82546942653	0.997639430337
gln3		-2.77077725233	0.997203866584
msn2		-2.69215983349	0.996450454298
opi1		-2.5484505549	0.994589868788
rtg1		-2.46219672197	0.993095554854
yap1		-2.43221013516	0.992496500996
swi5		-2.16426614794	0.984778035402
arr1		-2.11090074366	0.98260957792
xbp1		-1.98938449556	0.976670610173
rim101		-1.86222108663	0.968714033329
ino2		-1.77126631648	0.961741787026
upc2		-1.65151240182	0.950683004745
abf1		-1.22918708433	0.890499164865
mcm1		-0.132318753735	0.552633912769
fkh1		-0.0894017156397	0.535618669975
sfp1		0.0837131219578	0.466642261977
leu3		0.141384092825	0.443783260062
mbp1		0.232834733303	0.407944870376
sko1		0.521283257736	0.301084731132
mig1		0.524663437321	0.299908589357
zap1		0.586632200054	0.278725375949
aft2		0.659455905949	0.254801526099
gal4		0.851705170323	0.197188875123
adr1		0.908694343029	0.181755745537
stb5		1.22285158209	0.11069287939
gcr1		1.89071326445	0.0293313154076
sok2		2.5885468382	0.00481909192209
aft1		2.92689715552	0.00171181036215
cad1		3.14919185638	0.000818613351394
rap1		4.90460113793	4.68086878534e-07
rtg3		5.3773872418	3.77872566954e-08
ume6		5.95490270104	1.30113301432e-09
swi4		7.53757599099	2.39393820608e-14
hap4		7.63407414967	1.1372449299e-14
hsf1		10.5468405022	2.62670174384e-26
gcn4		11.0499407346	1.0967982348e-28
fkh2		17.6438361139	5.67441905182e-70
