# Supplementary material for: Inferring functional transcription factor-gene binding pairs by integrating transcription factor binding data with transcription factor knockout data
Source: BMC Syst Biol. 2013 Dec 13;7(Suppl 6):S13. doi: 10.1186/1752-0509-7-S6-S13 (PMC4029220; doi:10.1186/1752-0509-7-S6-S13)
Supplement: Additional file 3 — Biological significance validation on the results generated from the dataset of Harbison et al. Additional file 3 zipped the raw files for the three biological validations: 1) Prevalence of protein-protein interaction validation 2) Functional enrichment validation 3) Expression coherence validation. Detailed description of the raw files is written in the file 'ReadMe.doc' in Additional File 3. [file 1752-0509-7-S6-S13-S3.zip › AddFile3/Supplementary Validation Results/Validation of Expression Coherence/DetailComparsionRestulsWithLLS/expression_coherence_Hypothesis2_LLS_28.txt]

TF	Rank Sum test	statistic	p value
leu3		-12.6349092375	1.0
sut1		-8.46836498459	1.0
abf1		-11.0649199853	1.0
swi5		-11.1194812813	1.0
fhl1		-42.5905621746	1.0
elp4		-12.7227348866	1.0
pdr1		-8.69995012289	1.0
yox1		-10.7957670904	1.0
mcm1		-7.52327440697	1.0
rox1		-7.35492881482	1.0
pdr3		-5.49640244762	0.999999980619
mig1		-5.34572786931	0.999999954973
azf1		-4.80987574292	0.999999244879
rtg3		-4.74305880979	0.999998947424
hac1		-4.65721423924	0.999998397416
xbp1		-4.62599704516	0.999998135997
yhp1		-4.35522952383	0.999993353622
tec1		-4.29686345617	0.999991338409
pho4		-4.14951407561	0.99998334091
ino4		-4.04483899181	0.999973820452
msn2		-3.79656717283	0.999926643189
cad1		-3.73558940358	0.999906361986
nrg1		-3.54740746968	0.999805478808
gal4		-3.44092475083	0.999710135133
hap4		-3.43712857391	0.999706041775
ino2		-3.39514591714	0.999657039834
arr1		-2.99421964781	0.99862426106
rtg1		-2.35579023047	0.990758324008
stp1		-2.32780352327	0.990038730542
aft1		-2.22930133099	0.987103068924
opi1		-2.10539965687	0.982371733175
aft2		-1.81704127263	0.965394603034
upc2		-1.69130788138	0.954610992223
mbp1		-1.0981779414	0.863936601789
sok2		-0.965952119008	0.832965929643
sfp1		-0.598018048589	0.72508605487
gcr2		-0.265498611727	0.604687310411
hsf1		0.253714370925	0.399858115436
msn4		0.58277020778	0.280024001572
zap1		0.62882845502	0.264730684493
adr1		1.2332214628	0.108746574958
met4		1.45095746596	0.073395852237
skn7		1.56750596556	0.0584982364562
rme1		1.70016866163	0.044549602562
sko1		2.1603952291	0.0153710432363
rim101		2.52865531327	0.00572502069194
gln3		2.71054555708	0.00335863100446
stb5		2.74359980334	0.0030384786199
gcr1		3.42582618959	0.000306466235571
fkh1		4.29045511659	8.9153660992e-06
ume6		4.67410621652	1.47618257559e-06
rpn4		4.88108443212	5.27520278423e-07
fkh2		5.80366280325	3.24408470193e-09
gcn4		5.88879804096	1.94507241135e-09
swi4		7.34022809177	1.0661507517e-13
ace2		9.56304777514	5.71694680345e-22
yap1		13.0155732014	4.98953293011e-39
rap1		13.443911968	1.67143257671e-41
