# Supplementary material for: Inferring functional transcription factor-gene binding pairs by integrating transcription factor binding data with transcription factor knockout data
Source: BMC Syst Biol. 2013 Dec 13;7(Suppl 6):S13. doi: 10.1186/1752-0509-7-S6-S13 (PMC4029220; doi:10.1186/1752-0509-7-S6-S13)
Supplement: Additional file 3 — Biological significance validation on the results generated from the dataset of Harbison et al. Additional file 3 zipped the raw files for the three biological validations: 1) Prevalence of protein-protein interaction validation 2) Functional enrichment validation 3) Expression coherence validation. Detailed description of the raw files is written in the file 'ReadMe.doc' in Additional File 3. [file 1752-0509-7-S6-S13-S3.zip › AddFile3/Supplementary Validation Results/Validation of Expression Coherence/DetailComparsionRestulsWithLLS/expression_coherence_Hypothesis2_LLS_29.txt]

TF	Rank Sum test	statistic	p value
mbp1		-8.64872417794	1.0
fhl1		-34.4624662526	1.0
mcm1		-10.0956726883	1.0
pdr1		-13.2194413207	1.0
pdr3		-8.31535753361	1.0
hap4		-8.04242633012	1.0
leu3		-7.53233751948	1.0
elp4		-7.13446999518	1.0
swi5		-6.85808403751	0.999999999997
rtg3		-6.57875674377	0.999999999976
yox1		-6.52567141076	0.999999999966
rme1		-6.25953370195	0.999999999807
nrg1		-6.06515494147	0.999999999341
aft2		-5.11727098009	0.999999845006
abf1		-4.97697787024	0.999999677076
yhp1		-4.7523544146	0.999998994692
gal4		-4.61918759405	0.999998073773
rox1		-4.10750166246	0.999980001905
met4		-4.00238325454	0.999968646194
xbp1		-3.94042166422	0.999959330745
opi1		-3.89394529034	0.999950686549
ino4		-3.77770151738	0.999920858791
yap1		-3.70614181481	0.999894779752
gln3		-3.65806168582	0.999872935054
sut1		-3.48550620871	0.999754396588
gcr2		-3.43726140375	0.999706185907
hsf1		-3.07945638826	0.99896310635
tec1		-2.59828940053	0.995315525221
msn2		-2.29447628624	0.989118422168
azf1		-2.10163472593	0.982207357256
upc2		-1.68799159142	0.954293578464
arr1		-1.56316587733	0.940993208077
sok2		-1.48061448063	0.930645332798
sko1		-1.24614459246	0.893644341865
cad1		-1.13250464091	0.871288832817
rpn4		-1.13125702886	0.871026537504
stb5		-1.03320737808	0.849246569574
stp1		-0.928109027178	0.823324491266
msn4		-0.879382994648	0.810403175334
ace2		-0.873172515733	0.808715473479
rtg1		-0.862799923343	0.805876259338
adr1		-0.748363587883	0.772879560377
swi4		-0.682492807576	0.752536305412
ino2		-0.433835169321	0.66779592968
gcn4		-0.409045099542	0.658746717733
hac1		-0.357413543192	0.639608880279
rim101		-0.206210722965	0.581686843932
pho4		0.0514991700168	0.479463881603
fkh1		0.556337772822	0.288989984826
gcr1		1.38944952486	0.0823480497384
skn7		2.35917966224	0.00915769306054
ume6		2.80658100967	0.00250351604552
zap1		3.00882892692	0.00131128371279
fkh2		3.42552192063	0.000306809708218
aft1		3.61057457454	0.000152759719634
rap1		4.46629605282	3.97927294605e-06
mig1		6.4613762104	5.18775063853e-11
sfp1		9.65833516174	2.26584174949e-22
