# Supplementary material for: Inferring functional transcription factor-gene binding pairs by integrating transcription factor binding data with transcription factor knockout data
Source: BMC Syst Biol. 2013 Dec 13;7(Suppl 6):S13. doi: 10.1186/1752-0509-7-S6-S13 (PMC4029220; doi:10.1186/1752-0509-7-S6-S13)
Supplement: Additional file 3 — Biological significance validation on the results generated from the dataset of Harbison et al. Additional file 3 zipped the raw files for the three biological validations: 1) Prevalence of protein-protein interaction validation 2) Functional enrichment validation 3) Expression coherence validation. Detailed description of the raw files is written in the file 'ReadMe.doc' in Additional File 3. [file 1752-0509-7-S6-S13-S3.zip › AddFile3/Supplementary Validation Results/Validation of Expression Coherence/DetailComparsionRestulsWithLLS/expression_coherence_Hypothesis2_LLS_3.txt]

TF	Rank Sum test	statistic	p value
fhl1		-29.8469829805	1.0
ume6		-8.810695246	1.0
yox1		-9.60190422343	1.0
leu3		-6.37106695848	0.999999999906
xbp1		-5.63799235508	0.999999991398
hsf1		-4.80694384766	0.999999233725
stp1		-4.51142616858	0.99999678034
yhp1		-4.38795037751	0.999994278806
zap1		-3.91124714431	0.999954089623
ino2		-3.69814255459	0.999891408543
ino4		-3.59965998517	0.999840683227
met4		-3.40595859662	0.999670339114
rtg1		-2.60860875485	0.995454444082
rox1		-1.87376580477	0.969518644257
gal4		-1.86293048794	0.968763976642
tec1		-1.76660212895	0.961352557897
upc2		-1.69130788138	0.954610992223
pdr3		-1.467977943	0.928944892793
arr1		-1.39151657062	0.917965580836
opi1		-1.10853513628	0.866184613291
gcr2		-0.850427507996	0.802456276046
rim101		-0.741152519985	0.770699515906
aft1		-0.638531051415	0.738435976201
gcn4		-0.355880922074	0.63903512816
sok2		-0.338883400797	0.63265121521
abf1		-0.258508265358	0.601992664586
rme1		-0.189289744613	0.575067133679
sko1		-0.0154225815898	0.506152475968
fkh1		0.0917974715873	0.463429476481
mcm1		0.199376904312	0.420983962744
rtg3		0.276885160821	0.390934143627
swi4		0.622743100425	0.266726677365
gln3		0.728281703322	0.233220580111
pho4		1.11780090277	0.131826017938
sut1		1.37275964103	0.0849135406303
elp4		1.5768644877	0.0574133546672
ace2		1.60533179815	0.0542104024364
mig1		1.61626398438	0.0530186250595
msn2		1.66991475154	0.0474681156472
aft2		2.31772397808	0.0102321635046
adr1		2.45438590556	0.00705627203274
stb5		2.7094512063	0.00336973086714
skn7		3.17897591751	0.00073898185032
sfp1		3.3769495203	0.000366472499973
hac1		3.62881896506	0.000142360405089
swi5		3.74966956275	8.85338681624e-05
mbp1		3.9328120327	4.19789445023e-05
cad1		3.98333283044	3.39777392239e-05
nrg1		4.18963026152	1.39704675457e-05
azf1		4.57538764438	2.37669508382e-06
gcr1		6.03589076257	7.90440869162e-10
pdr1		6.44196178361	5.89694910481e-11
fkh2		6.86713754618	3.27514539974e-12
msn4		6.99744963265	1.30331860875e-12
hap4		8.38663730568	2.50122677016e-17
rpn4		8.63129642752	3.03302245032e-18
rap1		10.4583240964	6.71042036179e-26
yap1		13.6344479967	1.24937191529e-42
