# Supplementary material for: Inferring functional transcription factor-gene binding pairs by integrating transcription factor binding data with transcription factor knockout data
Source: BMC Syst Biol. 2013 Dec 13;7(Suppl 6):S13. doi: 10.1186/1752-0509-7-S6-S13 (PMC4029220; doi:10.1186/1752-0509-7-S6-S13)
Supplement: Additional file 3 — Biological significance validation on the results generated from the dataset of Harbison et al. Additional file 3 zipped the raw files for the three biological validations: 1) Prevalence of protein-protein interaction validation 2) Functional enrichment validation 3) Expression coherence validation. Detailed description of the raw files is written in the file 'ReadMe.doc' in Additional File 3. [file 1752-0509-7-S6-S13-S3.zip › AddFile3/Supplementary Validation Results/Validation of Expression Coherence/DetailComparsionRestulsWithLLS/expression_coherence_Hypothesis2_LLS_30.txt]

TF	Rank Sum test	statistic	p value
yap1		-9.31900545637	1.0
stp1		-9.1044819862	1.0
swi5		-13.5547724726	1.0
nrg1		-9.39887087212	1.0
fhl1		-24.6287917769	1.0
elp4		-9.18020239578	1.0
ace2		-8.54514790925	1.0
mcm1		-12.3886724529	1.0
ume6		-9.71787360608	1.0
pdr3		-9.41843264367	1.0
tec1		-8.23972559788	1.0
msn4		-7.29578920216	1.0
abf1		-6.58000545094	0.999999999976
rox1		-5.79715431961	0.999999996628
fkh1		-5.73841428986	0.999999995222
swi4		-5.63717074167	0.999999991357
yox1		-5.5459109186	0.999999985379
hap4		-5.413961471	0.999999969177
sok2		-4.97737395398	0.999999677736
msn2		-4.67368240042	0.999998520766
xbp1		-4.50534326052	0.999996686713
yhp1		-4.31327971143	0.99999195748
gln3		-4.06133077614	0.99997560311
skn7		-3.72014894929	0.999900447341
sut1		-3.48682089874	0.99975560071
opi1		-3.4454470452	0.99971494217
pdr1		-3.15011531597	0.999183969851
gcr2		-3.07729771847	0.998955567211
rtg3		-2.99445432956	0.998625318938
leu3		-2.99070522761	0.998608329857
rtg1		-2.82389630742	0.997627813435
arr1		-2.74928187308	0.997013699981
aft2		-2.42116257262	0.992264521707
cad1		-2.0007639139	0.977291081006
upc2		-1.68514905716	0.954020091588
hac1		-1.64161444425	0.949665033848
sko1		-1.58112306459	0.943075048996
rme1		-1.25783329306	0.895773973781
met4		-1.2328845279	0.891190575643
ino4		-1.21829024253	0.888443151653
hsf1		-1.16185521933	0.877352860215
stb5		-1.16121030312	0.877221807101
rim101		-1.08106192139	0.860165214848
gcn4		-1.04825307036	0.852738987366
gal4		-0.970431471041	0.834084265948
ino2		-0.831154419821	0.797056799914
pho4		-0.69271491525	0.755755761506
sfp1		-0.387029364969	0.650632765665
rap1		0.934972879073	0.174901138223
adr1		0.975238049097	0.164721096198
zap1		2.12473782158	0.016804247838
mbp1		2.18594366512	0.0144098635561
gcr1		3.48649016365	0.000244701690553
mig1		4.3182374973	7.86400687818e-06
fkh2		4.42470056455	4.82880718388e-06
azf1		4.91908068145	4.34758130162e-07
aft1		9.08625554032	5.12543160216e-20
rpn4		9.49424747674	1.1090380848e-21
