# Supplementary material for: Inferring functional transcription factor-gene binding pairs by integrating transcription factor binding data with transcription factor knockout data
Source: BMC Syst Biol. 2013 Dec 13;7(Suppl 6):S13. doi: 10.1186/1752-0509-7-S6-S13 (PMC4029220; doi:10.1186/1752-0509-7-S6-S13)
Supplement: Additional file 3 — Biological significance validation on the results generated from the dataset of Harbison et al. Additional file 3 zipped the raw files for the three biological validations: 1) Prevalence of protein-protein interaction validation 2) Functional enrichment validation 3) Expression coherence validation. Detailed description of the raw files is written in the file 'ReadMe.doc' in Additional File 3. [file 1752-0509-7-S6-S13-S3.zip › AddFile3/Supplementary Validation Results/Validation of Expression Coherence/DetailComparsionRestulsWithLLS/expression_coherence_Hypothesis2_LLS_31.txt]

TF	Rank Sum test	statistic	p value
nrg1		-8.44955502405	1.0
fhl1		-38.7010051586	1.0
elp4		-11.5222406891	1.0
azf1		-9.17150466373	1.0
ace2		-8.38837320063	1.0
rox1		-8.7225352328	1.0
pdr1		-10.2743818859	1.0
rme1		-8.03101343935	1.0
swi5		-8.04038192675	1.0
swi4		-7.45076786799	1.0
pdr3		-7.33336771095	1.0
hap4		-7.17831583667	1.0
leu3		-6.98933739136	0.999999999999
msn2		-6.12253761066	0.99999999954
skn7		-5.89228519024	0.999999998096
yox1		-5.72891796295	0.999999994946
abf1		-5.53970760828	0.999999984851
yhp1		-5.3788049465	0.999999962509
tec1		-5.24934767294	0.999999923681
aft2		-5.02696335834	0.999999750846
stp1		-4.99547463021	0.999999706544
ume6		-4.80066842271	0.999999209315
mbp1		-4.70956536255	0.999998758772
mcm1		-4.15999007432	0.999984086929
ino2		-3.99470717957	0.999967612871
stb5		-3.8835980803	0.999948539006
hac1		-3.5958117874	0.999838309224
met4		-3.3086464791	0.999531259349
opi1		-3.25842146119	0.999439830587
sok2		-3.13060664892	0.999127771774
msn4		-3.08942999503	0.998997295195
xbp1		-2.7600722362	0.997110570894
gal4		-2.60925442823	0.995463012587
pho4		-2.60495211022	0.995405644887
gln3		-2.49922772329	0.993776784901
sut1		-2.47509498445	0.99333996274
fkh2		-2.03033611017	0.978838806961
gcn4		-1.99383146467	0.976914762123
arr1		-1.76567348636	0.961274678293
upc2		-1.72920833811	0.958114092709
rim101		-0.947804492714	0.828385503528
aft1		-0.625787532893	0.73427284489
rtg1		-0.546055018407	0.707485940741
sko1		-0.463294350959	0.678423302803
rtg3		-0.386185444681	0.650320333666
zap1		-0.283027676352	0.611422189318
ino4		-0.0489938519864	0.519537902269
gcr2		0.585799542108	0.27900511574
fkh1		1.03918868636	0.149358495572
adr1		1.7815857792	0.0374084025827
yap1		1.81716396418	0.0345960054767
cad1		2.31524376214	0.0102997977695
mig1		2.85850875841	0.00212818679276
gcr1		3.0748833531	0.00105292448489
rpn4		3.10832312171	0.000940761166536
rap1		3.32109908538	0.000448318494305
hsf1		7.6620431616	9.14990564289e-15
sfp1		7.90512205384	1.33835600196e-15
