# Supplementary material for: Inferring functional transcription factor-gene binding pairs by integrating transcription factor binding data with transcription factor knockout data
Source: BMC Syst Biol. 2013 Dec 13;7(Suppl 6):S13. doi: 10.1186/1752-0509-7-S6-S13 (PMC4029220; doi:10.1186/1752-0509-7-S6-S13)
Supplement: Additional file 3 — Biological significance validation on the results generated from the dataset of Harbison et al. Additional file 3 zipped the raw files for the three biological validations: 1) Prevalence of protein-protein interaction validation 2) Functional enrichment validation 3) Expression coherence validation. Detailed description of the raw files is written in the file 'ReadMe.doc' in Additional File 3. [file 1752-0509-7-S6-S13-S3.zip › AddFile3/Supplementary Validation Results/Validation of Expression Coherence/DetailComparsionRestulsWithLLS/expression_coherence_Hypothesis2_LLS_32.txt]

TF	Rank Sum test	statistic	p value
abf1		-12.8828958488	1.0
fhl1		-36.1143905334	1.0
elp4		-11.350091368	1.0
mcm1		-12.2200000723	1.0
pdr1		-7.92748793361	1.0
pdr3		-7.10279181001	0.999999999999
xbp1		-5.74648723118	0.999999995444
azf1		-5.42311543396	0.999999970715
leu3		-5.41755589312	0.99999996979
swi5		-5.41009867909	0.999999968505
tec1		-5.22226411024	0.999999911626
ino4		-5.05817115399	0.999999788352
stp1		-5.05660826753	0.999999786611
nrg1		-4.85111618026	0.999999386157
yhp1		-4.79374489617	0.999999181518
pho4		-4.17658569298	0.999985204135
sut1		-3.89875049349	0.999951654829
msn2		-3.79219816166	0.999925340157
rtg1		-3.32829607141	0.999563105247
opi1		-2.9061596816	0.998170526635
fkh1		-2.54668320068	0.994562394444
ino2		-2.42391203615	0.992322837946
rtg3		-2.34065324173	0.990374981635
swi4		-2.22114755415	0.986829515477
gal4		-2.13148710426	0.983475483139
aft1		-1.92509238256	0.972891099113
ume6		-1.75225409695	0.960134937342
upc2		-1.69083412567	0.954565756246
msn4		-1.63420285719	0.948891868588
yox1		-1.483220475	0.930992078513
stb5		-1.40508935239	0.920002645049
arr1		-1.30858488312	0.904662497845
rim101		-1.21373101705	0.887574772012
rme1		-0.724710835277	0.765685276769
sko1		-0.322640406859	0.626516205681
adr1		-0.203128574401	0.580482730935
cad1		0.112063181578	0.455386655168
sok2		0.417234984208	0.33825326928
zap1		0.804637038779	0.210514580936
rox1		1.17541123266	0.119915115869
gcr2		1.6437309751	0.0501158923636
met4		2.00324338879	0.0225755852941
gcr1		2.05093136101	0.0201368157831
hac1		2.77334189028	0.00277418974501
aft2		3.76802061339	8.22735588965e-05
mbp1		3.79429418098	7.4032021282e-05
gcn4		3.9875778868	3.33756467226e-05
gln3		4.18180907548	1.44599388164e-05
yap1		5.01812389863	2.60892616656e-07
rpn4		5.98298349394	1.09543488693e-09
fkh2		6.59254031821	2.16181856292e-11
mig1		7.18500404705	3.36025980326e-13
hsf1		8.41438862583	1.9747465722e-17
sfp1		8.68898583452	1.82844624127e-18
ace2		10.8544235745	9.50008890365e-28
rap1		10.8930675111	6.21894739734e-28
hap4		15.2314771794	1.09298088683e-52
skn7		19.5841884111	1.05470749851e-85
