# Supplementary material for: Inferring functional transcription factor-gene binding pairs by integrating transcription factor binding data with transcription factor knockout data
Source: BMC Syst Biol. 2013 Dec 13;7(Suppl 6):S13. doi: 10.1186/1752-0509-7-S6-S13 (PMC4029220; doi:10.1186/1752-0509-7-S6-S13)
Supplement: Additional file 3 — Biological significance validation on the results generated from the dataset of Harbison et al. Additional file 3 zipped the raw files for the three biological validations: 1) Prevalence of protein-protein interaction validation 2) Functional enrichment validation 3) Expression coherence validation. Detailed description of the raw files is written in the file 'ReadMe.doc' in Additional File 3. [file 1752-0509-7-S6-S13-S3.zip › AddFile3/Supplementary Validation Results/Validation of Expression Coherence/DetailComparsionRestulsWithLLS/expression_coherence_Hypothesis2_LLS_33.txt]

TF	Rank Sum test	statistic	p value
leu3		-10.5330214816	1.0
sut1		-12.0266355657	1.0
abf1		-8.4619447698	1.0
msn4		-16.65135366	1.0
nrg1		-14.0768092326	1.0
fhl1		-35.5208634304	1.0
elp4		-19.8478082138	1.0
rox1		-10.1928537394	1.0
pdr1		-19.7112560379	1.0
pdr3		-8.98982498325	1.0
mbp1		-8.18745782964	1.0
met4		-7.6256906381	1.0
yox1		-7.56700436644	1.0
swi5		-7.29214244921	1.0
azf1		-7.24062816415	1.0
sok2		-6.47514384666	0.999999999953
opi1		-5.17407186049	0.999999885477
aft2		-5.06107814061	0.999999791554
yhp1		-4.84744065605	0.999999374678
msn2		-4.8422723953	0.999999358187
hac1		-4.62001958381	0.999998081481
hap4		-4.28608042582	0.999990907341
xbp1		-3.87775652026	0.999947287927
tec1		-3.83282566924	0.999936660136
rtg3		-3.76289067545	0.999916019681
arr1		-2.99421964781	0.99862426106
rim101		-2.81693849231	0.997575809514
zap1		-2.74379913306	0.996963365641
gcr1		-1.8061795885	0.964554853926
upc2		-1.73062960523	0.95824107605
ace2		-1.3367337232	0.909345215046
aft1		-1.18615522214	0.882219497052
pho4		-0.979948982093	0.836444348654
gln3		-0.905115400698	0.817297872981
sko1		-0.705737333551	0.759824250296
mig1		-0.45725360089	0.676255612141
adr1		-0.354807727375	0.638633180529
swi4		-0.16571393014	0.565808958517
gal4		-0.134519691867	0.553504179626
rtg1		-0.127027904584	0.550540843608
stb5		0.408183374742	0.341569526437
stp1		0.509565110257	0.305178086133
cad1		0.687788044824	0.245793132868
ino2		0.974103861227	0.165002486272
ume6		1.10699564108	0.134147906461
rme1		1.29231278622	0.0981244228704
ino4		1.29547688845	0.0975778845302
skn7		1.57064963205	0.058132027325
fkh1		1.79823373343	0.0360699879709
mcm1		3.31321294717	0.000461153640581
rap1		3.55387881158	0.000189797043955
rpn4		3.87325038776	5.36966964434e-05
gcn4		5.4506652479	2.50908748289e-08
hsf1		6.30683729775	1.42397466383e-10
fkh2		6.35663940882	1.03107647371e-10
sfp1		6.99669410819	1.3103630105e-12
gcr2		8.31278136456	4.67423301132e-17
yap1		25.1320870575	1.109342009e-139
