# Supplementary material for: Inferring functional transcription factor-gene binding pairs by integrating transcription factor binding data with transcription factor knockout data
Source: BMC Syst Biol. 2013 Dec 13;7(Suppl 6):S13. doi: 10.1186/1752-0509-7-S6-S13 (PMC4029220; doi:10.1186/1752-0509-7-S6-S13)
Supplement: Additional file 3 — Biological significance validation on the results generated from the dataset of Harbison et al. Additional file 3 zipped the raw files for the three biological validations: 1) Prevalence of protein-protein interaction validation 2) Functional enrichment validation 3) Expression coherence validation. Detailed description of the raw files is written in the file 'ReadMe.doc' in Additional File 3. [file 1752-0509-7-S6-S13-S3.zip › AddFile3/Supplementary Validation Results/Validation of Expression Coherence/DetailComparsionRestulsWithLLS/expression_coherence_Hypothesis2_LLS_34.txt]

TF	Rank Sum test	statistic	p value
leu3		-9.60066383857	1.0
fhl1		-35.6857022244	1.0
elp4		-15.2498539942	1.0
aft2		-10.1471845161	1.0
rpn4		-16.2007593119	1.0
pdr1		-16.3359072534	1.0
tec1		-7.54138915632	1.0
azf1		-6.58975170167	0.999999999978
xbp1		-6.19636684678	0.999999999711
msn4		-5.83616558483	0.999999997329
rtg3		-5.70835570354	0.999999994296
sok2		-5.63324840139	0.999999991158
sut1		-5.23730338826	0.99999991853
stp1		-5.08283371194	0.999999814077
yox1		-5.05114691287	0.999999780417
yhp1		-4.91036537465	0.999999545466
pdr3		-4.80441122951	0.999999223962
ino4		-4.74694201002	0.999998967424
swi5		-4.20085627654	0.999986704632
pho4		-4.0735798414	0.999976852015
nrg1		-3.73336497324	0.999905530748
abf1		-3.57452394549	0.999824567149
mbp1		-3.28468466416	0.999489517158
opi1		-2.95337002319	0.998428375276
fkh1		-2.95197285832	0.998421246582
rme1		-2.82740753332	0.997653671723
arr1		-2.76471102424	0.997151337859
rtg1		-2.68903226587	0.99641702538
gcr1		-1.87382981677	0.969523057338
rim101		-1.79691612158	0.963825531577
upc2		-1.69130788138	0.954610992223
sko1		-1.57495403195	0.942366472289
gal4		-1.10922710287	0.866333888326
ume6		-0.932106357113	0.824359218489
swi4		-0.598252908277	0.725164403361
mcm1		-0.538888238201	0.705018013285
met4		-0.477560423653	0.683518447568
rox1		-0.252274656979	0.599585612222
hac1		-0.155429321678	0.561758565153
ino2		-0.0830665912545	0.533100704837
msn2		-0.0450360155813	0.517960699108
adr1		0.0939711257199	0.462566046776
zap1		0.234630931384	0.407247599927
gcr2		0.345598028929	0.364822413743
mig1		0.474632969278	0.317524301322
hap4		0.829935624767	0.203287590837
stb5		1.47573685476	0.0700072740426
gln3		2.12096075003	0.0169625527938
cad1		2.22396874008	0.0130752737555
aft1		2.46834410456	0.00678698817894
gcn4		4.38706987596	5.7443944467e-06
rap1		5.09634447894	1.73137390539e-07
skn7		5.39988791147	3.33412736836e-08
sfp1		8.53202498149	7.19039956712e-18
ace2		12.2207761474	1.2038744809e-34
hsf1		13.68183588	6.51796544433e-43
fkh2		14.78850972	8.68792727283e-50
yap1		14.9413369564	8.86901905243e-51
