# Supplementary material for: Inferring functional transcription factor-gene binding pairs by integrating transcription factor binding data with transcription factor knockout data
Source: BMC Syst Biol. 2013 Dec 13;7(Suppl 6):S13. doi: 10.1186/1752-0509-7-S6-S13 (PMC4029220; doi:10.1186/1752-0509-7-S6-S13)
Supplement: Additional file 3 — Biological significance validation on the results generated from the dataset of Harbison et al. Additional file 3 zipped the raw files for the three biological validations: 1) Prevalence of protein-protein interaction validation 2) Functional enrichment validation 3) Expression coherence validation. Detailed description of the raw files is written in the file 'ReadMe.doc' in Additional File 3. [file 1752-0509-7-S6-S13-S3.zip › AddFile3/Supplementary Validation Results/Validation of Expression Coherence/DetailComparsionRestulsWithLLS/expression_coherence_Hypothesis2_LLS_35.txt]

TF	Rank Sum test	statistic	p value
swi5		-9.62745426065	1.0
fhl1		-31.3203842957	1.0
elp4		-8.73870741835	1.0
pdr1		-11.3873880033	1.0
pdr3		-7.5436529326	1.0
ino4		-7.52924524096	1.0
azf1		-7.09617033229	0.999999999999
nrg1		-7.04854474629	0.999999999999
rpn4		-6.72331068125	0.999999999991
ume6		-6.16067341702	0.999999999638
leu3		-6.01441128895	0.999999999097
zap1		-5.8922213924	0.999999998095
stp1		-5.818918145	0.999999997039
mcm1		-5.49612598747	0.999999980589
rox1		-5.19787993409	0.999999899213
yhp1		-4.55295297297	0.999997355095
abf1		-4.51939685505	0.999996899197
tec1		-4.43219007921	0.999995335964
mbp1		-4.42576086679	0.999995194853
xbp1		-4.42023090081	0.999995070225
stb5		-4.23727010293	0.999988687305
yox1		-3.59479741926	0.999837677956
aft2		-3.42262453479	0.999689901597
swi4		-3.30900511654	0.99953185937
rme1		-3.23863117317	0.999399476111
rtg1		-2.6865576963	0.996390376054
opi1		-2.35597762379	0.990762984759
rtg3		-2.34272054423	0.990428142016
hap4		-2.32000801327	0.989829778073
met4		-2.26614472967	0.988278738321
ino2		-2.14493367307	0.984020924765
hac1		-1.94471393763	0.974095291439
upc2		-1.73157711665	0.958325558271
rap1		-1.51467331936	0.935072422832
pho4		-1.49887673318	0.933047193313
msn2		-1.35677467631	0.912573591879
fkh1		-1.24351551312	0.893161036008
gcr1		-1.23330674326	0.891269328501
sok2		-1.16772024884	0.878540186855
msn4		-1.07671335319	0.859195827521
arr1		-0.998073215936	0.840878071575
adr1		-0.958763189642	0.83116097144
rim101		-0.869556201261	0.807728508953
cad1		-0.588476363158	0.72189370263
gln3		-0.00474100967587	0.501891382126
fkh2		0.19981260181	0.420813572627
sko1		0.28500930778	0.387818505484
gcr2		1.21808189818	0.111596426017
sut1		1.53145513044	0.0628284738485
gcn4		2.70697918701	0.00339492569994
gal4		3.77872400782	7.88170068719e-05
skn7		4.81939537647	7.19969701959e-07
hsf1		5.62541818985	9.25295482953e-09
sfp1		5.95697853419	1.28471988199e-09
ace2		5.98935277917	1.05338868929e-09
aft1		8.24476943725	8.27394907038e-17
mig1		8.56312231251	5.49256441858e-18
yap1		14.6322378459	8.74685604488e-49
