# Supplementary material for: Inferring functional transcription factor-gene binding pairs by integrating transcription factor binding data with transcription factor knockout data
Source: BMC Syst Biol. 2013 Dec 13;7(Suppl 6):S13. doi: 10.1186/1752-0509-7-S6-S13 (PMC4029220; doi:10.1186/1752-0509-7-S6-S13)
Supplement: Additional file 3 — Biological significance validation on the results generated from the dataset of Harbison et al. Additional file 3 zipped the raw files for the three biological validations: 1) Prevalence of protein-protein interaction validation 2) Functional enrichment validation 3) Expression coherence validation. Detailed description of the raw files is written in the file 'ReadMe.doc' in Additional File 3. [file 1752-0509-7-S6-S13-S3.zip › AddFile3/Supplementary Validation Results/Validation of Expression Coherence/DetailComparsionRestulsWithLLS/expression_coherence_Hypothesis2_LLS_36.txt]

TF	Rank Sum test	statistic	p value
nrg1		-10.6289653591	1.0
fhl1		-33.0363610807	1.0
elp4		-9.11138234707	1.0
rox1		-9.97238461939	1.0
rpn4		-9.36428988043	1.0
pdr1		-9.70446249036	1.0
yox1		-9.47072272986	1.0
hap4		-6.77964299791	0.999999999994
msn4		-6.51891499288	0.999999999965
leu3		-6.1389399163	0.999999999585
hac1		-5.97676237906	0.999999998862
xbp1		-5.20868935392	0.99999990491
yhp1		-5.19870041858	0.999999899657
ino4		-4.84421991155	0.99999936445
msn2		-4.72325307688	0.999998839491
azf1		-4.69819623524	0.999998687654
aft2		-4.55140543908	0.999997335563
hsf1		-4.27427382757	0.999990411938
stb5		-3.82497862628	0.999934608284
sok2		-3.55539513545	0.999811294273
aft1		-3.44475529739	0.999714211708
rtg3		-3.4260537421	0.999693790402
tec1		-3.38912335195	0.999649417694
gcr2		-2.91380977757	0.998214763018
rim101		-2.647498583	0.995945515021
rtg1		-2.57107778304	0.994930872326
swi5		-2.5406897368	0.994468297645
pdr3		-2.25042079311	0.987788876851
opi1		-2.22705707559	0.987028270254
arr1		-2.00096804161	0.977302082983
upc2		-1.73157711665	0.958325558271
sut1		-1.47317219279	0.92964769447
skn7		-1.44485562836	0.925750779029
zap1		-1.33864738121	0.909657253197
ino2		-0.950085586863	0.828965616925
stp1		-0.939095362	0.826159107339
gln3		-0.0993226618259	0.539558957078
met4		-0.0737599643436	0.529399307983
gcn4		-0.036272212081	0.514467346549
gcr1		0.299360992912	0.382332310673
cad1		0.440901861657	0.329642022931
sko1		0.466378867277	0.320472167668
mig1		0.732455726558	0.231945228042
adr1		1.18388892276	0.118228517831
rme1		2.15326662134	0.0156488652331
pho4		2.70134779995	0.00345295399677
gal4		2.82656873178	0.00235248229279
mcm1		2.85726603034	0.00213653766549
swi4		3.11595444658	0.000916752967803
abf1		4.53848949982	2.83293082665e-06
ume6		4.64540134682	1.69707971389e-06
fkh2		4.91109327974	4.52849935371e-07
fkh1		5.98015197379	1.11464768011e-09
ace2		7.1923312537	3.18471327911e-13
mbp1		8.97981606188	1.35609896978e-19
sfp1		9.66815021763	2.0587644462e-22
yap1		13.7936570497	1.3914351769e-43
rap1		14.8557328909	3.19328268237e-50
