# Supplementary material for: Inferring functional transcription factor-gene binding pairs by integrating transcription factor binding data with transcription factor knockout data
Source: BMC Syst Biol. 2013 Dec 13;7(Suppl 6):S13. doi: 10.1186/1752-0509-7-S6-S13 (PMC4029220; doi:10.1186/1752-0509-7-S6-S13)
Supplement: Additional file 3 — Biological significance validation on the results generated from the dataset of Harbison et al. Additional file 3 zipped the raw files for the three biological validations: 1) Prevalence of protein-protein interaction validation 2) Functional enrichment validation 3) Expression coherence validation. Detailed description of the raw files is written in the file 'ReadMe.doc' in Additional File 3. [file 1752-0509-7-S6-S13-S3.zip › AddFile3/Supplementary Validation Results/Validation of Expression Coherence/DetailComparsionRestulsWithLLS/expression_coherence_Hypothesis2_LLS_37.txt]

TF	Rank Sum test	statistic	p value
fhl1		-19.9845640956	1.0
yox1		-8.69612135645	1.0
mcm1		-8.0009114199	1.0
sfp1		-6.87981390134	0.999999999997
pdr3		-6.37614832793	0.999999999909
leu3		-5.50568269483	0.999999981613
tec1		-5.19031705705	0.999999895032
nrg1		-4.64877846675	0.999998330467
yhp1		-4.21427815416	0.999987471084
msn4		-4.12621149961	0.999981560593
xbp1		-3.87869182092	0.999947490151
ace2		-3.64218662584	0.999864834016
abf1		-2.68199473564	0.996340769428
sut1		-2.54345390494	0.994511873083
opi1		-2.46492456593	0.993147895034
swi5		-2.31918337733	0.989807452306
gcn4		-2.20760317654	0.986364026239
sok2		-2.16170994426	0.984679729671
cad1		-2.01368686255	0.977978789907
pdr1		-1.93820194181	0.973700705026
elp4		-1.80387553832	0.964374589733
rox1		-1.78883314336	0.96317915424
stp1		-1.68433507408	0.953941534689
rim101		-1.65615744692	0.951155030905
upc2		-1.65151240182	0.950683004745
rtg1		-1.5383574159	0.938019375857
hac1		-1.35009209527	0.91150677819
rme1		-1.32570532895	0.907531339198
met4		-1.12998610172	0.87075895957
ino4		-1.12829568341	0.870402467064
arr1		-1.1002913424	0.86439739846
pho4		-0.91036200557	0.818684185925
gal4		-0.824118460892	0.795063874199
zap1		-0.798052447627	0.787579972559
azf1		-0.475752111525	0.682874504753
sko1		-0.317705180751	0.624645709494
hap4		-0.117241733782	0.546665751915
stb5		0.0664998994898	0.473489918865
gln3		0.753760903121	0.225496402109
msn2		0.806237856869	0.210052857184
ino2		0.991730832074	0.160664423266
adr1		1.05687603981	0.145284082432
yap1		1.22014193295	0.111205537356
aft2		1.33361978878	0.091164247118
rtg3		1.67798275929	0.0466752323883
fkh1		1.73478245946	0.0413896720929
gcr2		1.73916343291	0.0410030097551
aft1		2.32593578574	0.0100109883019
mig1		2.45660654551	0.00701281023482
gcr1		3.05392459047	0.00112934424334
ume6		3.70114557121	0.000107314147366
mbp1		5.26434654726	7.03444262314e-08
rpn4		5.42598239433	2.88183201938e-08
fkh2		6.59193234567	2.17069218147e-11
skn7		6.65005558016	1.464911804e-11
hsf1		8.21241751237	1.08389488449e-16
rap1		12.8638205029	3.59657807859e-38
swi4		13.8633823546	5.27897692413e-44
