# Supplementary material for: Inferring functional transcription factor-gene binding pairs by integrating transcription factor binding data with transcription factor knockout data
Source: BMC Syst Biol. 2013 Dec 13;7(Suppl 6):S13. doi: 10.1186/1752-0509-7-S6-S13 (PMC4029220; doi:10.1186/1752-0509-7-S6-S13)
Supplement: Additional file 3 — Biological significance validation on the results generated from the dataset of Harbison et al. Additional file 3 zipped the raw files for the three biological validations: 1) Prevalence of protein-protein interaction validation 2) Functional enrichment validation 3) Expression coherence validation. Detailed description of the raw files is written in the file 'ReadMe.doc' in Additional File 3. [file 1752-0509-7-S6-S13-S3.zip › AddFile3/Supplementary Validation Results/Validation of Expression Coherence/DetailComparsionRestulsWithLLS/expression_coherence_Hypothesis2_LLS_38.txt]

TF	Rank Sum test	statistic	p value
abf1		-10.0506580259	1.0
nrg1		-9.62837165379	1.0
fhl1		-23.6118340971	1.0
rox1		-8.30843505929	1.0
mcm1		-8.53910338408	1.0
pdr1		-9.82012154972	1.0
leu3		-8.12930503592	1.0
yap1		-7.98123326389	1.0
skn7		-7.73805771834	1.0
azf1		-7.08198366629	0.999999999999
gcn4		-6.83448667558	0.999999999996
msn4		-6.12000548167	0.999999999532
ino4		-5.91361947428	0.999999998327
yox1		-5.68772540787	0.999999993563
mbp1		-5.12413990076	0.999999850551
stp1		-4.77858311696	0.999999117326
rtg3		-4.38968345642	0.999994324211
tec1		-4.25339600986	0.999989472363
gal4		-4.06921205814	0.999976413801
yhp1		-4.06353849492	0.999975832827
pdr3		-3.96775010326	0.999963722823
fkh1		-3.69806954281	0.999891377311
sut1		-3.63678982301	0.999861971499
sok2		-3.38102445472	0.999638919423
elp4		-3.23787265812	0.999397877258
aft2		-2.58833573366	0.995177953367
xbp1		-2.50239690544	0.993832222686
stb5		-2.44368861422	0.992731015914
arr1		-2.36741038176	0.99104347113
hap4		-2.32373540889	0.989930160276
opi1		-2.12991271885	0.983410590057
aft1		-2.06800136345	0.980680052556
hac1		-1.95629108203	0.974784562931
rim101		-1.78279612914	0.962690251943
rme1		-1.72910648948	0.958104981035
upc2		-1.63872099767	0.949364310529
rtg1		-1.60517079429	0.945771888546
swi5		-1.17437757009	0.879878087319
sko1		-0.987662125013	0.838340925213
ino2		-0.765959053051	0.7781496667
fkh2		-0.711074818793	0.761481063341
gln3		-0.589853166088	0.722355452449
zap1		-0.443142984532	0.671168842159
mig1		-0.127391115799	0.550684576241
met4		-0.0545182345148	0.521738859424
adr1		0.0707774688331	0.471787432055
sfp1		0.329079514081	0.371047794036
cad1		1.19071148756	0.116883433319
ace2		1.72479844956	0.0422819006372
msn2		1.91575963108	0.0276978491581
gcr2		4.46931530763	3.92351915114e-06
swi4		4.52419531064	3.03128603787e-06
ume6		4.68602774776	1.39279257223e-06
rap1		7.00577860122	1.22808027238e-12
gcr1		7.77395437252	3.8036575208e-15
pho4		7.86338843939	1.86939665337e-15
rpn4		11.7522742424	3.43717200319e-32
hsf1		11.818935505	1.55803938088e-32
