# Supplementary material for: Inferring functional transcription factor-gene binding pairs by integrating transcription factor binding data with transcription factor knockout data
Source: BMC Syst Biol. 2013 Dec 13;7(Suppl 6):S13. doi: 10.1186/1752-0509-7-S6-S13 (PMC4029220; doi:10.1186/1752-0509-7-S6-S13)
Supplement: Additional file 3 — Biological significance validation on the results generated from the dataset of Harbison et al. Additional file 3 zipped the raw files for the three biological validations: 1) Prevalence of protein-protein interaction validation 2) Functional enrichment validation 3) Expression coherence validation. Detailed description of the raw files is written in the file 'ReadMe.doc' in Additional File 3. [file 1752-0509-7-S6-S13-S3.zip › AddFile3/Supplementary Validation Results/Validation of Expression Coherence/DetailComparsionRestulsWithLLS/expression_coherence_Hypothesis2_LLS_39.txt]

TF	Rank Sum test	statistic	p value
fhl1		-24.3320694277	1.0
stp1		-8.25936113335	1.0
elp4		-7.1021840464	0.999999999999
yap1		-7.02651920194	0.999999999999
abf1		-6.95980073388	0.999999999998
mcm1		-6.74122175199	0.999999999992
sfp1		-6.09063738399	0.999999999438
ace2		-6.01390672046	0.999999999094
cad1		-5.93403371275	0.999999998522
tec1		-5.46540823822	0.999999976908
yhp1		-4.55770728504	0.999997414248
rtg3		-3.85498566753	0.999942131795
yox1		-3.84088120754	0.999938703283
hap4		-3.83333629378	0.999936791529
nrg1		-3.56035251561	0.999814821362
gln3		-2.86950356074	0.997944416482
opi1		-2.86621246948	0.997922923329
leu3		-2.69354822998	0.996465204183
rme1		-2.41365361541	0.992103265607
arr1		-2.36162445008	0.99090246812
zap1		-2.24830864886	0.987721742199
swi5		-2.22937179438	0.987105411342
rim101		-2.15079843218	0.984253943543
pdr3		-2.12472398769	0.983195174668
hac1		-2.01442312627	0.978017435825
msn2		-1.90913364258	0.971877573109
sok2		-1.75791763368	0.960619237507
upc2		-1.73157711665	0.958325558271
rtg1		-1.49876430279	0.933032605823
pdr1		-1.21116863832	0.887084610183
rox1		-1.09111204253	0.862388207754
ino4		-1.08132634186	0.860224013071
xbp1		-0.899759231185	0.815875802682
aft2		-0.573525275136	0.716855454665
sut1		-0.199803118061	0.57918271868
msn4		-0.198757983663	0.578773967822
ino2		-0.125464951848	0.549922264939
sko1		0.169031494225	0.432885934505
mig1		0.331676435072	0.370066798214
pho4		0.49857145722	0.309040658596
azf1		0.621350059002	0.267184661779
gal4		0.878188411378	0.189920739937
adr1		0.888814065698	0.187051507613
stb5		0.930939341388	0.175942471256
fkh1		1.04718975919	0.147506033763
gcr2		1.38601980671	0.0828704277748
aft1		1.86618782131	0.0310075461871
gcr1		1.89315845342	0.0291684003166
met4		1.97324284228	0.024233950762
ume6		2.03795841852	0.0207770457473
hsf1		2.04204257871	0.0205736539711
fkh2		3.60831395959	0.000154096698147
gcn4		3.71366851035	0.000102138167675
rap1		5.05683521299	2.13135634394e-07
mbp1		5.19196093093	1.04045338133e-07
swi4		6.55327694437	2.81439929791e-11
skn7		7.05724087512	8.49205368824e-13
rpn4		8.93670748755	2.00468944763e-19
