# Supplementary material for: Inferring functional transcription factor-gene binding pairs by integrating transcription factor binding data with transcription factor knockout data
Source: BMC Syst Biol. 2013 Dec 13;7(Suppl 6):S13. doi: 10.1186/1752-0509-7-S6-S13 (PMC4029220; doi:10.1186/1752-0509-7-S6-S13)
Supplement: Additional file 3 — Biological significance validation on the results generated from the dataset of Harbison et al. Additional file 3 zipped the raw files for the three biological validations: 1) Prevalence of protein-protein interaction validation 2) Functional enrichment validation 3) Expression coherence validation. Detailed description of the raw files is written in the file 'ReadMe.doc' in Additional File 3. [file 1752-0509-7-S6-S13-S3.zip › AddFile3/Supplementary Validation Results/Validation of Expression Coherence/DetailComparsionRestulsWithLLS/expression_coherence_Hypothesis2_LLS_4.txt]

TF	Rank Sum test	statistic	p value
fhl1		-26.1898504168	1.0
ume6		-9.88203529678	1.0
yox1		-9.45545325347	1.0
xbp1		-5.33401964184	0.999999951969
rox1		-4.76872953883	0.999999073043
leu3		-4.54211814785	0.999997215409
ino4		-4.48447944139	0.999996345392
zap1		-4.36152343593	0.999993542002
yhp1		-3.77212713141	0.999919069128
rim101		-3.04329962116	0.998830003892
rtg1		-2.17885850623	0.985328909469
opi1		-1.91655829049	0.972352964417
arr1		-1.89874991515	0.97120131738
hsf1		-1.85866169393	0.96846244682
upc2		-1.65151240182	0.950683004745
met4		-1.03701889093	0.850136473378
stp1		-0.527757535661	0.701166183105
tec1		-0.0909472722703	0.536232756017
cad1		0.13315137639	0.447036832179
sko1		0.253547241337	0.399922680061
nrg1		0.46470499646	0.321071364897
gal4		0.648011804556	0.258488657658
sok2		0.694922213648	0.243552025389
adr1		0.805611423532	0.210233468367
gln3		1.34500059091	0.089312521872
gcn4		1.61532608103	0.0531200492509
pdr3		2.03104429308	0.0211252508212
ino2		2.34919077752	0.00940713209929
elp4		2.36346457438	0.00905247876069
swi5		2.57471936798	0.00501607234434
aft2		2.74635797984	0.00301304850662
stb5		2.79769639517	0.0025734233191
rme1		3.06165426048	0.0011005876918
swi4		3.2009447783	0.0006848889049
gcr2		3.63504311687	0.000138967074008
skn7		3.76165734077	8.43955938642e-05
aft1		3.82624644275	6.50560176907e-05
gcr1		3.92219955124	4.38721366469e-05
pho4		4.09839799452	2.08009751656e-05
hac1		4.18944834087	1.39816715087e-05
rtg3		4.35593974462	6.62486121846e-06
mig1		4.43438212321	4.61683620013e-06
mcm1		4.43504384109	4.60267767731e-06
abf1		4.48672841582	3.61625859922e-06
pdr1		4.71450423701	1.21149981381e-06
sut1		4.73374237894	1.10208732001e-06
azf1		4.89364832953	4.94918237489e-07
hap4		7.37772159636	8.05106147174e-14
fkh1		7.9922445271	6.6251945379e-16
ace2		9.01915591037	9.47720394058e-20
msn2		9.05912394802	6.57512193497e-20
mbp1		9.82678143161	4.31669548137e-23
msn4		10.1191242641	2.27231782678e-24
fkh2		10.1565278755	1.54958645805e-24
sfp1		11.9208206039	4.60979690279e-33
rap1		13.1813008408	5.62176171225e-40
rpn4		16.5086990076	1.58828856623e-61
yap1		17.4657150757	1.30702651234e-68
