# Supplementary material for: Inferring functional transcription factor-gene binding pairs by integrating transcription factor binding data with transcription factor knockout data
Source: BMC Syst Biol. 2013 Dec 13;7(Suppl 6):S13. doi: 10.1186/1752-0509-7-S6-S13 (PMC4029220; doi:10.1186/1752-0509-7-S6-S13)
Supplement: Additional file 3 — Biological significance validation on the results generated from the dataset of Harbison et al. Additional file 3 zipped the raw files for the three biological validations: 1) Prevalence of protein-protein interaction validation 2) Functional enrichment validation 3) Expression coherence validation. Detailed description of the raw files is written in the file 'ReadMe.doc' in Additional File 3. [file 1752-0509-7-S6-S13-S3.zip › AddFile3/Supplementary Validation Results/Validation of Expression Coherence/DetailComparsionRestulsWithLLS/expression_coherence_Hypothesis2_LLS_40.txt]

TF	Rank Sum test	statistic	p value
fhl1		-19.3301663987	1.0
mcm1		-7.08376303831	0.999999999999
yox1		-6.75976216899	0.999999999993
swi5		-6.66192447949	0.999999999986
leu3		-6.47672194934	0.999999999953
msn4		-5.44672308372	0.999999974347
pdr3		-5.41260457734	0.999999968943
azf1		-5.1130169402	0.999999841473
abf1		-4.91116453548	0.999999547315
yhp1		-4.8082874978	0.999999238856
ino4		-4.15136180803	0.99998347486
gcn4		-4.11290222221	0.999980464205
ume6		-3.86271731531	0.999943933631
cad1		-3.49191788426	0.999760217172
opi1		-3.45634173941	0.99972621968
tec1		-3.27069735838	0.999463586728
zap1		-3.02891192994	0.998772818897
gln3		-2.7742957375	0.997233931876
pho4		-2.72052478085	0.996741080681
rme1		-2.50706007698	0.993912999092
sut1		-2.216865057	0.986683842892
pdr1		-2.12055764089	0.983020477003
sok2		-1.85956985137	0.968526795961
rtg1		-1.77179181199	0.96178543887
sfp1		-1.69952545254	0.955389888485
upc2		-1.65151240182	0.950683004745
elp4		-1.53878333379	0.93807140004
hap4		-1.19689022308	0.88432532729
xbp1		-1.13545499653	0.871907636114
arr1		-1.00964507931	0.843667318099
hac1		-0.888976896885	0.81299225185
rpn4		-0.413913251579	0.660531180675
rox1		-0.318651888912	0.625004749391
gal4		0.0443801187986	0.482300704466
stp1		0.10307072185	0.458953420908
sko1		0.161628655061	0.435799145264
rtg3		0.180188753502	0.428502193666
aft2		0.590754312975	0.277342525369
gcr2		0.64795398118	0.258507357473
met4		1.1613659837	0.122746548135
rim101		1.5629066635	0.0590372750589
msn2		1.68505099402	0.0459893667057
nrg1		1.97133486802	0.0243427927958
stb5		2.64504485874	0.00408400439495
fkh1		2.89745463847	0.00188102068899
skn7		2.91097045912	0.00180154040686
adr1		2.99612346284	0.00136717850134
gcr1		3.21600568814	0.000649941278214
fkh2		3.60519493144	0.000155959355702
ace2		4.58883615565	2.22862045619e-06
yap1		4.60656768967	2.04684921417e-06
mbp1		5.22160635057	8.86888566832e-08
ino2		5.76163799399	4.16507579295e-09
mig1		8.14549919977	1.88860170661e-16
aft1		8.5547593637	5.90574330999e-18
hsf1		11.4694283025	9.39482490583e-31
rap1		15.3272673701	2.51346719967e-53
swi4		17.9064257985	5.25348297938e-72
