# Supplementary material for: Inferring functional transcription factor-gene binding pairs by integrating transcription factor binding data with transcription factor knockout data
Source: BMC Syst Biol. 2013 Dec 13;7(Suppl 6):S13. doi: 10.1186/1752-0509-7-S6-S13 (PMC4029220; doi:10.1186/1752-0509-7-S6-S13)
Supplement: Additional file 3 — Biological significance validation on the results generated from the dataset of Harbison et al. Additional file 3 zipped the raw files for the three biological validations: 1) Prevalence of protein-protein interaction validation 2) Functional enrichment validation 3) Expression coherence validation. Detailed description of the raw files is written in the file 'ReadMe.doc' in Additional File 3. [file 1752-0509-7-S6-S13-S3.zip › AddFile3/Supplementary Validation Results/Validation of Expression Coherence/DetailComparsionRestulsWithLLS/expression_coherence_Hypothesis2_LLS_5.txt]

TF	Rank Sum test	statistic	p value
fhl1		-18.7445544624	1.0
ume6		-12.1132867276	1.0
elp4		-6.90502894152	0.999999999997
yox1		-6.26747095295	0.999999999817
skn7		-6.11660441591	0.999999999522
swi5		-5.84644313908	0.999999997489
mcm1		-5.32170122302	0.999999948599
leu3		-5.00054196033	0.999999714153
pdr3		-4.67818739345	0.99999855289
hac1		-4.50547975088	0.999996688842
yhp1		-4.4139592612	0.999994925147
stb5		-3.23990986401	0.999402162552
ace2		-2.94063744567	0.998362311735
xbp1		-2.70068064454	0.996540112635
aft2		-2.57209366437	0.994945723026
gcr2		-2.55224990825	0.994648514108
arr1		-2.54870290794	0.994593781649
tec1		-2.05990100265	0.980295997077
rtg1		-1.71487671188	0.956816083417
zap1		-1.70606756749	0.956002249901
ino2		-1.67954907556	0.953477458565
upc2		-1.65151240182	0.950683004745
ino4		-1.34034829171	0.909933930904
rim101		-1.27682973328	0.899168817077
cad1		-0.917486491975	0.82055611594
msn2		-0.833010991649	0.797580734883
hsf1		-0.697569709793	0.757276834988
rme1		-0.634333579824	0.737068426873
opi1		-0.569247772684	0.715405997709
rtg3		-0.284820934939	0.61210933376
rox1		-0.264400352998	0.604264280226
stp1		-0.213495200072	0.584529633695
adr1		0.24712289183	0.402406558968
mig1		0.258133720134	0.398151854149
gcn4		0.426343379218	0.334928826468
gln3		0.43390674719	0.332178079968
aft1		0.762094449967	0.223001817537
sko1		0.987662125013	0.161659074787
met4		1.4051635283	0.0799863283491
pdr1		1.8360432001	0.0331756338711
fkh1		1.86353016922	0.0311938560091
gal4		2.36014644206	0.00913386109999
sut1		2.47781366421	0.00660950804453
fkh2		2.66437809415	0.00385654083027
sok2		3.02562576919	0.00124059594948
abf1		3.48421873936	0.000246787961825
pho4		3.58273776661	0.000170005947455
msn4		4.19363175875	1.37261750121e-05
azf1		5.05199484262	2.18609754719e-07
swi4		5.42295895837	2.93102278412e-08
rap1		6.27500654871	1.74809788847e-10
nrg1		6.6035521625	2.0071047973e-11
gcr1		8.8217760665	5.63291881754e-19
hap4		9.22394847561	1.43178335992e-20
mbp1		9.82175361805	4.53754647101e-23
sfp1		11.7614084882	3.08481931837e-32
yap1		12.3152627802	3.74852915067e-35
rpn4		12.8219239874	6.17975291345e-38
