# Supplementary material for: Inferring functional transcription factor-gene binding pairs by integrating transcription factor binding data with transcription factor knockout data
Source: BMC Syst Biol. 2013 Dec 13;7(Suppl 6):S13. doi: 10.1186/1752-0509-7-S6-S13 (PMC4029220; doi:10.1186/1752-0509-7-S6-S13)
Supplement: Additional file 3 — Biological significance validation on the results generated from the dataset of Harbison et al. Additional file 3 zipped the raw files for the three biological validations: 1) Prevalence of protein-protein interaction validation 2) Functional enrichment validation 3) Expression coherence validation. Detailed description of the raw files is written in the file 'ReadMe.doc' in Additional File 3. [file 1752-0509-7-S6-S13-S3.zip › AddFile3/Supplementary Validation Results/Validation of Expression Coherence/DetailComparsionRestulsWithLLS/expression_coherence_Hypothesis2_LLS_6.txt]

TF	Rank Sum test	statistic	p value
swi5		-17.0351719532	1.0
fhl1		-16.054221355	1.0
ace2		-8.19441028113	1.0
xbp1		-6.33105014126	0.999999999878
swi4		-5.53470197421	0.999999984412
elp4		-5.04968565105	0.999999778731
tec1		-4.82005344625	0.999999282401
abf1		-4.31552079292	0.999992038647
ino4		-4.31090302116	0.99999187054
yhp1		-4.15303142804	0.999983595017
yox1		-3.7868507526	0.999923715662
fkh1		-3.14533614721	0.999170519527
gln3		-3.08026976762	0.998965934099
pdr3		-3.03279776439	0.998788510396
met4		-2.63415143349	0.99578260703
rtg3		-2.60686845416	0.995431277169
rtg1		-2.52653553078	0.99424031322
ume6		-2.14578191799	0.984054809037
rme1		-1.75841851338	0.960661837324
upc2		-1.61219067797	0.946539773405
arr1		-1.54195079448	0.938457224382
mbp1		-1.40429298168	0.91988418833
rox1		-0.737624512328	0.769628672196
opi1		-0.718141926943	0.763665109626
ino2		-0.416839187038	0.661601981405
pho4		-0.126314183635	0.550258385365
rim101		0.102369945209	0.459231519283
sko1		0.206662593304	0.418136686456
cad1		0.583418625378	0.279805761253
leu3		0.610496737061	0.270766402107
pdr1		0.742888253999	0.228774668827
stp1		0.763697935906	0.222523635556
adr1		1.00128489393	0.158344546956
aft1		1.16148927089	0.122721491943
gcr2		1.39922460194	0.0808728206471
gal4		1.62854690793	0.0517044856896
msn2		2.56408154642	0.00517246181872
skn7		2.61857160072	0.00441493794692
sut1		2.97980200659	0.0014421737428
yap1		3.163070938	0.00078057142958
mcm1		3.35159969419	0.000401730521158
hac1		3.37461443262	0.000369595882543
sfp1		3.94943441635	3.91680349655e-05
hsf1		3.97127626977	3.57443090597e-05
gcn4		4.24585833686	1.08879093592e-05
azf1		4.40896963091	5.19317935135e-06
sok2		5.04228286377	2.30005305095e-07
gcr1		6.07023984577	6.38596790311e-10
fkh2		6.45304686551	5.48117195378e-11
nrg1		6.79341907616	5.47533378329e-12
msn4		7.21458118952	2.7050110704e-13
mig1		7.95213213181	9.16642829831e-16
rap1		7.96085517369	8.54271370708e-16
aft2		8.50834470523	8.82170018e-18
zap1		8.60606063572	3.7807138662e-18
stb5		8.67336838766	2.09760984964e-18
rpn4		10.1160880462	2.34389513456e-24
hap4		10.5176123041	3.58333586635e-26
