# Supplementary material for: Inferring functional transcription factor-gene binding pairs by integrating transcription factor binding data with transcription factor knockout data
Source: BMC Syst Biol. 2013 Dec 13;7(Suppl 6):S13. doi: 10.1186/1752-0509-7-S6-S13 (PMC4029220; doi:10.1186/1752-0509-7-S6-S13)
Supplement: Additional file 3 — Biological significance validation on the results generated from the dataset of Harbison et al. Additional file 3 zipped the raw files for the three biological validations: 1) Prevalence of protein-protein interaction validation 2) Functional enrichment validation 3) Expression coherence validation. Detailed description of the raw files is written in the file 'ReadMe.doc' in Additional File 3. [file 1752-0509-7-S6-S13-S3.zip › AddFile3/Supplementary Validation Results/Validation of Expression Coherence/DetailComparsionRestulsWithLLS/expression_coherence_Hypothesis2_LLS_7.txt]

TF	Rank Sum test	statistic	p value
mbp1		-12.643683934	1.0
fhl1		-38.9701784206	1.0
ume6		-11.6784752979	1.0
pdr3		-6.45164546578	0.999999999945
yox1		-5.88709407741	0.999999998035
leu3		-5.85340608887	0.999999997592
gcr2		-5.00215056119	0.999999716529
tec1		-4.07855352654	0.999977341615
yhp1		-3.94412136227	0.999959953454
rme1		-3.4368481664	0.999705737292
rtg1		-2.70387968329	0.996573245006
met4		-2.54249459141	0.994496784768
xbp1		-2.50567045774	0.993889026443
pdr1		-2.13656153857	0.98368316465
stp1		-1.90270324524	0.971460360871
upc2		-1.57334270982	0.942180257572
opi1		-1.27921867897	0.899589970038
rim101		-1.24829558188	0.894038584212
zap1		-1.24059184464	0.892621716903
arr1		-1.04821795722	0.852730900527
elp4		-0.999648274708	0.841259623878
pho4		-0.74291458754	0.771233303319
hac1		-0.729483258555	0.767146947566
swi4		-0.512524882961	0.695858144957
skn7		-0.227224592134	0.589875446991
sko1		-0.102405941756	0.540782766185
cad1		0.847749717667	0.198288685706
gal4		1.04615698843	0.147744278732
azf1		1.13574949899	0.128030708992
adr1		1.74753160044	0.0402725841826
sok2		2.04098193257	0.0206263114904
mcm1		2.05168511586	0.0201001370912
sut1		2.21034617888	0.0135405730084
ino4		2.469486647	0.0067653534153
nrg1		3.54334205757	0.000197544944352
rtg3		3.60350832132	0.00015697534571
msn4		4.07294631398	2.32110638805e-05
mig1		4.33128066144	7.41222877311e-06
rox1		4.63832419761	1.75622761335e-06
abf1		4.97637301378	3.23933722104e-07
gcn4		4.97839575507	3.20567294626e-07
stb5		5.41001469215	3.15097893365e-08
swi5		5.58174218651	1.19060588523e-08
aft1		6.02684982396	8.3593107188e-10
msn2		6.60903011001	1.93423020816e-11
fkh1		7.40016379447	6.80083100181e-14
gcr1		7.62456496999	1.22429360413e-14
hsf1		7.9810959169	7.25198501703e-16
ino2		8.3708571232	2.8600315312e-17
gln3		10.3072830297	3.26609647374e-25
hap4		10.9791018062	2.4084458259e-28
aft2		11.694965751	6.76208750644e-32
rpn4		11.9567978048	2.99123476494e-33
sfp1		12.9331920925	1.46210545475e-38
fkh2		13.3186607	9.01565646e-41
ace2		14.6795629363	4.35751883799e-49
rap1		22.7391831533	9.18073847678e-115
yap1		37.0809342638	2.85052340027e-301
