# Supplementary material for: Inferring functional transcription factor-gene binding pairs by integrating transcription factor binding data with transcription factor knockout data
Source: BMC Syst Biol. 2013 Dec 13;7(Suppl 6):S13. doi: 10.1186/1752-0509-7-S6-S13 (PMC4029220; doi:10.1186/1752-0509-7-S6-S13)
Supplement: Additional file 3 — Biological significance validation on the results generated from the dataset of Harbison et al. Additional file 3 zipped the raw files for the three biological validations: 1) Prevalence of protein-protein interaction validation 2) Functional enrichment validation 3) Expression coherence validation. Detailed description of the raw files is written in the file 'ReadMe.doc' in Additional File 3. [file 1752-0509-7-S6-S13-S3.zip › AddFile3/Supplementary Validation Results/Validation of Expression Coherence/DetailComparsionRestulsWithLLS/expression_coherence_Hypothesis2_LLS_8.txt]

TF	Rank Sum test	statistic	p value
swi5		-14.8801701605	1.0
fhl1		-17.2709548754	1.0
elp4		-7.06145707429	0.999999999999
ace2		-5.47067681077	0.999999977584
swi4		-5.01295109598	0.999999731992
xbp1		-4.54649648939	0.999997272686
yox1		-4.41679392859	0.999994991218
gln3		-4.40857246281	0.99999479729
yhp1		-3.99781712215	0.999968035344
tec1		-3.54952734787	0.999807038311
met4		-2.69056625428	0.996433456523
pdr3		-2.55596680126	0.994705338933
mcm1		-2.22505386472	0.986961188824
rtg1		-1.98377993847	0.97635981124
ino2		-1.94680326404	0.974220837248
skn7		-1.80604112882	0.964544042286
upc2		-1.65151240182	0.950683004745
abf1		-1.61223845768	0.946544970213
rox1		-1.5840266007	0.943406167082
arr1		-1.37223013167	0.915004095965
stp1		-1.18055846281	0.881110913612
fkh1		-1.1644287086	0.877874840542
ino4		-1.01794412983	0.845647745955
pdr1		-0.857457146864	0.804403855886
opi1		-0.778062745121	0.781733987939
rim101		-0.759390843557	0.776190605372
rtg3		-0.755899156528	0.775145170143
adr1		-0.427518000949	0.665498961623
pho4		-0.0414637424873	0.516536901357
leu3		0.050267408102	0.479954647744
mbp1		0.827257974173	0.204045429177
sok2		1.15645400808	0.123747750705
cad1		1.15987214576	0.123050432446
gcr2		1.51260203788	0.0651903881176
aft1		1.62689137896	0.0518800846403
gal4		1.80275697799	0.0357131947317
sko1		2.42874814877	0.00757552645416
rme1		2.55513535995	0.00530732555268
msn2		2.70997753069	0.00336438831596
hap4		3.04920772903	0.00114722884437
ume6		4.21004585622	1.27659430584e-05
hac1		4.48281810651	3.68318577353e-06
stb5		5.06985200462	1.99062580583e-07
sut1		5.15191303051	1.28921305804e-07
yap1		5.16444207882	1.20578567681e-07
nrg1		5.42528153975	2.89316307005e-08
gcn4		5.45507801007	2.44756751163e-08
azf1		5.48979924208	2.01195421977e-08
msn4		6.49276332418	4.21380168884e-11
aft2		6.8878281799	2.83252869916e-12
zap1		6.89922486592	2.61435250116e-12
sfp1		7.8117439533	2.82010263226e-15
hsf1		8.12775292253	2.18660732762e-16
gcr1		8.17624617746	1.46411711642e-16
mig1		10.6316817678	1.06125006726e-26
fkh2		12.8116596278	7.05421870028e-38
rap1		14.0853666789	2.33613669996e-45
rpn4		20.8088662366	1.79876078349e-96
