# Supplementary material for: Inferring functional transcription factor-gene binding pairs by integrating transcription factor binding data with transcription factor knockout data
Source: BMC Syst Biol. 2013 Dec 13;7(Suppl 6):S13. doi: 10.1186/1752-0509-7-S6-S13 (PMC4029220; doi:10.1186/1752-0509-7-S6-S13)
Supplement: Additional file 3 — Biological significance validation on the results generated from the dataset of Harbison et al. Additional file 3 zipped the raw files for the three biological validations: 1) Prevalence of protein-protein interaction validation 2) Functional enrichment validation 3) Expression coherence validation. Detailed description of the raw files is written in the file 'ReadMe.doc' in Additional File 3. [file 1752-0509-7-S6-S13-S3.zip › AddFile3/Supplementary Validation Results/Validation of Expression Coherence/DetailComparsionRestulsWithLLS/expression_coherence_Hypothesis2_LLS_9.txt]

TF	Rank Sum test	statistic	p value
fhl1		-19.5229742701	1.0
azf1		-6.19008935216	0.999999999699
zap1		-4.3159251422	0.999992053208
xbp1		-3.43863286222	0.99970767022
stp1		-2.84085354618	0.997750351513
swi4		-1.99766847091	0.977123692704
swi5		-1.87626115089	0.969690285599
stb5		-1.74053167284	0.95911714822
sok2		-1.46691575608	0.9288005131
fkh1		-1.2205073928	0.888863705621
cad1		-1.20706341098	0.886296137775
yox1		-1.16070687843	0.877119438178
yhp1		-0.978828956105	0.836167750082
pdr1		-0.847667832025	0.801688507008
rtg1		-0.794336831912	0.786500316306
sko1		-0.753238884847	0.774346811704
ino2		-0.395365221399	0.653713314011
upc2		-0.311731256568	0.622377614256
rox1		-0.281451288194	0.610817857543
hac1		-0.180307866035	0.571544559662
opi1		-0.17340721624	0.568834323353
adr1		0.441139672454	0.329555942062
mig1		0.452416400941	0.325484516923
rme1		0.49196089231	0.311373495107
arr1		0.604629861248	0.272712480454
met4		0.723875255493	0.234571161272
rim101		0.739534604185	0.229791217579
leu3		1.74654016017	0.0403585674808
aft1		2.07150599793	0.0191557672602
pdr3		2.25720631248	0.0119975930838
tec1		2.55932068293	0.00524384731776
sut1		2.62393774027	0.00434598360844
ume6		3.24394222682	0.000589438273161
ino4		3.73320424644	9.45295807273e-05
aft2		3.79531243921	7.37288190324e-05
gln3		3.98240340122	3.41109281634e-05
nrg1		3.99701459262	3.20731740676e-05
gcr1		4.09400318603	2.11994239786e-05
hap4		4.53104984688	2.93456434113e-06
gal4		4.72098255186	1.17354037269e-06
mcm1		4.9713082867	3.32513021405e-07
msn2		5.67803731342	6.81244991131e-09
msn4		6.91709743772	2.30495516183e-12
hsf1		7.3587730198	9.28041595111e-14
skn7		7.88941768439	1.51799902533e-15
pho4		8.14706954424	1.86424639078e-16
abf1		8.37237557171	2.82340680294e-17
gcn4		8.67538648121	2.06074173478e-18
gcr2		8.9114471174	2.51853718306e-19
yap1		10.3842553654	1.46221211932e-25
rtg3		10.385527582	1.44284704228e-25
elp4		11.2329060048	1.40539571446e-29
sfp1		11.4233643563	1.5980836631e-30
ace2		16.0430123154	3.19872759176e-58
rap1		16.156953916	5.07261659402e-59
fkh2		19.1106768484	1.02891250576e-81
mbp1		19.6624023766	2.26385131019e-86
rpn4		27.0726491971	1.03376805721e-161
