# Supplementary material for: Inferring functional transcription factor-gene binding pairs by integrating transcription factor binding data with transcription factor knockout data
Source: BMC Syst Biol. 2013 Dec 13;7(Suppl 6):S13. doi: 10.1186/1752-0509-7-S6-S13 (PMC4029220; doi:10.1186/1752-0509-7-S6-S13)
Supplement: Additional file 3 — Biological significance validation on the results generated from the dataset of Harbison et al. Additional file 3 zipped the raw files for the three biological validations: 1) Prevalence of protein-protein interaction validation 2) Functional enrichment validation 3) Expression coherence validation. Detailed description of the raw files is written in the file 'ReadMe.doc' in Additional File 3. [file 1752-0509-7-S6-S13-S3.zip › AddFile3/Supplementary Validation Results/Validation of Expression Coherence/DetailComparsionResultsWithECS/expression_coherence_Hypothesis1_ECS_1.txt]

TF	Rank Sum test	statistic	p value
hap4		-5.02029608087	0.999999742041
mcm1		-4.65744761881	0.999998399231
rap1		-3.77471202419	0.999919903695
hsf1		-3.09816356363	0.999026380376
ino4		-2.44446172346	0.99274657633
fkh2		0.207816623776	0.417686076042
aft1		0.419837774219	0.337301983889
msn4		0.680951564472	0.247951069382
mig1		1.00700570483	0.156966016359
fkh1		1.13845497903	0.127465273936
yap1		1.17287562801	0.120422842197
ino2		1.26438863628	0.103045284795
azf1		1.58050655907	0.0569954530009
sko1		1.73098205269	0.0417274827665
stp1		1.78436769761	0.0371819682025
gcn4		2.39165329684	0.00838633898629
gln3		2.49005450612	0.00638617529475
rsf2		2.60913671224	0.0045385485048
zap1		2.77544101731	0.00275634488411
sok2		3.01391739504	0.00128949007421
rtg1		3.27468631116	0.000528896806295
met4		3.27830269831	0.000522166710114
adr1		3.64729458377	0.000132508014077
rox1		3.8836186917	5.14566292599e-05
gal4		3.96678065701	3.64249895077e-05
mbp1		4.02674491966	2.82771635749e-05
nrg1		4.07804057829	2.27084205919e-05
rim101		4.34423289206	6.98815914871e-06
fhl1		4.36744491314	6.28542440347e-06
gcr2		4.41717415819	4.99998277929e-06
mot3		4.4947160119	3.48314274622e-06
cad1		4.64642737944	1.68866474331e-06
sfp1		4.72142766205	1.17097462491e-06
swi5		4.78469991566	8.56214906005e-07
rtg3		5.14922344783	1.3078356276e-07
stp2		5.77181976983	3.92099847121e-09
leu3		6.19370227631	2.9383592684e-10
ace2		6.90982031898	2.42633976111e-12
rme1		6.9363168933	2.01227145461e-12
swi4		8.61727153099	3.42841989497e-18
pho4		10.5511158346	2.50986828066e-26
pdr1		12.4037418835	1.24699646553e-35
skn7		12.6990827161	2.99134054864e-37
gcr1		14.8064590198	6.65339829784e-50
abf1		15.6989440904	7.68901967848e-56
