# Supplementary material for: Inferring functional transcription factor-gene binding pairs by integrating transcription factor binding data with transcription factor knockout data
Source: BMC Syst Biol. 2013 Dec 13;7(Suppl 6):S13. doi: 10.1186/1752-0509-7-S6-S13 (PMC4029220; doi:10.1186/1752-0509-7-S6-S13)
Supplement: Additional file 3 — Biological significance validation on the results generated from the dataset of Harbison et al. Additional file 3 zipped the raw files for the three biological validations: 1) Prevalence of protein-protein interaction validation 2) Functional enrichment validation 3) Expression coherence validation. Detailed description of the raw files is written in the file 'ReadMe.doc' in Additional File 3. [file 1752-0509-7-S6-S13-S3.zip › AddFile3/Supplementary Validation Results/Validation of Expression Coherence/DetailComparsionResultsWithECS/expression_coherence_Hypothesis1_ECS_10.txt]

TF	Rank Sum test	statistic	p value
hap4		-1.16266398864	0.877517071104
pdr1		-0.935510839744	0.825237450158
aft1		-0.71118681359	0.761515760589
msn4		-0.38551017771	0.650070266309
sfp1		-0.239276684857	0.594554478418
gal4		-0.191606044679	0.575974596361
gcn4		0.819628209729	0.206214043484
fkh2		1.39107924027	0.0821006996424
met4		1.45616239581	0.0726738660617
nrg1		1.51507837377	0.0648762788234
sko1		1.64654390378	0.0498259144138
gln3		1.94298039028	0.0260092638486
sok2		1.96186707338	0.0248889810854
rsf2		2.29295048695	0.0109254278445
azf1		2.54388552445	0.00548135029861
zap1		2.54816382078	0.00541458022455
cad1		2.9262745409	0.00171524028228
hsf1		2.97125004636	0.00148295096454
ino2		3.18688244567	0.000719076068976
stp1		3.42324225893	0.000309394512452
skn7		3.66678505392	0.000122809544383
ino4		3.83322001136	6.32383699176e-05
adr1		3.84913462168	5.9267926101e-05
rim101		4.11664253406	1.92215810004e-05
rtg1		4.21437890479	1.25233246419e-05
mot3		4.24607103366	1.08775842738e-05
ace2		4.24845898708	1.07623021092e-05
rap1		4.72810632156	1.13311756877e-06
mcm1		4.83417702291	6.68487878017e-07
rtg3		4.84036720922	6.47997155813e-07
rme1		4.89428081209	4.93329364159e-07
mig1		4.95863705938	3.54947237095e-07
yap1		5.3160579909	5.30196835998e-08
leu3		7.06733032812	7.89713387045e-13
stp2		7.14877099108	4.37791300204e-13
swi5		7.36160640043	9.08550460146e-14
fkh1		7.79427552157	3.23895312277e-15
rox1		8.84870377955	4.42708204332e-19
swi4		9.92404798935	1.63605113571e-23
gcr2		10.0513604087	4.53039149227e-24
pho4		10.3153976535	3.00161379581e-25
fhl1		10.7240453314	3.92467094096e-27
mbp1		13.1231624593	1.21298005714e-39
gcr1		13.1370454769	1.00979698702e-39
abf1		26.3984458995	7.13817992854e-154
