# Supplementary material for: Inferring functional transcription factor-gene binding pairs by integrating transcription factor binding data with transcription factor knockout data
Source: BMC Syst Biol. 2013 Dec 13;7(Suppl 6):S13. doi: 10.1186/1752-0509-7-S6-S13 (PMC4029220; doi:10.1186/1752-0509-7-S6-S13)
Supplement: Additional file 3 — Biological significance validation on the results generated from the dataset of Harbison et al. Additional file 3 zipped the raw files for the three biological validations: 1) Prevalence of protein-protein interaction validation 2) Functional enrichment validation 3) Expression coherence validation. Detailed description of the raw files is written in the file 'ReadMe.doc' in Additional File 3. [file 1752-0509-7-S6-S13-S3.zip › AddFile3/Supplementary Validation Results/Validation of Expression Coherence/DetailComparsionResultsWithECS/expression_coherence_Hypothesis1_ECS_11.txt]

TF	Rank Sum test	statistic	p value
abf1		-440.926500773	1.0
rap1		-10.1681278023	1.0
ino4		-3.32890879607	0.999564065249
gln3		-2.36023797586	0.990868392471
met4		-1.90568079213	0.971654183579
hap4		-1.18281784229	0.881559326124
hsf1		-1.13664146702	0.872155901157
sfp1		-1.05671951985	0.854680193159
fhl1		-1.00132836793	0.841665958734
gal4		-0.546447194203	0.707620711671
azf1		-0.429566174653	0.666244376512
stp2		0.0889973024205	0.464542026985
pho4		0.21602579864	0.414483818959
rme1		0.327512914477	0.371639988381
aft1		0.457541767549	0.323640844119
sko1		0.460134469702	0.322709851873
gcn4		0.660308665981	0.25452788502
stp1		0.662907552465	0.253694882206
rim101		0.68202973732	0.247610073716
nrg1		0.770751322101	0.220427172615
adr1		0.86838155844	0.192592743539
rsf2		1.03060700016	0.151362576034
rtg1		1.03693922568	0.149882090769
sok2		1.03973934881	0.149230507029
mig1		1.20684497574	0.113745925785
fkh2		1.28932449343	0.0986426496085
rtg3		1.4269852283	0.0767920762471
mot3		1.54159886509	0.0615855507635
ino2		1.59176134422	0.055719169428
cad1		1.82331741436	0.034127665142
gcr2		1.82359535658	0.0341066345506
swi5		2.4513425483	0.00711622188937
ace2		2.73519841924	0.00311713420154
leu3		3.23034055889	0.00061821422528
mcm1		3.3515828432	0.0004017549715
zap1		3.57473742057	0.000175289779757
rox1		3.82990869204	6.40954079352e-05
msn4		3.99122576388	3.28663340029e-05
gcr1		4.57351723166	2.39802107317e-06
yap1		5.18595951618	1.07452746739e-07
mbp1		5.6641174298	7.3891589558e-09
skn7		6.11306207607	4.88686648093e-10
fkh1		6.38410153767	8.62033362171e-11
pdr1		7.18285470533	3.41353220431e-13
swi4		10.6803482726	6.28994086131e-27
