# Supplementary material for: Inferring functional transcription factor-gene binding pairs by integrating transcription factor binding data with transcription factor knockout data
Source: BMC Syst Biol. 2013 Dec 13;7(Suppl 6):S13. doi: 10.1186/1752-0509-7-S6-S13 (PMC4029220; doi:10.1186/1752-0509-7-S6-S13)
Supplement: Additional file 3 — Biological significance validation on the results generated from the dataset of Harbison et al. Additional file 3 zipped the raw files for the three biological validations: 1) Prevalence of protein-protein interaction validation 2) Functional enrichment validation 3) Expression coherence validation. Detailed description of the raw files is written in the file 'ReadMe.doc' in Additional File 3. [file 1752-0509-7-S6-S13-S3.zip › AddFile3/Supplementary Validation Results/Validation of Expression Coherence/DetailComparsionResultsWithECS/expression_coherence_Hypothesis1_ECS_12.txt]

TF	Rank Sum test	statistic	p value
abf1		-440.24380501	1.0
rap1		-9.19416356484	1.0
ino4		-3.69749408933	0.999891130856
gln3		-2.56150177993	0.994788964638
hap4		-1.887602802	0.970460353176
fhl1		-1.81753357651	0.965432274044
met4		-1.44085293957	0.925186883186
hsf1		-1.04044760268	0.850934002231
gal4		-0.523063653013	0.699535020929
sfp1		-0.451165914268	0.674065012897
azf1		-0.276031840986	0.608738194822
stp2		0.030240280576	0.487937711978
pho4		0.234732653633	0.407208120894
aft1		0.427787984933	0.33440274265
sko1		0.460134469702	0.322709851873
stp1		0.570105242041	0.284303159982
rme1		0.604033105172	0.27291081627
rim101		0.68202973732	0.247610073716
nrg1		0.693693678053	0.243937165749
sok2		0.868102872787	0.192669009266
adr1		0.869762133255	0.192215204592
rtg1		1.06219111356	0.144074466618
rsf2		1.14307323978	0.126504091905
mig1		1.22126223777	0.110993373096
rtg3		1.38811792636	0.0825505693636
ino2		1.39389200574	0.0816751093607
fkh2		1.59555375221	0.0552942299948
mot3		1.613575043	0.053309816898
gcr2		1.80785031252	0.0353149003869
gcn4		1.90223379921	0.0285702979856
cad1		2.34925368686	0.00940554273589
swi5		2.58490092595	0.00487034913177
ace2		2.71632014882	0.00330060250721
leu3		3.18616420383	0.000720863720134
mcm1		3.27391909185	0.000530334881131
zap1		3.60037306395	0.000158880464837
rox1		3.7057908967	0.000105366053986
msn4		4.02161141514	2.89006782585e-05
gcr1		4.45366190037	4.22089991562e-06
yap1		5.46661456772	2.29355992663e-08
mbp1		5.57165472556	1.26165562217e-08
fkh1		6.11092296777	4.95282869691e-10
skn7		6.57914014728	2.36588307415e-11
pdr1		7.79290558435	3.27427775769e-15
swi4		10.369673328	1.70343702245e-25
