# Supplementary material for: Inferring functional transcription factor-gene binding pairs by integrating transcription factor binding data with transcription factor knockout data
Source: BMC Syst Biol. 2013 Dec 13;7(Suppl 6):S13. doi: 10.1186/1752-0509-7-S6-S13 (PMC4029220; doi:10.1186/1752-0509-7-S6-S13)
Supplement: Additional file 3 — Biological significance validation on the results generated from the dataset of Harbison et al. Additional file 3 zipped the raw files for the three biological validations: 1) Prevalence of protein-protein interaction validation 2) Functional enrichment validation 3) Expression coherence validation. Detailed description of the raw files is written in the file 'ReadMe.doc' in Additional File 3. [file 1752-0509-7-S6-S13-S3.zip › AddFile3/Supplementary Validation Results/Validation of Expression Coherence/DetailComparsionResultsWithECS/expression_coherence_Hypothesis1_ECS_13.txt]

TF	Rank Sum test	statistic	p value
hap4		-3.21007139938	0.999336489973
azf1		-1.56689572492	0.941430466446
ino4		0.174454283841	0.430754227989
gln3		0.27367472126	0.392167302923
cad1		0.364878492023	0.357601054977
ino2		1.14241926787	0.126639893013
yap1		1.5153136102	0.0648465016209
sko1		1.60485924798	0.0542623918225
sok2		1.86194500238	0.0313054214143
sfp1		1.88779549086	0.0295267053882
fkh1		2.05490666883	0.0199440101099
rsf2		2.11284440925	0.0173070436144
msn4		2.68893323044	0.0035840377576
fhl1		2.80607943792	0.00250741638478
mig1		2.88235108733	0.00197359829086
aft1		3.68318504544	0.000115168913735
met4		3.94234248769	4.03448207036e-05
rtg1		4.11310271617	1.95188291367e-05
zap1		4.14254779033	1.71734383328e-05
rim101		4.44579601599	4.37835048532e-06
stp1		4.59573180751	2.15616537573e-06
rox1		4.64319836405	1.71528346828e-06
adr1		4.96786041318	3.38478308155e-07
hsf1		5.47944460685	2.13331497585e-08
rme1		5.68983262604	6.35819767429e-09
mcm1		5.7458695506	4.57248958233e-09
gcr2		5.84815922254	2.48521334776e-09
fkh2		5.9667379909	1.2102180174e-09
gal4		6.05727741544	6.92223568859e-10
nrg1		6.15835350493	3.67525671997e-10
rtg3		6.34875563877	1.08531750333e-10
mot3		6.47798687781	4.6477217642e-11
pho4		6.81054415775	4.86151309697e-12
stp2		6.96764267841	1.61147766817e-12
abf1		7.09962948768	6.25458971399e-13
rap1		7.18827845487	3.28066720503e-13
leu3		7.60379971018	1.43780094743e-14
ace2		7.86626118756	1.82698626931e-15
gcn4		8.59140821682	4.29549101671e-18
swi5		9.40872863359	2.51087055453e-21
gcr1		11.3470556683	3.8351113297e-30
pdr1		12.4892751804	4.27141820601e-36
mbp1		13.8624395867	5.34878342725e-44
skn7		16.1593438042	4.87974914225e-59
swi4		18.7266046043	1.50239723819e-78
