# Supplementary material for: Inferring functional transcription factor-gene binding pairs by integrating transcription factor binding data with transcription factor knockout data
Source: BMC Syst Biol. 2013 Dec 13;7(Suppl 6):S13. doi: 10.1186/1752-0509-7-S6-S13 (PMC4029220; doi:10.1186/1752-0509-7-S6-S13)
Supplement: Additional file 3 — Biological significance validation on the results generated from the dataset of Harbison et al. Additional file 3 zipped the raw files for the three biological validations: 1) Prevalence of protein-protein interaction validation 2) Functional enrichment validation 3) Expression coherence validation. Detailed description of the raw files is written in the file 'ReadMe.doc' in Additional File 3. [file 1752-0509-7-S6-S13-S3.zip › AddFile3/Supplementary Validation Results/Validation of Expression Coherence/DetailComparsionResultsWithECS/expression_coherence_Hypothesis1_ECS_14.txt]

TF	Rank Sum test	statistic	p value
gal4		-2.38185077602	0.991387061889
gcn4		-1.81798743061	0.965466973037
rap1		-0.843651411713	0.800567886885
fkh1		-0.265343463906	0.604627557635
ino2		0.193491473005	0.423287041716
ino4		0.947581096805	0.171671376611
sfp1		1.21540922298	0.112105026055
rim101		1.34849140455	0.0887501914525
stp1		1.54132532965	0.0616188135735
sok2		1.68241994181	0.0462437185592
sko1		1.68876297823	0.0456324306046
mcm1		2.03298132625	0.0210272048253
fkh2		2.10114400771	0.0178141633944
swi5		2.11638052063	0.017156228714
cad1		2.47260523294	0.00670661085743
aft1		2.4729439868	0.00670025721592
mig1		2.47776667162	0.00661037855915
gln3		2.52639762805	0.0057619484275
azf1		2.58234644215	0.00490655107456
hap4		2.6295600478	0.00427477157513
mot3		2.70826727614	0.0033817764433
adr1		3.3135636319	0.000460575721755
ace2		3.36490561098	0.00038284924159
met4		3.43461035651	0.000296703198309
rsf2		3.6993788359	0.000108063895162
hsf1		4.35187452314	6.74892539076e-06
zap1		4.5224909825	3.05580455779e-06
nrg1		4.62986411096	1.82952890171e-06
rtg1		4.93916181435	3.92295432544e-07
msn4		5.41168241588	3.12176738557e-08
stp2		5.67122774843	7.08888848686e-09
yap1		5.74000578326	4.73366589654e-09
rox1		5.87624723645	2.09835701093e-09
rme1		5.90409188498	1.77297250254e-09
gcr2		5.92078958708	1.60199788068e-09
skn7		6.5795748537	2.35897672681e-11
pho4		6.6763216784	1.22506932365e-11
rtg3		6.92581609101	2.16734647411e-12
mbp1		8.4630268421	1.30262859123e-17
leu3		8.58912449921	4.38172596712e-18
fhl1		9.01376254492	9.9552761188e-20
pdr1		10.339271499	2.34041114634e-25
swi4		10.4731872866	5.73571104278e-26
gcr1		12.3698812398	1.90191700385e-35
abf1		17.2200715344	9.3877989204e-67
