# Supplementary material for: Inferring functional transcription factor-gene binding pairs by integrating transcription factor binding data with transcription factor knockout data
Source: BMC Syst Biol. 2013 Dec 13;7(Suppl 6):S13. doi: 10.1186/1752-0509-7-S6-S13 (PMC4029220; doi:10.1186/1752-0509-7-S6-S13)
Supplement: Additional file 3 — Biological significance validation on the results generated from the dataset of Harbison et al. Additional file 3 zipped the raw files for the three biological validations: 1) Prevalence of protein-protein interaction validation 2) Functional enrichment validation 3) Expression coherence validation. Detailed description of the raw files is written in the file 'ReadMe.doc' in Additional File 3. [file 1752-0509-7-S6-S13-S3.zip › AddFile3/Supplementary Validation Results/Validation of Expression Coherence/DetailComparsionResultsWithECS/expression_coherence_Hypothesis1_ECS_15.txt]

TF	Rank Sum test	statistic	p value
rap1		-4.50136061765	0.999996624008
nrg1		-4.12336920933	0.999981331475
zap1		-3.38055698751	0.999638304638
sok2		-2.23306704837	0.987227738398
hap4		-2.07963886161	0.981220665148
fkh1		-1.86573497335	0.968960772977
cad1		-1.10490813549	0.86540030156
mcm1		-0.633631526715	0.736839339478
aft1		-0.339573970235	0.632911308384
rsf2		0.187710556533	0.425551777229
stp1		0.54589594367	0.292568733408
ace2		1.25488148838	0.104760892487
adr1		1.31430722359	0.0943714186765
sko1		1.32803038003	0.0920840354401
rim101		1.54964075461	0.0606138826863
sfp1		1.65372969354	0.0490912232997
azf1		2.07678644352	0.0189106369873
hsf1		2.33947255421	0.00965549519534
mot3		2.56392232298	0.00517483520316
mig1		2.63034936144	0.00426485810446
stp2		2.89444923876	0.00189912158222
rox1		3.0575547495	0.00111575436442
met4		3.32946022288	0.000435072460998
gcn4		3.46111039236	0.000268976083747
ino4		3.60096761094	0.000158517537283
msn4		4.56860495501	2.45490596464e-06
mbp1		4.61631825788	1.95303890895e-06
rtg3		4.73001183407	1.12253374916e-06
pho4		4.85338657322	6.06853865396e-07
fhl1		5.45767711617	2.41201930064e-08
gln3		5.76506538076	4.08130957226e-09
skn7		5.79037242326	3.51152627346e-09
gcr2		5.93076628551	1.5076207368e-09
ino2		6.18062975623	3.19231970796e-10
rtg1		6.26999003301	1.80535608525e-10
rme1		6.67669901457	1.22192064228e-11
gal4		7.38748204267	7.48176664485e-14
leu3		8.16545995692	1.60106374069e-16
gcr1		8.82883207627	5.28871930974e-19
yap1		9.80920562716	5.13872051202e-23
pdr1		11.3053296898	6.17447370199e-30
abf1		11.4021886027	2.03868977018e-30
swi4		11.9233896973	4.46979363032e-33
swi5		12.148240914	2.93065727734e-34
fkh2		13.6966400674	5.31660016748e-43
