# Supplementary material for: Inferring functional transcription factor-gene binding pairs by integrating transcription factor binding data with transcription factor knockout data
Source: BMC Syst Biol. 2013 Dec 13;7(Suppl 6):S13. doi: 10.1186/1752-0509-7-S6-S13 (PMC4029220; doi:10.1186/1752-0509-7-S6-S13)
Supplement: Additional file 3 — Biological significance validation on the results generated from the dataset of Harbison et al. Additional file 3 zipped the raw files for the three biological validations: 1) Prevalence of protein-protein interaction validation 2) Functional enrichment validation 3) Expression coherence validation. Detailed description of the raw files is written in the file 'ReadMe.doc' in Additional File 3. [file 1752-0509-7-S6-S13-S3.zip › AddFile3/Supplementary Validation Results/Validation of Expression Coherence/DetailComparsionResultsWithECS/expression_coherence_Hypothesis1_ECS_16.txt]

TF	Rank Sum test	statistic	p value
rap1		-10.524833424	1.0
hap4		-5.90885407678	0.999999998278
ino4		-3.1769758473	0.999255902854
aft1		-2.24810060233	0.987715112156
fkh1		-1.63218589261	0.948679834131
yap1		-0.0103285188221	0.504120409592
gln3		0.731267665662	0.232307838241
gal4		1.07834099564	0.140440804159
fkh2		1.64053706325	0.0504467743745
sok2		1.7166038082	0.0430257931051
cad1		1.72047137062	0.0426733967039
sko1		1.73098205269	0.0417274827665
zap1		2.10614028327	0.0175960842778
ace2		2.20307630247	0.013794685566
hsf1		2.27137994669	0.0115619936484
rim101		2.35819195045	0.00918209721126
nrg1		2.38371882744	0.00856934576503
stp1		2.49118427163	0.00636590341571
gcn4		2.5945023812	0.00473639787031
ino2		2.80926609557	0.00248272932814
fhl1		3.85196463177	5.85869748619e-05
azf1		3.94157383396	4.04743543425e-05
rox1		3.95846430203	3.77166062366e-05
met4		4.34177439136	7.06683119527e-06
adr1		4.51852933016	3.11353241744e-06
rsf2		4.53667197932	2.85744443598e-06
mot3		4.65227840864	1.64143717275e-06
mcm1		4.6710195563	1.49854200218e-06
gcr2		4.73758943271	1.08137710507e-06
mig1		4.80655496894	7.67766388488e-07
rtg1		5.08234539137	1.86401363623e-07
sfp1		5.17356304377	1.14835789844e-07
msn4		5.59617264905	1.09567743418e-08
rme1		6.16697591095	3.48041784045e-10
rtg3		6.57680358381	2.40334523645e-11
stp2		8.14779704783	1.85306832549e-16
leu3		8.36159410858	3.09382046544e-17
skn7		10.7057131716	4.78454873744e-27
swi4		11.7872330184	2.27109944186e-32
pdr1		12.1761505514	2.08239670558e-34
pho4		12.3981305088	1.33745817158e-35
swi5		13.5321185122	5.05342038698e-42
gcr1		14.135088931	1.15421097278e-45
mbp1		15.5422068416	8.98438187116e-55
abf1		20.710034223	1.40628311573e-95
