# Supplementary material for: Inferring functional transcription factor-gene binding pairs by integrating transcription factor binding data with transcription factor knockout data
Source: BMC Syst Biol. 2013 Dec 13;7(Suppl 6):S13. doi: 10.1186/1752-0509-7-S6-S13 (PMC4029220; doi:10.1186/1752-0509-7-S6-S13)
Supplement: Additional file 3 — Biological significance validation on the results generated from the dataset of Harbison et al. Additional file 3 zipped the raw files for the three biological validations: 1) Prevalence of protein-protein interaction validation 2) Functional enrichment validation 3) Expression coherence validation. Detailed description of the raw files is written in the file 'ReadMe.doc' in Additional File 3. [file 1752-0509-7-S6-S13-S3.zip › AddFile3/Supplementary Validation Results/Validation of Expression Coherence/DetailComparsionResultsWithECS/expression_coherence_Hypothesis1_ECS_17.txt]

TF	Rank Sum test	statistic	p value
rap1		-4.59387109087	0.999997824509
swi5		-3.15227390832	0.999189978868
ino4		-3.11437631979	0.999078328901
hap4		-1.2960269225	0.902516895161
cad1		-0.524224162591	0.699938681532
yap1		-0.516178615823	0.697135167901
aft1		0.463540130124	0.321488628503
stp1		0.838780984752	0.200796111584
fkh1		0.972132084576	0.165492421127
ace2		1.05614427055	0.145451153595
sko1		1.6876941409	0.0457349785498
nrg1		1.79825630012	0.0360682006935
gln3		1.85446286222	0.0318364842817
rim101		1.96973153485	0.0244345734193
azf1		2.23630129522	0.012666020835
gcn4		2.40818454652	0.00801603730243
rsf2		2.80685316198	0.00250140202212
sfp1		3.0435824657	0.00116889678723
ino2		3.20205225861	0.000682261206647
mig1		3.2891381403	0.000502473436575
rox1		3.45553133074	0.000274604679361
zap1		3.51610066911	0.000218967449752
rtg1		3.5615907394	0.000184307333762
sok2		3.57221403814	0.000176987957415
mot3		3.65141693834	0.000130398724433
adr1		4.06754155736	2.37558686697e-05
met4		4.56933717307	2.44634556174e-06
msn4		4.84958932148	6.18586749343e-07
gal4		5.22924659936	8.51011067448e-08
skn7		5.64693750139	8.16655864017e-09
hsf1		5.81591566348	3.01514329292e-09
swi4		6.06736204706	6.50141102546e-10
mbp1		6.39386800887	8.08705302435e-11
fhl1		6.8894519841	2.80038622726e-12
gcr2		7.00476694074	1.23698653193e-12
rtg3		7.17419004855	3.63682553587e-13
stp2		7.39946761762	6.83657799137e-14
pdr1		7.64697379082	1.02882122158e-14
pho4		7.67731781377	8.12270221801e-15
rme1		7.93420652875	1.05922658572e-15
leu3		8.9679478249	1.51045040528e-19
fkh2		10.1099447759	2.49562014063e-24
mcm1		11.2208579399	1.6106500715e-29
gcr1		13.366212475	4.76349258788e-41
abf1		13.8069411222	1.15726423513e-43
