# Supplementary material for: Inferring functional transcription factor-gene binding pairs by integrating transcription factor binding data with transcription factor knockout data
Source: BMC Syst Biol. 2013 Dec 13;7(Suppl 6):S13. doi: 10.1186/1752-0509-7-S6-S13 (PMC4029220; doi:10.1186/1752-0509-7-S6-S13)
Supplement: Additional file 3 — Biological significance validation on the results generated from the dataset of Harbison et al. Additional file 3 zipped the raw files for the three biological validations: 1) Prevalence of protein-protein interaction validation 2) Functional enrichment validation 3) Expression coherence validation. Detailed description of the raw files is written in the file 'ReadMe.doc' in Additional File 3. [file 1752-0509-7-S6-S13-S3.zip › AddFile3/Supplementary Validation Results/Validation of Expression Coherence/DetailComparsionResultsWithECS/expression_coherence_Hypothesis1_ECS_18.txt]

TF	Rank Sum test	statistic	p value
rap1		-3.51358217356	0.999778946179
gal4		-0.732166473268	0.767966517481
sfp1		-0.69450224407	0.756316353003
zap1		-0.538539821728	0.704897789655
aft1		-0.521905150103	0.699131813836
skn7		-0.467960451102	0.68009356389
mcm1		-0.276155709744	0.608785763294
gln3		0.673173735897	0.250418384052
gcn4		0.992868805838	0.160386946679
ino4		1.29728687989	0.0972662484933
ace2		1.42229830829	0.0774698349011
sok2		1.45221670169	0.073220680077
nrg1		1.4755997045	0.0700256922582
hap4		1.64196462277	0.0502986679528
hsf1		1.66501377435	0.0479550038853
sko1		1.68876297823	0.0456324306046
rsf2		2.02959537778	0.0211988425699
azf1		2.48861728883	0.0064120464692
rim101		2.50744773355	0.00608032823716
adr1		2.7493687243	0.00298550876545
cad1		2.82593693724	0.00235712720878
fhl1		2.98167428934	0.00143338407998
fkh1		3.18655225982	0.00071989736921
stp1		3.19040577166	0.000710365812063
ino2		3.49486019145	0.000237155068886
rox1		3.72756522088	9.66692686867e-05
mig1		3.96324526007	3.69688764471e-05
gcr2		3.97402735358	3.53337210009e-05
yap1		4.14111235782	1.72812797121e-05
met4		4.76968314367	9.22579606911e-07
rtg1		4.999605163	2.87239163555e-07
rtg3		5.95889280402	1.26976302118e-09
mot3		6.37944494696	8.88654804801e-11
stp2		7.2042376197	2.91847502311e-13
pdr1		7.34070767757	1.06233704602e-13
leu3		7.76188900757	4.18368099398e-15
swi4		8.35505098225	3.27022292376e-17
rme1		8.45409551566	1.40629507158e-17
msn4		9.12739571775	3.50834248061e-20
fkh2		10.847697035	1.02256680085e-27
swi5		11.8937954586	6.37394901115e-33
pho4		12.7810465237	1.046175148e-37
mbp1		12.926875806	1.58729309555e-38
gcr1		14.1496878511	9.37940434135e-46
abf1		17.0670003953	1.30641971322e-65
