# Supplementary material for: Inferring functional transcription factor-gene binding pairs by integrating transcription factor binding data with transcription factor knockout data
Source: BMC Syst Biol. 2013 Dec 13;7(Suppl 6):S13. doi: 10.1186/1752-0509-7-S6-S13 (PMC4029220; doi:10.1186/1752-0509-7-S6-S13)
Supplement: Additional file 3 — Biological significance validation on the results generated from the dataset of Harbison et al. Additional file 3 zipped the raw files for the three biological validations: 1) Prevalence of protein-protein interaction validation 2) Functional enrichment validation 3) Expression coherence validation. Detailed description of the raw files is written in the file 'ReadMe.doc' in Additional File 3. [file 1752-0509-7-S6-S13-S3.zip › AddFile3/Supplementary Validation Results/Validation of Expression Coherence/DetailComparsionResultsWithECS/expression_coherence_Hypothesis1_ECS_19.txt]

TF	Rank Sum test	statistic	p value
hsf1		-3.29088038034	0.999500628136
sfp1		-2.95487619408	0.998436027271
nrg1		-2.06747798708	0.980655431829
ino4		-1.41955979202	0.922132060953
gal4		-1.20907624865	0.886683223419
rap1		-1.12030811038	0.868708756447
stp1		0.0759507399888	0.469729144365
gcn4		0.334896566479	0.368851556127
fkh1		0.568168730236	0.284960201035
gln3		0.65541516495	0.256100245145
sko1		1.42422573955	0.0771905680789
mig1		1.42720882108	0.0767598563253
aft1		1.531677123	0.0628010652193
hap4		2.28765764594	0.0110787330125
zap1		2.43395129021	0.0074675023787
sok2		2.57120046804	0.00506733213812
rim101		2.61024641859	0.00452385115127
rsf2		2.65236217088	0.00399653770113
msn4		2.69759707916	0.00349209586673
ino2		2.8878640525	0.00193933735539
mcm1		3.27503189582	0.000528250222132
adr1		3.27822091664	0.000522318026003
stp2		3.33442181833	0.000427384627788
mot3		3.56674677996	0.000180720215433
gcr2		3.77656128256	7.95042250047e-05
azf1		3.98312812306	3.40070318491e-05
rtg3		4.23544524717	1.14049640129e-05
cad1		4.519452531	3.09998731922e-06
rtg1		5.20135162893	9.89221908483e-08
rox1		5.42439475595	2.90756201034e-08
skn7		5.83218915905	2.73524255768e-09
rme1		6.02583752334	8.41180637593e-10
pdr1		6.37374263464	9.22350284882e-11
ace2		6.72193039626	8.96663103445e-12
met4		6.76892172397	6.48728553089e-12
leu3		7.16247940057	3.96153886026e-13
fhl1		7.79288566611	3.27479414791e-15
yap1		7.86902481975	1.7870813403e-15
mbp1		8.37408236535	2.78279124075e-17
swi4		9.56384667103	5.67297054616e-22
fkh2		10.5669644482	2.11998489785e-26
pho4		11.7476506059	3.63047899539e-32
swi5		12.047613375	9.9823565686e-34
gcr1		14.7992496766	7.4062873478e-50
abf1		27.0183330106	4.50064736233e-161
