# Supplementary material for: Inferring functional transcription factor-gene binding pairs by integrating transcription factor binding data with transcription factor knockout data
Source: BMC Syst Biol. 2013 Dec 13;7(Suppl 6):S13. doi: 10.1186/1752-0509-7-S6-S13 (PMC4029220; doi:10.1186/1752-0509-7-S6-S13)
Supplement: Additional file 3 — Biological significance validation on the results generated from the dataset of Harbison et al. Additional file 3 zipped the raw files for the three biological validations: 1) Prevalence of protein-protein interaction validation 2) Functional enrichment validation 3) Expression coherence validation. Detailed description of the raw files is written in the file 'ReadMe.doc' in Additional File 3. [file 1752-0509-7-S6-S13-S3.zip › AddFile3/Supplementary Validation Results/Validation of Expression Coherence/DetailComparsionResultsWithECS/expression_coherence_Hypothesis1_ECS_2.txt]

TF	Rank Sum test	statistic	p value
hap4		-3.38795278672	0.999647918078
sok2		-1.18065815467	0.881130724417
rsf2		-1.03300841452	0.849200019565
ino4		-0.849858795315	0.802298201753
met4		-0.324018656239	0.627038045045
sfp1		0.300474317601	0.381907691734
zap1		0.453310873032	0.32516245224
mot3		0.866331450498	0.19315421194
mcm1		1.23518392847	0.108381029604
msn4		1.38141751548	0.0835753117116
sko1		1.64654390378	0.0498259144138
rme1		1.92625116155	0.0270365101847
cad1		1.93516198923	0.0264852102756
fkh2		2.18364766162	0.0144940742175
fkh1		2.31237911225	0.0103784002055
gal4		2.3381497174	0.00968974143746
nrg1		2.60275977558	0.00462383629182
rap1		2.95908062141	0.00154279182742
gln3		2.98096197896	0.00143672232913
aft1		3.0471205822	0.00115522502394
pho4		3.18189569883	0.000731572500135
pdr1		3.22619799701	0.000627232712669
mig1		3.46344684303	0.000266650977809
gcn4		3.60597634349	0.000155490734037
adr1		3.7009529249	0.000107395662601
yap1		3.8674308039	5.49940118617e-05
rim101		4.1462960009	1.68948476508e-05
ino2		4.34772947288	6.87770610366e-06
swi4		4.60418758855	2.07039550177e-06
ace2		4.71637388231	1.20042535898e-06
azf1		5.37308300408	3.87008381831e-08
stp2		5.55810089571	1.36362863671e-08
stp1		5.99892172881	9.93160331716e-10
gcr2		6.09478320762	5.47929306521e-10
swi5		6.52506036225	3.39870768591e-11
rtg1		6.72855357142	8.56789547606e-12
rtg3		7.00900401531	1.20010283706e-12
leu3		7.41025113114	6.30302369282e-14
hsf1		7.77430426964	3.79315958428e-15
mbp1		8.02209499124	5.19783486675e-16
skn7		8.07285610982	3.43362598754e-16
fhl1		8.10502543916	2.63672410717e-16
rox1		9.83753183189	3.87954816957e-23
gcr1		13.5762747135	2.76859581901e-42
abf1		23.8262307487	8.93169686893e-126
