# Supplementary material for: Inferring functional transcription factor-gene binding pairs by integrating transcription factor binding data with transcription factor knockout data
Source: BMC Syst Biol. 2013 Dec 13;7(Suppl 6):S13. doi: 10.1186/1752-0509-7-S6-S13 (PMC4029220; doi:10.1186/1752-0509-7-S6-S13)
Supplement: Additional file 3 — Biological significance validation on the results generated from the dataset of Harbison et al. Additional file 3 zipped the raw files for the three biological validations: 1) Prevalence of protein-protein interaction validation 2) Functional enrichment validation 3) Expression coherence validation. Detailed description of the raw files is written in the file 'ReadMe.doc' in Additional File 3. [file 1752-0509-7-S6-S13-S3.zip › AddFile3/Supplementary Validation Results/Validation of Expression Coherence/DetailComparsionResultsWithECS/expression_coherence_Hypothesis1_ECS_20.txt]

TF	Rank Sum test	statistic	p value
mcm1		-1.24422397774	0.893291429354
hap4		-1.2211220494	0.888980093795
rap1		-0.575386656022	0.717485086617
msn4		0.165307477208	0.434350986914
ino4		0.2174767377	0.413918416904
aft1		0.718994206148	0.236072244773
gal4		0.824719510425	0.204765426168
cad1		1.52990955669	0.0630195587548
sko1		1.73151647135	0.0416798448488
azf1		1.84169021735	0.0327602379842
fkh1		1.84320221987	0.0326497454579
rim101		1.87780578764	0.030203869117
gln3		1.92866340285	0.0268863311825
ino2		2.24146712427	0.0124979163773
rsf2		2.26573445743	0.011733823238
mot3		2.39261901955	0.00836430071161
stp1		2.40384092065	0.00811191576043
hsf1		2.42244566432	0.00770821552312
nrg1		2.66913935343	0.00380229459132
sok2		3.1018870652	0.000961456512633
mig1		3.23577424681	0.000606566436381
yap1		3.35701594246	0.000393942847514
sfp1		3.44778980039	0.000282596855309
rox1		3.54980378573	0.000192759188655
ace2		3.56630899898	0.000181022229917
met4		3.891247965	4.98649738266e-05
fkh2		3.98490052554	3.37541999438e-05
adr1		4.26947363359	9.79674041982e-06
fhl1		4.84107921888	6.45679379876e-07
rtg1		5.11673094082	1.55438294139e-07
gcn4		5.21617931666	9.13256822627e-08
zap1		5.41772973766	3.01802820127e-08
gcr2		5.65486522541	7.79843046405e-09
rme1		5.75160363572	4.42004315897e-09
skn7		5.88982112101	1.93306933678e-09
pho4		6.60773441836	1.95122976105e-11
leu3		6.65895760105	1.37888234925e-11
stp2		6.7015908835	1.03081284038e-11
swi5		6.88133615808	2.96468723749e-12
pdr1		7.90684049151	1.32001771548e-15
mbp1		8.0602291397	3.8075784195e-16
rtg3		8.1925728501	1.27850180936e-16
abf1		11.1937213607	2.18835386307e-29
swi4		11.4940495116	7.06640372248e-31
gcr1		13.3198924447	8.86814160789e-41
