# Supplementary material for: Inferring functional transcription factor-gene binding pairs by integrating transcription factor binding data with transcription factor knockout data
Source: BMC Syst Biol. 2013 Dec 13;7(Suppl 6):S13. doi: 10.1186/1752-0509-7-S6-S13 (PMC4029220; doi:10.1186/1752-0509-7-S6-S13)
Supplement: Additional file 3 — Biological significance validation on the results generated from the dataset of Harbison et al. Additional file 3 zipped the raw files for the three biological validations: 1) Prevalence of protein-protein interaction validation 2) Functional enrichment validation 3) Expression coherence validation. Detailed description of the raw files is written in the file 'ReadMe.doc' in Additional File 3. [file 1752-0509-7-S6-S13-S3.zip › AddFile3/Supplementary Validation Results/Validation of Expression Coherence/DetailComparsionResultsWithECS/expression_coherence_Hypothesis1_ECS_21.txt]

TF	Rank Sum test	statistic	p value
hap4		-9.00890841322	1.0
fkh1		-1.86414324298	0.968849204363
cad1		-0.50411682535	0.692910357948
azf1		-0.0580522698823	0.523146503326
swi5		0.0444277870956	0.482281706306
nrg1		0.104675224377	0.458316761011
pho4		0.202305621671	0.419838902692
gal4		0.420740220149	0.336972394107
swi4		0.658929773637	0.254970432815
aft1		0.849577607291	0.197779982989
rim101		0.862421660597	0.194227762601
ace2		1.00518267985	0.157404446805
ino2		1.08535430043	0.138882382302
zap1		1.12347250554	0.130618435649
skn7		1.646247369	0.0498564202091
sko1		1.68502204758	0.0459921589188
mcm1		1.72792830416	0.0420005395501
sok2		1.83266162033	0.0334264541036
ino4		1.883149607	0.0298400480361
mig1		2.09150419307	0.0182414454735
hsf1		2.30716469378	0.0105228202612
rsf2		2.55590536038	0.00529559601172
msn4		2.75211921806	0.00296054805353
sfp1		3.64901488786	0.000131623924734
stp1		3.69690226896	0.000109123156184
pdr1		3.96573594086	3.65849161893e-05
rtg1		4.30302914948	8.42393370352e-06
met4		4.3663451236	6.31713990966e-06
mot3		4.40088524906	5.39050655792e-06
adr1		4.75681654318	9.83348737167e-07
leu3		5.15215975116	1.28751765727e-07
gcr2		5.20152404895	9.8830444492e-08
rox1		5.65091408731	7.97984240629e-09
gln3		5.67406991257	6.97220894677e-09
mbp1		6.41128313137	7.21499602113e-11
gcn4		6.4226155171	6.6976262873e-11
rap1		6.8620543906	3.39386038993e-12
fhl1		6.9701435108	1.58308919674e-12
rme1		7.21798126589	2.63824915467e-13
yap1		7.3320439971	1.13334325236e-13
stp2		7.84038030954	2.24591952622e-15
rtg3		8.03809515515	4.56228818903e-16
fkh2		8.69519554831	1.73116487789e-18
gcr1		13.9508000946	1.55547871473e-44
abf1		14.0777299234	2.60276127374e-45
