# Supplementary material for: Inferring functional transcription factor-gene binding pairs by integrating transcription factor binding data with transcription factor knockout data
Source: BMC Syst Biol. 2013 Dec 13;7(Suppl 6):S13. doi: 10.1186/1752-0509-7-S6-S13 (PMC4029220; doi:10.1186/1752-0509-7-S6-S13)
Supplement: Additional file 3 — Biological significance validation on the results generated from the dataset of Harbison et al. Additional file 3 zipped the raw files for the three biological validations: 1) Prevalence of protein-protein interaction validation 2) Functional enrichment validation 3) Expression coherence validation. Detailed description of the raw files is written in the file 'ReadMe.doc' in Additional File 3. [file 1752-0509-7-S6-S13-S3.zip › AddFile3/Supplementary Validation Results/Validation of Expression Coherence/DetailComparsionResultsWithECS/expression_coherence_Hypothesis1_ECS_22.txt]

TF	Rank Sum test	statistic	p value
abf1		-903.25178166	1.0
rap1		-6.10087602086	0.999999999473
hsf1		-4.31176870703	0.99999190231
zap1		-3.59568595005	0.999838231037
fkh1		-1.60916039228	0.946209362707
ino4		-0.687815705786	0.754215577795
nrg1		-0.212100548012	0.583985703911
gal4		-0.122640950296	0.548804287225
ace2		0.0672020976285	0.473210407618
rsf2		0.204920692846	0.418817043863
hap4		0.581609314969	0.280414933569
mcm1		0.640932374903	0.260783310249
sfp1		1.176630525	0.11967150434
sko1		1.56370901086	0.0589429603235
mig1		1.63365600375	0.0511655506634
aft1		1.92161829644	0.027326902329
msn4		1.98074650516	0.023809854321
rox1		2.20485562447	0.013732113643
gln3		2.33298063441	0.0098245808672
sok2		2.58649954111	0.00484781497508
ino2		2.6073752295	0.00456196577546
cad1		2.8749510603	0.00202045063409
azf1		2.91065625975	0.00180335284328
rtg3		2.9462802987	0.00160810402884
adr1		2.97458649573	0.00146691865491
met4		3.0959122628	0.000981042042166
rtg1		3.1032958381	0.00095689114226
rim101		3.18700634863	0.000718768097208
fkh2		3.6712611763	0.000120678272408
swi5		3.73875736683	9.24660528013e-05
stp1		3.89366215474	4.93710723851e-05
yap1		4.02167037675	2.88934434376e-05
pho4		4.20585416944	1.30048958066e-05
mot3		4.38295663747	5.85397116355e-06
rme1		4.72652332449	1.14198283942e-06
gcn4		4.92627490136	4.19060312195e-07
stp2		5.08130724911	1.8742312358e-07
pdr1		5.65342353027	7.86415519426e-09
skn7		6.15253139719	3.81279344377e-10
gcr2		6.56807778093	2.54844587749e-11
leu3		8.21879662641	1.0277764049e-16
mbp1		8.9683118157	1.50546818452e-19
fhl1		10.4491246898	7.39418776378e-26
swi4		11.0941998616	6.69262049339e-29
gcr1		12.6636619767	4.70048007068e-37
