# Supplementary material for: Inferring functional transcription factor-gene binding pairs by integrating transcription factor binding data with transcription factor knockout data
Source: BMC Syst Biol. 2013 Dec 13;7(Suppl 6):S13. doi: 10.1186/1752-0509-7-S6-S13 (PMC4029220; doi:10.1186/1752-0509-7-S6-S13)
Supplement: Additional file 3 — Biological significance validation on the results generated from the dataset of Harbison et al. Additional file 3 zipped the raw files for the three biological validations: 1) Prevalence of protein-protein interaction validation 2) Functional enrichment validation 3) Expression coherence validation. Detailed description of the raw files is written in the file 'ReadMe.doc' in Additional File 3. [file 1752-0509-7-S6-S13-S3.zip › AddFile3/Supplementary Validation Results/Validation of Expression Coherence/DetailComparsionResultsWithECS/expression_coherence_Hypothesis1_ECS_23.txt]

TF	Rank Sum test	statistic	p value
rap1		-9.38073406646	1.0
aft1		-6.06324962442	0.999999999333
hsf1		-4.13859685814	0.999982528183
sfp1		-2.0543015253	0.980026741393
gcn4		-1.32700406477	0.907746330968
gln3		0.0159689475182	0.493629582413
ino4		0.124673617605	0.450390972255
mcm1		0.611031403547	0.27058939529
rim101		1.63365891066	0.0511652453042
sko1		1.73151647135	0.0416798448488
stp1		1.81712145423	0.034599259186
fkh1		1.83769006334	0.033054044456
rsf2		2.44664100658	0.0072097190872
rox1		2.56699788933	0.00512916184163
adr1		2.7709056914	0.00279503074563
ino2		3.73615184681	9.34289286717e-05
zap1		3.93038414476	4.24051260948e-05
cad1		4.01477827452	2.97508522122e-05
azf1		4.04922315858	2.5693963238e-05
mot3		4.11023235608	1.97630590407e-05
nrg1		4.12539234968	1.85051633851e-05
rtg1		4.19503703323	1.36413504184e-05
sok2		4.69585924082	1.32744162096e-06
gcr2		4.72180810975	1.16878588091e-06
mig1		5.21023830577	9.42991140495e-08
fhl1		5.46272450006	2.34440994076e-08
hap4		5.6282112402	9.10440066076e-09
gal4		6.05036864191	7.22573786848e-10
rtg3		6.21073705638	2.63683270581e-10
pho4		6.79686031359	5.3461838166e-12
met4		6.80262772846	5.13639322471e-12
rme1		7.57713498176	1.76634593729e-14
yap1		7.83980280008	2.25627267248e-15
stp2		8.02276210535	5.16967352855e-16
skn7		8.06571074939	3.64055070893e-16
ace2		8.76091346083	9.68372252984e-19
leu3		9.06752930755	6.08731146796e-20
fkh2		9.45843125998	1.56298801068e-21
msn4		10.0195545034	6.25326981224e-24
mbp1		12.2490247769	8.50140990326e-35
swi5		12.8405013558	4.86213369805e-38
gcr1		13.7820113461	1.6351601029e-43
swi4		15.7653080905	2.69544016338e-56
pdr1		15.9712626137	1.01320987855e-57
abf1		18.7931665011	4.2948872298e-79
