# Supplementary material for: Inferring functional transcription factor-gene binding pairs by integrating transcription factor binding data with transcription factor knockout data
Source: BMC Syst Biol. 2013 Dec 13;7(Suppl 6):S13. doi: 10.1186/1752-0509-7-S6-S13 (PMC4029220; doi:10.1186/1752-0509-7-S6-S13)
Supplement: Additional file 3 — Biological significance validation on the results generated from the dataset of Harbison et al. Additional file 3 zipped the raw files for the three biological validations: 1) Prevalence of protein-protein interaction validation 2) Functional enrichment validation 3) Expression coherence validation. Detailed description of the raw files is written in the file 'ReadMe.doc' in Additional File 3. [file 1752-0509-7-S6-S13-S3.zip › AddFile3/Supplementary Validation Results/Validation of Expression Coherence/DetailComparsionResultsWithECS/expression_coherence_Hypothesis1_ECS_24.txt]

TF	Rank Sum test	statistic	p value
ino4		-1.21510121945	0.887836255724
fkh1		-0.268547036763	0.605860863046
ace2		0.197450800858	0.42173738934
zap1		0.871516219496	0.191736176862
aft1		0.894470114502	0.185535206421
sok2		1.02503789578	0.152672653533
ino2		1.19067759894	0.116890087624
hap4		1.24756372429	0.106095435008
mcm1		1.42602150395	0.0769310674843
stp1		1.59425350158	0.055439633854
nrg1		1.66009638839	0.0484475316844
cad1		1.69825375838	0.0447299391007
sko1		1.73151647135	0.0416798448488
gcn4		1.95608412002	0.0252276227523
mig1		2.25329791141	0.0121201856834
azf1		2.32446238003	0.0100503627975
rim101		2.36313419493	0.00906055326401
rap1		2.90024234562	0.00186437123704
gln3		2.98729449263	0.00140729227057
rsf2		3.20548794728	0.000674168467495
sfp1		3.41561559941	0.00031819005883
fkh2		3.475897254	0.000254573654217
adr1		3.92018820547	4.42399213657e-05
rox1		4.11501547168	1.93576722704e-05
gcr2		4.23759358653	1.12964128017e-05
rtg3		4.24853321619	1.07587372895e-05
skn7		4.25132972331	1.06252521685e-05
gal4		4.48796381545	3.59535690609e-06
rtg1		4.74547446158	1.04009079571e-06
msn4		4.76794601978	9.30568157294e-07
met4		5.31641343705	5.29162670667e-08
mbp1		5.32552582591	5.03307060549e-08
yap1		6.30403108779	1.45001143305e-10
hsf1		6.4483513317	5.65367021761e-11
rme1		6.9726119545	1.55554949141e-12
swi5		6.98288515993	1.44589396105e-12
mot3		7.22352921519	2.53277051102e-13
stp2		7.76329109688	4.13766891045e-15
leu3		7.85629934498	1.97824436054e-15
fhl1		8.25514001993	7.58621293298e-17
pdr1		10.4377720679	8.33382683917e-26
swi4		10.8374394687	1.14392450342e-27
pho4		11.3075512915	6.02014720423e-30
abf1		11.3964464565	2.17768010276e-30
gcr1		12.9801521447	7.92826431005e-39
