# Supplementary material for: Inferring functional transcription factor-gene binding pairs by integrating transcription factor binding data with transcription factor knockout data
Source: BMC Syst Biol. 2013 Dec 13;7(Suppl 6):S13. doi: 10.1186/1752-0509-7-S6-S13 (PMC4029220; doi:10.1186/1752-0509-7-S6-S13)
Supplement: Additional file 3 — Biological significance validation on the results generated from the dataset of Harbison et al. Additional file 3 zipped the raw files for the three biological validations: 1) Prevalence of protein-protein interaction validation 2) Functional enrichment validation 3) Expression coherence validation. Detailed description of the raw files is written in the file 'ReadMe.doc' in Additional File 3. [file 1752-0509-7-S6-S13-S3.zip › AddFile3/Supplementary Validation Results/Validation of Expression Coherence/DetailComparsionResultsWithECS/expression_coherence_Hypothesis1_ECS_25.txt]

TF	Rank Sum test	statistic	p value
rap1		-3.92133032863	0.999955969277
gcn4		-2.77876506052	0.997271701258
ino2		-2.11181103857	0.98264866994
ino4		-1.71205631081	0.956556854183
swi5		-1.52316864454	0.93614174072
fkh1		-0.529235982258	0.701679120709
aft1		0.221415748712	0.412384365512
rsf2		0.741636804384	0.229153709098
rim101		0.899241381923	0.184262051333
hap4		1.62988136595	0.0515632863359
sko1		1.73151647135	0.0416798448488
gal4		1.87432164338	0.030443053075
mcm1		2.04029641074	0.0206604060476
stp1		2.20636899668	0.013679086989
cad1		2.62645622521	0.00431395446535
sfp1		2.68530365143	0.00362319690595
gln3		2.74307972628	0.00304329528596
sok2		3.13511473953	0.000858934531614
azf1		3.29536854915	0.000491463385689
yap1		3.31408887621	0.000459711388728
mbp1		3.49571621206	0.000236395620975
mig1		3.56236527974	0.000183764261112
rox1		3.9219249123	4.39221849194e-05
adr1		4.04931796981	2.56835569673e-05
ace2		4.24511917269	1.09238636992e-05
mot3		4.35390443475	6.68670119337e-06
fkh2		4.64713740132	1.68286496507e-06
rtg1		4.82593127455	6.96752798048e-07
nrg1		4.99952957282	2.87351788304e-07
gcr2		5.14873824456	1.31122270741e-07
rme1		5.35954348641	4.17162549702e-08
zap1		5.5402642868	1.51007751673e-08
met4		5.59878785223	1.07927876686e-08
stp2		6.44023965033	5.9642502377e-11
hsf1		6.83440021667	4.11744154078e-12
leu3		7.13425972225	4.86547188035e-13
swi4		7.23033810351	2.40896517788e-13
rtg3		7.35613264818	9.46574479344e-14
msn4		8.01854744295	5.3501477261e-16
fhl1		8.21157472535	1.09153141819e-16
pho4		8.72917079842	1.28273273424e-18
pdr1		9.53766059529	7.30452751939e-22
skn7		9.66517764184	2.11941935877e-22
abf1		11.0522254535	1.06923467505e-28
gcr1		14.8091625235	6.39114750602e-50
