# Supplementary material for: Inferring functional transcription factor-gene binding pairs by integrating transcription factor binding data with transcription factor knockout data
Source: BMC Syst Biol. 2013 Dec 13;7(Suppl 6):S13. doi: 10.1186/1752-0509-7-S6-S13 (PMC4029220; doi:10.1186/1752-0509-7-S6-S13)
Supplement: Additional file 3 — Biological significance validation on the results generated from the dataset of Harbison et al. Additional file 3 zipped the raw files for the three biological validations: 1) Prevalence of protein-protein interaction validation 2) Functional enrichment validation 3) Expression coherence validation. Detailed description of the raw files is written in the file 'ReadMe.doc' in Additional File 3. [file 1752-0509-7-S6-S13-S3.zip › AddFile3/Supplementary Validation Results/Validation of Expression Coherence/DetailComparsionResultsWithECS/expression_coherence_Hypothesis1_ECS_26.txt]

TF	Rank Sum test	statistic	p value
aft1		-4.11620969611	0.999980742304
rap1		-3.81852922373	0.999932875159
ino4		-3.61824363105	0.999851695442
hap4		-2.65022892551	0.995978137647
mcm1		-1.54853433961	0.939253149677
cad1		-0.104677603179	0.541684182808
fkh1		1.1977268232	0.115511691678
zap1		1.32894027412	0.0919338376449
sok2		1.62492889378	0.0520888553862
stp1		1.62724460426	0.0518425789577
gcn4		1.67449033296	0.0470171363569
sko1		1.72724112204	0.0420621841969
hsf1		1.89476014942	0.0290620924623
rox1		2.04414866952	0.0204694311627
ino2		2.11654524194	0.0171492308225
adr1		2.18001967072	0.0146280017376
sfp1		2.26867501505	0.0116440480344
gln3		2.33917548474	0.00966317665106
rsf2		2.85408097791	0.00215807640044
gal4		2.93234512158	0.00168206335717
rim101		2.93643455383	0.00166004434354
fkh2		3.09982374658	0.000968179158573
nrg1		3.12940721254	0.000875796911904
yap1		3.31074460827	0.000465240443494
swi5		3.56512246673	0.000181843164433
msn4		3.63206985327	0.000140578492884
azf1		3.66048948636	0.000125866941868
mig1		4.29864684201	8.5922016616e-06
mot3		4.62532005837	1.87010197359e-06
met4		5.04745842179	2.23863083027e-07
rtg1		5.3973223971	3.38213884677e-08
rme1		5.82423458496	2.8687469701e-09
gcr2		5.93671602566	1.45393844117e-09
ace2		5.96467313625	1.22562116461e-09
fhl1		6.57477129872	2.43640031914e-11
rtg3		6.67555825915	1.23146398446e-11
stp2		7.09612469951	6.41518595789e-13
mbp1		8.63580204471	2.91582102724e-18
skn7		8.96796717761	1.5101851004e-19
pho4		9.13606192552	3.23839786965e-20
leu3		9.14059020247	3.10562051556e-20
swi4		9.45395902343	1.63125985581e-21
pdr1		9.52543594243	8.21753252279e-22
abf1		10.5028442187	4.1907967785e-26
gcr1		14.6127079203	1.16533481486e-48
