# Supplementary material for: Inferring functional transcription factor-gene binding pairs by integrating transcription factor binding data with transcription factor knockout data
Source: BMC Syst Biol. 2013 Dec 13;7(Suppl 6):S13. doi: 10.1186/1752-0509-7-S6-S13 (PMC4029220; doi:10.1186/1752-0509-7-S6-S13)
Supplement: Additional file 3 — Biological significance validation on the results generated from the dataset of Harbison et al. Additional file 3 zipped the raw files for the three biological validations: 1) Prevalence of protein-protein interaction validation 2) Functional enrichment validation 3) Expression coherence validation. Detailed description of the raw files is written in the file 'ReadMe.doc' in Additional File 3. [file 1752-0509-7-S6-S13-S3.zip › AddFile3/Supplementary Validation Results/Validation of Expression Coherence/DetailComparsionResultsWithECS/expression_coherence_Hypothesis1_ECS_27.txt]

TF	Rank Sum test	statistic	p value
mcm1		-7.12350187744	0.999999999999
fkh2		-6.05872117668	0.999999999314
ino4		-5.18816911883	0.999999893814
rap1		-4.04745685484	0.999974111439
fkh1		-3.77983527736	0.999921533927
hap4		-3.20504567008	0.999324794741
gcn4		-2.47786481399	0.993391439365
zap1		-1.48820649138	0.931651777063
msn4		-1.1842631398	0.881845542453
gln3		-1.06771687027	0.857175876907
stp1		-0.959827476609	0.831428974403
gal4		-0.896668867932	0.815052181189
ino2		0.420784139926	0.336956356991
aft1		1.09470116999	0.136823787941
sok2		1.27508212129	0.101140088404
hsf1		1.58395795976	0.0566016431516
rim101		1.70779257776	0.0438374183906
sko1		1.73151647135	0.0416798448488
swi5		2.23728498446	0.0126338599844
met4		3.17019147644	0.00076169257365
rsf2		3.25431670612	0.000568327418748
rox1		3.26730992499	0.00054287373793
azf1		3.64935334933	0.000131450636774
rtg1		3.89792439499	4.8510347402e-05
yap1		4.12964936868	1.81658449299e-05
cad1		4.25240320254	1.0574431983e-05
mig1		4.66118091014	1.57200106094e-06
rtg3		4.67359475549	1.47986528662e-06
adr1		4.81259176569	7.44927124134e-07
mot3		4.99671713639	2.91572537125e-07
fhl1		5.50436972232	1.85245654743e-08
sfp1		5.79753653089	3.36480624224e-09
mbp1		5.88228687832	2.0231809779e-09
rme1		6.30921662324	1.40225677003e-10
leu3		6.77966690569	6.02266349756e-12
ace2		7.56827913281	1.89100330766e-14
pdr1		8.05870966755	3.8551991689e-16
nrg1		8.0740479589	3.40025727109e-16
stp2		8.10267165505	2.68826015584e-16
skn7		9.21266847663	1.59058153753e-20
gcr2		9.44840503474	1.72016388077e-21
pho4		10.8945244613	6.12021587095e-28
swi4		11.4959817953	6.91003296092e-31
gcr1		14.8810757223	2.1870477724e-50
abf1		18.4369996209	3.31603905478e-76
