# Supplementary material for: Inferring functional transcription factor-gene binding pairs by integrating transcription factor binding data with transcription factor knockout data
Source: BMC Syst Biol. 2013 Dec 13;7(Suppl 6):S13. doi: 10.1186/1752-0509-7-S6-S13 (PMC4029220; doi:10.1186/1752-0509-7-S6-S13)
Supplement: Additional file 3 — Biological significance validation on the results generated from the dataset of Harbison et al. Additional file 3 zipped the raw files for the three biological validations: 1) Prevalence of protein-protein interaction validation 2) Functional enrichment validation 3) Expression coherence validation. Detailed description of the raw files is written in the file 'ReadMe.doc' in Additional File 3. [file 1752-0509-7-S6-S13-S3.zip › AddFile3/Supplementary Validation Results/Validation of Expression Coherence/DetailComparsionResultsWithECS/expression_coherence_Hypothesis1_ECS_28.txt]

TF	Rank Sum test	statistic	p value
rap1		-13.1433143301	1.0
fkh1		-3.80262230545	0.999928413727
gln3		-1.93609722324	0.973572102718
ino4		-1.56665509278	0.941402333587
stp1		0.0607605919911	0.47577493767
gcn4		0.392407163988	0.347378696787
rim101		0.6348313026	0.262769222677
ino2		1.08021285377	0.1400237029
aft1		1.27665150144	0.100862655397
azf1		1.47574438109	0.0700062634225
sko1		1.73151647135	0.0416798448488
gal4		2.21432323791	0.0134032755927
cad1		2.29510323409	0.010863604396
zap1		2.35187896924	0.00933942576372
sok2		2.74713980836	0.00300587508806
fkh2		3.07742522794	0.00104398606925
hap4		3.11262431929	0.000927159483441
pho4		3.12673341169	0.000883800647838
rsf2		3.18867804669	0.000714624812885
mig1		3.19202186135	0.000706403196134
ace2		3.19894159004	0.000689665558128
mcm1		3.65693482754	0.000127624622347
adr1		4.22216593661	1.2098293216e-05
met4		4.3354742036	7.27231157224e-06
rox1		4.43247267582	4.6579255714e-06
gcr2		4.73991128253	1.06905908089e-06
rtg1		4.7838895676	8.59675855992e-07
msn4		5.09433268439	1.74985874348e-07
yap1		5.12695092999	1.47236113271e-07
mot3		5.28148106936	6.40718626417e-08
mbp1		5.80050206697	3.30583295024e-09
hsf1		5.83852258087	2.63328729248e-09
stp2		6.29828268556	1.50480641252e-10
rtg3		6.48925300317	4.31315006329e-11
rme1		6.60496625581	1.98803950076e-11
sfp1		6.71004776765	9.72803566232e-12
pdr1		6.74586263867	7.60602422006e-12
nrg1		7.70362467667	6.61299699106e-15
fhl1		9.53528853903	7.47346660571e-22
skn7		9.84058875927	3.76345274896e-23
leu3		10.2675304976	4.93493943977e-25
swi4		11.7536031128	3.38352959361e-32
swi5		12.2233614755	1.16618559039e-34
abf1		12.8871362752	2.65911001754e-38
gcr1		14.0155940669	6.2573331485e-45
