# Supplementary material for: Inferring functional transcription factor-gene binding pairs by integrating transcription factor binding data with transcription factor knockout data
Source: BMC Syst Biol. 2013 Dec 13;7(Suppl 6):S13. doi: 10.1186/1752-0509-7-S6-S13 (PMC4029220; doi:10.1186/1752-0509-7-S6-S13)
Supplement: Additional file 3 — Biological significance validation on the results generated from the dataset of Harbison et al. Additional file 3 zipped the raw files for the three biological validations: 1) Prevalence of protein-protein interaction validation 2) Functional enrichment validation 3) Expression coherence validation. Detailed description of the raw files is written in the file 'ReadMe.doc' in Additional File 3. [file 1752-0509-7-S6-S13-S3.zip › AddFile3/Supplementary Validation Results/Validation of Expression Coherence/DetailComparsionResultsWithECS/expression_coherence_Hypothesis1_ECS_29.txt]

TF	Rank Sum test	statistic	p value
mcm1		-3.47662973991	0.999746120752
ino2		-1.75888381354	0.960701377499
aft1		-1.27746080433	0.899280195088
zap1		-1.17350027228	0.879702376128
sfp1		-1.12355218215	0.869398474221
ino4		-0.7330033242	0.768221799041
rim101		0.262680293758	0.396398503421
rsf2		0.427051522006	0.334670900694
hap4		0.953094472522	0.170271103244
azf1		0.981423631865	0.163191938583
rox1		1.7130130423	0.043355070106
sko1		1.72830995937	0.0419663342296
rap1		2.2851395507	0.0111523231743
adr1		2.40514540383	0.00808301608577
gln3		2.51758717425	0.00590808625436
mig1		2.56096628792	0.00521907422419
stp1		2.64308575161	0.00410771128814
sok2		2.86977144095	0.00205384298443
fkh1		2.91546535005	0.00177579271028
cad1		3.03047434596	0.00122084964447
rtg1		3.32921964349	0.000435448470612
hsf1		3.40244122524	0.000333933593614
gal4		3.44780503567	0.000282580916174
mot3		3.57250487419	0.000176791449941
ace2		3.80282304814	7.15282697516e-05
fkh2		3.9950314147	3.23428376323e-05
stp2		4.69664461277	1.32235006416e-06
nrg1		5.37574452294	3.81334345979e-08
msn4		5.44050318537	2.65651449173e-08
gcn4		5.58719111326	1.15385860056e-08
rme1		5.60691331299	1.02983376759e-08
yap1		5.73964017198	4.7438962487e-09
gcr2		5.78583206656	3.60771354138e-09
skn7		6.0522355274	7.14247017525e-10
met4		6.66345658095	1.3373054463e-11
leu3		6.86026289795	3.43669682072e-12
pho4		7.78494921859	3.48706068769e-15
rtg3		9.20788196195	1.66311594723e-20
swi4		9.48868875865	1.16979294753e-21
swi5		10.06410053	3.98058518991e-24
fhl1		10.3924560459	1.34176168016e-25
pdr1		10.9289467665	4.19077864842e-28
mbp1		11.5233411777	5.031583276e-31
abf1		14.0035287312	7.41597755309e-45
gcr1		14.6754292065	4.63137919561e-49
