# Supplementary material for: Inferring functional transcription factor-gene binding pairs by integrating transcription factor binding data with transcription factor knockout data
Source: BMC Syst Biol. 2013 Dec 13;7(Suppl 6):S13. doi: 10.1186/1752-0509-7-S6-S13 (PMC4029220; doi:10.1186/1752-0509-7-S6-S13)
Supplement: Additional file 3 — Biological significance validation on the results generated from the dataset of Harbison et al. Additional file 3 zipped the raw files for the three biological validations: 1) Prevalence of protein-protein interaction validation 2) Functional enrichment validation 3) Expression coherence validation. Detailed description of the raw files is written in the file 'ReadMe.doc' in Additional File 3. [file 1752-0509-7-S6-S13-S3.zip › AddFile3/Supplementary Validation Results/Validation of Expression Coherence/DetailComparsionResultsWithECS/expression_coherence_Hypothesis1_ECS_3.txt]

TF	Rank Sum test	statistic	p value
abf1		-2.27193607585	0.988454814218
hsf1		-2.02138750319	0.978380166337
skn7		-1.33156238	0.908497983047
mcm1		-1.21707061191	0.888211324512
msn4		-0.978983815086	0.83620601171
fhl1		-0.689771821949	0.754831154275
gcn4		-0.544061128257	0.706800295702
rme1		-0.402103552068	0.656196090632
fkh1		-0.299150495313	0.617587390203
ace2		0.216247909325	0.41439725533
ino4		0.276017714081	0.39126723034
aft1		0.455589919409	0.324342446703
mig1		0.484079596626	0.314164690423
cad1		0.763839916082	0.222481323273
sok2		0.942805378018	0.172890230195
rsf2		0.9801772984	0.163499304202
hap4		1.1888566409	0.117248042402
rtg3		1.25634587464	0.104495298134
mot3		1.28117596682	0.100065932814
adr1		1.37376397894	0.0847574836333
sko1		1.48301179259	0.0690356388289
yap1		1.56345063727	0.0589733188395
mbp1		1.6517808838	0.0492896134997
swi5		1.8858836166	0.0296553198724
rap1		2.13143069059	0.0165268383627
gln3		2.53052752827	0.00569455737069
fkh2		2.58903825575	0.0048122200795
ino2		3.06246961746	0.00109759379424
gal4		3.1684289509	0.000766326025106
met4		3.23256333521	0.000613424682975
stp1		3.24499536602	0.000587262674835
sfp1		3.46196826184	0.000268120193813
azf1		4.03860258345	2.68852885772e-05
pho4		4.22332570893	1.20361770959e-05
rim101		4.31210830299	8.08525932315e-06
zap1		4.52689113025	2.9928878801e-06
pdr1		4.55873157259	2.57317488741e-06
rtg1		4.77475590603	8.99626775844e-07
rox1		4.78554023186	8.52640108345e-07
nrg1		5.68338187323	6.60284739376e-09
leu3		5.81199788399	3.08658105682e-09
swi4		6.68774888891	1.13314785585e-11
gcr2		6.71308455768	9.52763065054e-12
stp2		7.44380958344	4.89112374192e-14
gcr1		11.6130804337	1.76820774391e-31
