# Supplementary material for: Inferring functional transcription factor-gene binding pairs by integrating transcription factor binding data with transcription factor knockout data
Source: BMC Syst Biol. 2013 Dec 13;7(Suppl 6):S13. doi: 10.1186/1752-0509-7-S6-S13 (PMC4029220; doi:10.1186/1752-0509-7-S6-S13)
Supplement: Additional file 3 — Biological significance validation on the results generated from the dataset of Harbison et al. Additional file 3 zipped the raw files for the three biological validations: 1) Prevalence of protein-protein interaction validation 2) Functional enrichment validation 3) Expression coherence validation. Detailed description of the raw files is written in the file 'ReadMe.doc' in Additional File 3. [file 1752-0509-7-S6-S13-S3.zip › AddFile3/Supplementary Validation Results/Validation of Expression Coherence/DetailComparsionResultsWithECS/expression_coherence_Hypothesis1_ECS_30.txt]

TF	Rank Sum test	statistic	p value
cad1		-1.31995710269	0.906575329654
gcn4		-1.03762468916	0.850277590498
gal4		-0.153546469771	0.561016326411
hap4		-0.033787842265	0.513476834561
hsf1		0.369966495628	0.355703727274
ino4		0.371728858536	0.355047368137
ace2		1.23439621128	0.108527650066
azf1		1.48523072004	0.0687413584478
met4		1.56975478103	0.0582360856198
sok2		1.60532695641	0.0542109349192
gln3		1.65361204818	0.0491031815627
sko1		1.72724112204	0.0420621841969
yap1		1.87105339122	0.0306688404925
aft1		2.52535825025	0.00577901991328
stp1		2.66705770392	0.00382592663523
sfp1		2.84865891665	0.00219519604155
rtg1		3.01424263776	0.00128810840261
rim101		3.02687762769	0.00123546984064
mig1		3.67329810147	0.000119719938074
fkh2		3.77978066514	7.84832846471e-05
rsf2		3.95032663749	3.90223053216e-05
leu3		4.04642115151	2.60033155907e-05
rtg3		4.20550156047	1.30251895654e-05
zap1		4.27675229653	9.4819805277e-06
adr1		4.39759097639	5.47295043162e-06
ino2		4.56158311089	2.53846863536e-06
mot3		4.73878068791	1.07504025381e-06
mcm1		5.66259669782	7.45496524864e-09
fkh1		5.88501505476	1.99008880462e-09
rme1		6.05204835494	7.15077616191e-10
stp2		6.95839824031	1.72081597224e-12
rox1		7.26595511325	1.85205790943e-13
msn4		7.40531069611	6.54218826872e-14
pho4		7.56188393822	1.98636396837e-14
mbp1		8.39551166324	2.31934875004e-17
pdr1		8.60986870984	3.65721487531e-18
rap1		9.51239954868	9.31571896472e-22
swi5		9.97544884723	9.76083922088e-24
fhl1		10.0231699899	6.02862206046e-24
gcr2		10.1054522536	2.61269557155e-24
skn7		10.3287741793	2.61118403283e-25
nrg1		10.9503363101	3.31006811608e-28
swi4		15.3985820654	8.36488404034e-54
gcr1		15.4088897639	7.13207176981e-54
abf1		19.704178815	9.92684976444e-87
