# Supplementary material for: Inferring functional transcription factor-gene binding pairs by integrating transcription factor binding data with transcription factor knockout data
Source: BMC Syst Biol. 2013 Dec 13;7(Suppl 6):S13. doi: 10.1186/1752-0509-7-S6-S13 (PMC4029220; doi:10.1186/1752-0509-7-S6-S13)
Supplement: Additional file 3 — Biological significance validation on the results generated from the dataset of Harbison et al. Additional file 3 zipped the raw files for the three biological validations: 1) Prevalence of protein-protein interaction validation 2) Functional enrichment validation 3) Expression coherence validation. Detailed description of the raw files is written in the file 'ReadMe.doc' in Additional File 3. [file 1752-0509-7-S6-S13-S3.zip › AddFile3/Supplementary Validation Results/Validation of Expression Coherence/DetailComparsionResultsWithECS/expression_coherence_Hypothesis1_ECS_31.txt]

TF	Rank Sum test	statistic	p value
hsf1		-4.19245283098	0.999986202276
mcm1		-1.98269397607	0.976299188561
msn4		-1.23410099686	0.891417363934
aft1		-1.22485611666	0.889685281449
fkh1		-1.0818135124	0.860332299403
rap1		-1.07709261572	0.859280554163
yap1		-0.413463351077	0.660366415891
azf1		0.548042299156	0.291831429414
sfp1		0.675839995669	0.249571119078
ino4		1.01981968326	0.153906993166
stp1		1.0711427799	0.142052617621
gal4		1.52647102802	0.0634463001879
sko1		1.73151647135	0.0416798448488
sok2		1.75987149923	0.039214798347
rim101		1.93118202796	0.0267302728625
swi5		2.51065915231	0.00602529940594
zap1		2.52750225746	0.00574385427326
gcn4		2.55825964143	0.00525987575439
cad1		2.57019549745	0.00508205690954
gln3		2.57815904415	0.0049664134575
hap4		2.77828880942	0.00273230116901
rox1		2.82968333629	0.0023297047901
rsf2		2.93733000937	0.0016552580538
nrg1		3.15217611413	0.000810292485461
mig1		3.2176525494	0.000646221387759
fkh2		3.54144999551	0.000198967138621
ino2		3.56551690403	0.000181569876818
adr1		3.59262382111	0.000163682506743
rtg1		4.09698448987	2.09283467618e-05
mot3		4.25287605412	1.05521199406e-05
rtg3		4.86505587805	5.721223766e-07
met4		5.13143992457	1.43766999514e-07
rme1		5.2949145979	5.95360225319e-08
gcr2		5.85222245972	2.42523619451e-09
ace2		6.39715272251	7.91504889476e-11
stp2		6.99521930733	1.32422159374e-12
fhl1		7.50949758266	2.9677357388e-14
mbp1		7.68960489251	7.37950464269e-15
pdr1		8.35354730129	3.31214336355e-17
leu3		8.7944928388	7.18477676519e-19
pho4		9.44124843725	1.84181962228e-21
skn7		9.91073420047	1.86944203329e-23
swi4		12.5131081894	3.16490197794e-36
gcr1		13.8049010108	1.19049677495e-43
abf1		14.0612079161	3.28771080325e-45
