# Supplementary material for: Inferring functional transcription factor-gene binding pairs by integrating transcription factor binding data with transcription factor knockout data
Source: BMC Syst Biol. 2013 Dec 13;7(Suppl 6):S13. doi: 10.1186/1752-0509-7-S6-S13 (PMC4029220; doi:10.1186/1752-0509-7-S6-S13)
Supplement: Additional file 3 — Biological significance validation on the results generated from the dataset of Harbison et al. Additional file 3 zipped the raw files for the three biological validations: 1) Prevalence of protein-protein interaction validation 2) Functional enrichment validation 3) Expression coherence validation. Detailed description of the raw files is written in the file 'ReadMe.doc' in Additional File 3. [file 1752-0509-7-S6-S13-S3.zip › AddFile3/Supplementary Validation Results/Validation of Expression Coherence/DetailComparsionResultsWithECS/expression_coherence_Hypothesis1_ECS_32.txt]

TF	Rank Sum test	statistic	p value
rap1		-10.4491849987	1.0
hsf1		-5.90037682385	0.999999998187
aft1		-0.764553198089	0.777731176332
fkh1		-0.243495958971	0.5961893924
skn7		-0.0484364047346	0.519315776721
hap4		0.147172370228	0.441497984231
rox1		0.198498886758	0.421327377831
mcm1		0.881464121471	0.189033332533
gln3		0.966947304896	0.166785188458
ino4		1.10285691469	0.135044653638
sko1		1.73044763402	0.0417751647729
stp1		1.97376985546	0.0242039589801
sok2		2.00513476441	0.0224743209189
cad1		2.12094582203	0.0169631809781
azf1		2.20547069363	0.0137105410436
ino2		2.23596933972	0.0126768898038
zap1		2.259571522	0.0119239283584
mig1		2.42500349739	0.00765411963951
rsf2		2.64916028506	0.00403460256822
gcr2		2.68971789553	0.00357562219551
ace2		2.93009261855	0.0016943049374
rim101		2.94088257386	0.00163639287939
nrg1		3.20230884624	0.000681653734161
msn4		3.35755228298	0.000393179351568
gal4		3.58667547173	0.000167460359304
mbp1		3.59499690569	0.000162197716222
sfp1		4.12544754753	1.8500725421e-05
met4		4.38776576197	5.72605076081e-06
adr1		4.41388175921	5.07667139528e-06
rtg1		4.68288201609	1.41434672276e-06
fkh2		4.90586204356	4.65089448433e-07
swi5		5.28963470025	6.12804469037e-08
rme1		5.49757903414	1.92520380186e-08
yap1		5.74306508946	4.64889830081e-09
mot3		6.09415755087	5.50076346007e-10
gcn4		6.72322699181	8.88716771334e-12
stp2		7.08547009288	6.92865474623e-13
rtg3		7.11380691875	5.64425240282e-13
leu3		7.62640500224	1.20695330378e-14
pdr1		10.4303637283	9.00985885333e-26
swi4		11.7812480142	2.43828176437e-32
pho4		11.926439817	4.30905025604e-33
fhl1		12.3079382353	4.10467979026e-35
abf1		12.6559679167	5.18448451605e-37
gcr1		13.3060144589	1.06787227717e-40
