# Supplementary material for: Inferring functional transcription factor-gene binding pairs by integrating transcription factor binding data with transcription factor knockout data
Source: BMC Syst Biol. 2013 Dec 13;7(Suppl 6):S13. doi: 10.1186/1752-0509-7-S6-S13 (PMC4029220; doi:10.1186/1752-0509-7-S6-S13)
Supplement: Additional file 3 — Biological significance validation on the results generated from the dataset of Harbison et al. Additional file 3 zipped the raw files for the three biological validations: 1) Prevalence of protein-protein interaction validation 2) Functional enrichment validation 3) Expression coherence validation. Detailed description of the raw files is written in the file 'ReadMe.doc' in Additional File 3. [file 1752-0509-7-S6-S13-S3.zip › AddFile3/Supplementary Validation Results/Validation of Expression Coherence/DetailComparsionResultsWithECS/expression_coherence_Hypothesis1_ECS_33.txt]

TF	Rank Sum test	statistic	p value
mcm1		-11.625576912	1.0
rap1		-11.5093285977	1.0
gal4		-7.09862172441	0.999999999999
ino4		-5.88785246297	0.999999998044
fkh1		-3.19794002755	0.999307934687
ino2		-0.938492185298	0.826004234439
swi5		0.107776383872	0.457086538345
rim101		0.113424510663	0.454847004201
gln3		0.255778486973	0.399060943186
hap4		0.275385063473	0.391510209124
hsf1		0.294934422957	0.384021987612
sfp1		0.452135381718	0.325585727959
mig1		0.688824741424	0.245466781966
stp1		1.42312699054	0.0773496726828
pdr1		1.58772320405	0.0561744718066
sko1		1.73151647135	0.0416798448488
aft1		1.84630552189	0.032423928218
msn4		2.38051679751	0.00864418640628
nrg1		2.56287304918	0.00519049992957
zap1		2.83742570727	0.00227394646903
adr1		3.15893925265	0.000791722460272
cad1		3.38949981111	0.000350101285629
gcn4		3.56151673257	0.000184359302464
sok2		3.77815390456	7.899761578e-05
rsf2		3.8994967	4.81964255026e-05
fkh2		4.11736881143	1.91611270921e-05
mbp1		4.15407721342	1.63301442191e-05
azf1		4.39867101405	5.44578919866e-06
mot3		4.46121437273	4.07482575057e-06
fhl1		4.64718952679	1.68243993431e-06
rtg1		5.2102166534	9.43101201746e-08
swi4		5.46314152467	2.33890682843e-08
stp2		5.47537100895	2.18297949263e-08
rtg3		6.35500216944	1.04211839841e-10
met4		6.42033233548	6.79885803846e-11
rme1		6.45970435732	5.24538647265e-11
yap1		6.52303762458	3.44487854382e-11
pho4		6.79206892442	5.5268356201e-12
rox1		7.07517055849	7.46325301065e-13
skn7		7.57413664113	1.80761874725e-14
abf1		7.61570598111	1.31127025269e-14
ace2		8.26211644224	7.15559965385e-17
leu3		9.94647625161	1.30635519995e-23
gcr2		9.95050505733	1.254532841e-23
gcr1		13.429834929	2.02155865927e-41
