# Supplementary material for: Inferring functional transcription factor-gene binding pairs by integrating transcription factor binding data with transcription factor knockout data
Source: BMC Syst Biol. 2013 Dec 13;7(Suppl 6):S13. doi: 10.1186/1752-0509-7-S6-S13 (PMC4029220; doi:10.1186/1752-0509-7-S6-S13)
Supplement: Additional file 3 — Biological significance validation on the results generated from the dataset of Harbison et al. Additional file 3 zipped the raw files for the three biological validations: 1) Prevalence of protein-protein interaction validation 2) Functional enrichment validation 3) Expression coherence validation. Detailed description of the raw files is written in the file 'ReadMe.doc' in Additional File 3. [file 1752-0509-7-S6-S13-S3.zip › AddFile3/Supplementary Validation Results/Validation of Expression Coherence/DetailComparsionResultsWithECS/expression_coherence_Hypothesis1_ECS_34.txt]

TF	Rank Sum test	statistic	p value
rap1		-3.79399771913	0.999925879482
mcm1		-3.49775640623	0.99976540527
hsf1		-2.3746134334	0.991216331262
nrg1		-1.54520259071	0.93885136604
aft1		0.581365109282	0.280497203742
ino4		0.781416041282	0.21727891972
ino2		0.935641482197	0.17472890451
zap1		1.59754059728	0.0550726278692
sko1		1.73151647135	0.0416798448488
fkh2		1.74772619689	0.0402557251587
cad1		1.815393929	0.0347316966966
skn7		1.8220001859	0.034227478722
rim101		1.9420549658	0.0260652232599
stp1		2.26380674379	0.0117930017857
gln3		2.39093690083	0.008402720419
gal4		2.63424585173	0.00421622028658
sfp1		2.93009418241	0.00169429641034
rsf2		3.01257432628	0.00129520996186
sok2		3.08945656833	0.00100261511214
met4		3.42106495284	0.00031188216518
azf1		3.65729300259	0.000127446477399
hap4		3.91162472459	4.583864499e-05
fkh1		4.33154367674	7.40337836733e-06
mig1		4.34610366286	6.92885486807e-06
gcn4		4.47043169193	3.90309366155e-06
adr1		4.5244197827	3.02807084073e-06
mot3		5.14878317045	1.31090873565e-07
msn4		5.19991556808	9.96895373584e-08
rtg1		5.3002100836	5.78347526303e-08
rox1		5.60052207992	1.0685359179e-08
rme1		5.78957259738	3.52828763128e-09
swi5		6.04220749497	7.60098922503e-10
gcr2		6.36963217952	9.4741030681e-11
stp2		6.39856133617	7.84238682501e-11
rtg3		6.62776734197	1.70401023499e-11
yap1		6.68632607676	1.1442141213e-11
ace2		6.79959021162	5.24585755229e-12
pho4		7.2339031305	2.34653291608e-13
fhl1		7.40542893747	6.53636143097e-14
swi4		8.63364023891	2.97148575867e-18
leu3		8.66846464191	2.18993071878e-18
mbp1		9.00655364386	1.06316723334e-19
pdr1		11.8220569119	1.50120966781e-32
abf1		13.3993350612	3.05036403077e-41
gcr1		13.410910403	2.60970688895e-41
