# Supplementary material for: Inferring functional transcription factor-gene binding pairs by integrating transcription factor binding data with transcription factor knockout data
Source: BMC Syst Biol. 2013 Dec 13;7(Suppl 6):S13. doi: 10.1186/1752-0509-7-S6-S13 (PMC4029220; doi:10.1186/1752-0509-7-S6-S13)
Supplement: Additional file 3 — Biological significance validation on the results generated from the dataset of Harbison et al. Additional file 3 zipped the raw files for the three biological validations: 1) Prevalence of protein-protein interaction validation 2) Functional enrichment validation 3) Expression coherence validation. Detailed description of the raw files is written in the file 'ReadMe.doc' in Additional File 3. [file 1752-0509-7-S6-S13-S3.zip › AddFile3/Supplementary Validation Results/Validation of Expression Coherence/DetailComparsionResultsWithECS/expression_coherence_Hypothesis1_ECS_35.txt]

TF	Rank Sum test	statistic	p value
hap4		-3.69144344896	0.999888507511
gal4		-0.123295035364	0.549063263978
sok2		0.643756309078	0.259866734757
msn4		0.719306712936	0.235975980336
gln3		0.724935151991	0.234245907234
zap1		0.79078307393	0.214535294353
mcm1		0.819246753521	0.206322822519
rim101		0.96843280455	0.166414131379
aft1		1.03757390737	0.149734235414
hsf1		1.32698312658	0.0922571321865
ino4		1.46901432469	0.0709144519583
rap1		1.4834236347	0.0689809459162
sko1		1.73151647135	0.0416798448488
cad1		1.95769813354	0.0251327221967
sfp1		2.06157253117	0.0196242257351
azf1		2.43809222268	0.00738250331264
rsf2		2.87169134995	0.0020414075965
stp1		2.87473550858	0.00202183038144
adr1		3.47481477025	0.00025560310532
ino2		3.73279208958	9.46844502815e-05
rtg1		3.87079204737	5.4241152849e-05
mig1		4.10651680149	2.00835128898e-05
fkh1		4.40339564984	5.32847774542e-06
ace2		4.40909066767	5.19027811317e-06
mot3		4.81795448361	7.25187225473e-07
met4		4.83331504	6.71390175152e-07
yap1		4.864173195	5.74681197e-07
rme1		5.18876481261	1.05846778854e-07
nrg1		5.75351283336	4.37039049084e-09
skn7		5.78518829645	3.62155751811e-09
stp2		6.08487718222	5.82903209065e-10
fkh2		6.1608676993	3.61737085853e-10
swi5		6.48390274099	4.46899255061e-11
rox1		6.77114292801	6.38844849806e-12
gcn4		7.02512856403	1.06934613844e-12
leu3		7.62921219537	1.18096297151e-14
gcr2		7.81316974444	2.78837053229e-15
pdr1		8.00779384557	5.83922277739e-16
rtg3		8.85024329335	4.36643556396e-19
fhl1		9.38374647943	3.18346252444e-21
pho4		11.6794857148	8.11371734433e-32
gcr1		13.3645903727	4.86847734018e-41
mbp1		13.8908370044	3.59945609096e-44
abf1		14.3519932507	5.17593283708e-47
swi4		16.2470198478	1.1724462078e-59
