# Supplementary material for: Inferring functional transcription factor-gene binding pairs by integrating transcription factor binding data with transcription factor knockout data
Source: BMC Syst Biol. 2013 Dec 13;7(Suppl 6):S13. doi: 10.1186/1752-0509-7-S6-S13 (PMC4029220; doi:10.1186/1752-0509-7-S6-S13)
Supplement: Additional file 3 — Biological significance validation on the results generated from the dataset of Harbison et al. Additional file 3 zipped the raw files for the three biological validations: 1) Prevalence of protein-protein interaction validation 2) Functional enrichment validation 3) Expression coherence validation. Detailed description of the raw files is written in the file 'ReadMe.doc' in Additional File 3. [file 1752-0509-7-S6-S13-S3.zip › AddFile3/Supplementary Validation Results/Validation of Expression Coherence/DetailComparsionResultsWithECS/expression_coherence_Hypothesis1_ECS_36.txt]

TF	Rank Sum test	statistic	p value
msn4		-5.57667898943	0.999999987742
abf1		-2.84348422286	0.99776883907
fkh1		-1.87378843946	0.969520204787
ino4		-1.32417478114	0.907277497849
ace2		-1.17759907611	0.880521760813
skn7		-0.803262655793	0.789088531141
fhl1		-0.344974052128	0.63494306097
hap4		-0.235360336421	0.593035465809
gal4		-0.2209172318	0.587421560074
mig1		-0.117740973243	0.546863549698
rtg3		0.0786269654002	0.468664669322
gcn4		0.154714195607	0.438523319138
cad1		0.643832956789	0.259841880092
swi5		1.0485852348	0.147184527204
rap1		1.22304237665	0.11065684553
rme1		1.54582666179	0.0610732180677
rim101		1.64848564408	0.0496265271096
sko1		1.73151647135	0.0416798448488
stp1		1.98896000346	0.0233528089239
met4		2.04459993213	0.0204471581041
rtg1		2.06232705585	0.0195883044128
adr1		2.07343929502	0.019065707567
rsf2		2.10003686595	0.0178627991287
yap1		2.39111393864	0.00839866958215
gln3		2.46582575816	0.00683489062439
mcm1		2.55460165984	0.0053154690446
sok2		2.86738096078	0.00206942236076
pdr1		2.87392163219	0.002027047722
sfp1		3.07975571991	0.00103585218644
aft1		3.1703726513	0.000761217753896
nrg1		3.19738472837	0.000693399132055
hsf1		3.43025631854	0.000301505664802
azf1		3.60398390218	0.000156688237048
mot3		3.62445858806	0.000144783705667
pho4		3.69869357292	0.000108356021172
ino2		3.77819971756	7.8983087827e-05
leu3		4.29338027355	8.79866130436e-06
gcr2		4.42247087808	4.87892524944e-06
mbp1		5.01543724862	2.64564962678e-07
stp2		5.07206281101	1.96763222763e-07
zap1		5.48669727078	2.04759025089e-08
rox1		5.52313820551	1.66498795007e-08
swi4		5.9809335115	1.10931213762e-09
fkh2		6.86211991512	3.39230359101e-12
gcr1		11.5746005642	2.77144067255e-31
