# Supplementary material for: Inferring functional transcription factor-gene binding pairs by integrating transcription factor binding data with transcription factor knockout data
Source: BMC Syst Biol. 2013 Dec 13;7(Suppl 6):S13. doi: 10.1186/1752-0509-7-S6-S13 (PMC4029220; doi:10.1186/1752-0509-7-S6-S13)
Supplement: Additional file 3 — Biological significance validation on the results generated from the dataset of Harbison et al. Additional file 3 zipped the raw files for the three biological validations: 1) Prevalence of protein-protein interaction validation 2) Functional enrichment validation 3) Expression coherence validation. Detailed description of the raw files is written in the file 'ReadMe.doc' in Additional File 3. [file 1752-0509-7-S6-S13-S3.zip › AddFile3/Supplementary Validation Results/Validation of Expression Coherence/DetailComparsionResultsWithECS/expression_coherence_Hypothesis1_ECS_37.txt]

TF	Rank Sum test	statistic	p value
msn4		-3.81309869233	0.99993138236
fkh2		-2.93831478021	0.998349991119
gal4		-1.96295017012	0.975174017822
fkh1		-1.91957798262	0.972544386329
rap1		-0.870541454745	0.807997712541
mcm1		-0.557806630538	0.711511782742
hsf1		-0.0990268830972	0.539441537309
rsf2		0.525509511147	0.299614521613
hap4		0.652484549255	0.2570443185
ino4		0.658545217595	0.255093925689
mig1		0.866137040416	0.193207507357
pdr1		1.02698151916	0.152214583196
ino2		1.09548447752	0.136652221139
sko1		1.64654390378	0.0498259144138
sok2		1.7651305556	0.0387709132003
azf1		1.79570209592	0.0362709541904
cad1		2.1581344418	0.0154586903191
swi5		2.35917255277	0.00915786851665
aft1		2.65855998427	0.00392376897961
nrg1		2.71907320056	0.00327325593542
zap1		2.83245162721	0.00230962773603
swi4		2.92538153733	0.00172017066905
stp1		2.9504489025	0.00158656263094
met4		3.07342059252	0.00105809999435
gcn4		3.46774089359	0.000262426543972
gln3		3.54703363581	0.000194797423617
adr1		3.70058477162	0.000107551602577
stp2		3.94862855334	3.93001015302e-05
sfp1		4.14368565392	1.70884072163e-05
rim101		4.15766316319	1.60759812682e-05
yap1		4.26637723628	9.93363681794e-06
rtg1		4.35648793339	6.6082987837e-06
mot3		4.57140335782	2.42234356137e-06
leu3		4.77075085285	9.17702250538e-07
mbp1		4.86761578367	5.64763285745e-07
rme1		4.87288754767	5.49894148768e-07
pho4		5.3045673944	5.64702562857e-08
ace2		6.14805451244	3.92195389971e-10
skn7		7.02978108582	1.0342891508e-12
fhl1		7.27209697614	1.76974668918e-13
rox1		7.53962311458	2.35665822092e-14
rtg3		7.61025737999	1.36775310479e-14
gcr2		7.88449406846	1.57906204195e-15
gcr1		13.4128028556	2.54394756244e-41
abf1		16.143573658	6.30141193748e-59
