# Supplementary material for: Inferring functional transcription factor-gene binding pairs by integrating transcription factor binding data with transcription factor knockout data
Source: BMC Syst Biol. 2013 Dec 13;7(Suppl 6):S13. doi: 10.1186/1752-0509-7-S6-S13 (PMC4029220; doi:10.1186/1752-0509-7-S6-S13)
Supplement: Additional file 3 — Biological significance validation on the results generated from the dataset of Harbison et al. Additional file 3 zipped the raw files for the three biological validations: 1) Prevalence of protein-protein interaction validation 2) Functional enrichment validation 3) Expression coherence validation. Detailed description of the raw files is written in the file 'ReadMe.doc' in Additional File 3. [file 1752-0509-7-S6-S13-S3.zip › AddFile3/Supplementary Validation Results/Validation of Expression Coherence/DetailComparsionResultsWithECS/expression_coherence_Hypothesis1_ECS_38.txt]

TF	Rank Sum test	statistic	p value
hsf1		-6.89279188115	0.999999999997
hap4		-3.56385331228	0.999817274884
cad1		-2.4927922032	0.993662850192
sfp1		-1.37997632252	0.916203032417
sok2		-1.22500156178	0.889712683967
rim101		-0.522395240832	0.699302415533
ace2		-0.295076456815	0.616032262922
azf1		0.244685677497	0.40334990935
zap1		0.28036593561	0.389598384436
mcm1		0.287352558167	0.386921191542
rap1		1.03454220467	0.150441378504
aft1		1.0599487519	0.144583957368
ino4		1.1278151923	0.129698987967
stp1		1.15872347695	0.123284459043
pho4		1.39848160656	0.0809842461587
ino2		1.46923201628	0.0708849345747
sko1		1.55355505624	0.0601452934558
gal4		2.18664726346	0.0143841421061
swi5		2.62343640844	0.00435238466345
rsf2		2.74681780274	0.00300882768238
met4		2.81756996779	0.0024194285234
nrg1		2.92056083435	0.00174700986991
yap1		2.99870075253	0.00135566733417
msn4		3.00356773662	0.00133417071375
mig1		3.01190620585	0.00129806399846
fkh2		3.37222689183	0.000372814975431
mot3		3.44674286151	0.000283694169133
rtg1		3.47670141419	0.000253811394753
rme1		3.64477535864	0.000133812730682
gln3		4.0417956822	2.6521720756e-05
adr1		4.33518899477	7.28174715948e-06
mbp1		4.55444073313	2.62625651616e-06
rox1		5.11395510543	1.57741183842e-07
stp2		5.50373106483	1.85918315115e-08
gcr2		5.55433638419	1.39334194907e-08
rtg3		5.57319432305	1.25055158611e-08
leu3		6.67336293422	1.25003541062e-11
pdr1		7.0718617123	7.64343625044e-13
gcn4		7.21723683644	2.65272659298e-13
swi4		9.75863163388	8.4712858135e-23
gcr1		10.0327923966	5.46893446292e-24
fhl1		10.0894476057	3.07573518238e-24
fkh1		10.4656085078	6.21377269718e-26
skn7		11.8034924603	1.87220842888e-32
abf1		16.7774358164	1.78459152842e-63
