# Supplementary material for: Inferring functional transcription factor-gene binding pairs by integrating transcription factor binding data with transcription factor knockout data
Source: BMC Syst Biol. 2013 Dec 13;7(Suppl 6):S13. doi: 10.1186/1752-0509-7-S6-S13 (PMC4029220; doi:10.1186/1752-0509-7-S6-S13)
Supplement: Additional file 3 — Biological significance validation on the results generated from the dataset of Harbison et al. Additional file 3 zipped the raw files for the three biological validations: 1) Prevalence of protein-protein interaction validation 2) Functional enrichment validation 3) Expression coherence validation. Detailed description of the raw files is written in the file 'ReadMe.doc' in Additional File 3. [file 1752-0509-7-S6-S13-S3.zip › AddFile3/Supplementary Validation Results/Validation of Expression Coherence/DetailComparsionResultsWithECS/expression_coherence_Hypothesis1_ECS_39.txt]

TF	Rank Sum test	statistic	p value
mcm1		-6.62093682881	0.999999999982
hap4		-4.71991820141	0.999998820302
ino4		-4.19451259555	0.999986327052
fkh2		-3.41619591218	0.999682487284
msn4		-1.94648492158	0.974201741273
aft1		-0.388036931359	0.651005648274
ino2		0.336382965961	0.368291046522
yap1		0.547669576126	0.291959403014
azf1		1.18558614406	0.117892888399
stp1		1.20856615007	0.113414783799
mig1		1.50119740885	0.0666522549824
sko1		1.64654390378	0.0498259144138
gal4		1.83078410602	0.0335663867897
gln3		1.86120836592	0.0313573787103
fkh1		1.93182338846	0.0266906541372
met4		2.11705209131	0.0171277135265
zap1		2.46628281059	0.00682617473473
mbp1		2.7113357811	0.00335063630741
sok2		2.92116676455	0.00174361554901
nrg1		3.09860747247	0.000972162180287
swi5		3.22564321627	0.00062844966871
gcn4		3.24112626268	0.000595292186765
mot3		3.26431596695	0.000548643607807
sfp1		3.32363737515	0.000444258243911
rsf2		3.37758931041	0.000365621014239
gcr2		3.60902530682	0.000153674814564
rim101		3.80750514226	7.01879105566e-05
hsf1		3.82172800204	6.62599054903e-05
adr1		4.0563128822	2.49267334307e-05
rox1		4.27874179959	9.39763684919e-06
leu3		4.3223386869	7.7191976969e-06
stp2		4.91287045316	4.48762914656e-07
rtg3		5.10757991004	1.63155556627e-07
rme1		5.12801447395	1.4640696769e-07
rtg1		5.4262008859	2.87830836307e-08
cad1		5.53138911707	1.58852334707e-08
pdr1		5.61856684631	9.62739498804e-09
rap1		6.17913005168	3.22278920811e-10
ace2		7.96387466923	8.33670697117e-16
fhl1		8.04237497912	4.40568839922e-16
pho4		8.92870150181	2.15519099097e-19
swi4		10.9910287874	2.11043594143e-28
skn7		11.1799798986	2.55507800515e-29
abf1		14.2343511393	2.80405186584e-46
gcr1		14.7601389895	1.32367338881e-49
