# Supplementary material for: Inferring functional transcription factor-gene binding pairs by integrating transcription factor binding data with transcription factor knockout data
Source: BMC Syst Biol. 2013 Dec 13;7(Suppl 6):S13. doi: 10.1186/1752-0509-7-S6-S13 (PMC4029220; doi:10.1186/1752-0509-7-S6-S13)
Supplement: Additional file 3 — Biological significance validation on the results generated from the dataset of Harbison et al. Additional file 3 zipped the raw files for the three biological validations: 1) Prevalence of protein-protein interaction validation 2) Functional enrichment validation 3) Expression coherence validation. Detailed description of the raw files is written in the file 'ReadMe.doc' in Additional File 3. [file 1752-0509-7-S6-S13-S3.zip › AddFile3/Supplementary Validation Results/Validation of Expression Coherence/DetailComparsionResultsWithECS/expression_coherence_Hypothesis1_ECS_4.txt]

TF	Rank Sum test	statistic	p value
fhl1		-7.19521341918	1.0
ace2		-5.92738733474	0.999999998461
rap1		-5.6218620096	0.999999990554
yap1		-5.01605780105	0.999999736288
skn7		-4.37129858601	0.999993824512
rme1		-3.81518659088	0.999931959966
gln3		-2.28025557493	0.988703732522
fkh1		-2.16383101912	0.984761339714
mbp1		-1.51314325575	0.934878362902
met4		-1.281647195	0.900016781781
rsf2		-0.952160797425	0.829492280354
msn4		-0.335693047565	0.63144882543
mcm1		-0.261433004834	0.603120696198
abf1		-0.22985776266	0.590898850966
ino4		-0.100757155573	0.540128380704
swi5		0.115124378543	0.454173268544
adr1		0.372018893399	0.354939391217
mot3		0.607348075795	0.27180996981
mig1		0.72546861575	0.234082295897
rox1		1.2823708273	0.0998562963973
hap4		1.45037567196	0.0734768937211
hsf1		1.48646205145	0.0685784736632
cad1		1.57187615758	0.0579896374775
sko1		1.68876297823	0.0456324306046
nrg1		1.9129237804	0.0278789053637
pho4		2.22964456823	0.0128855242892
sok2		2.43099880623	0.00752863208536
ino2		2.54852857262	0.00540892123957
zap1		2.95776018253	0.00154941553875
swi4		2.98912337917	0.0013988956538
azf1		3.26237258758	0.000552419130106
rim101		3.54853153186	0.000193692806602
fkh2		3.63437897129	0.000139325512171
stp1		4.25229205512	1.05796831166e-05
sfp1		4.30710151086	8.2703856738e-06
rtg3		4.55025056261	2.67910359481e-06
gcr2		4.85716469821	5.95392721164e-07
aft1		5.16397129865	1.20882391547e-07
rtg1		5.54614735332	1.46016370053e-08
gcn4		5.78608739881	3.60223700561e-09
pdr1		6.80790346599	4.95156374033e-12
leu3		7.75671786233	4.35777633947e-15
gal4		7.95248890069	9.14006072716e-16
stp2		8.99123451074	1.22234401701e-19
gcr1		12.3067994865	4.16299213243e-35
