# Supplementary material for: Inferring functional transcription factor-gene binding pairs by integrating transcription factor binding data with transcription factor knockout data
Source: BMC Syst Biol. 2013 Dec 13;7(Suppl 6):S13. doi: 10.1186/1752-0509-7-S6-S13 (PMC4029220; doi:10.1186/1752-0509-7-S6-S13)
Supplement: Additional file 3 — Biological significance validation on the results generated from the dataset of Harbison et al. Additional file 3 zipped the raw files for the three biological validations: 1) Prevalence of protein-protein interaction validation 2) Functional enrichment validation 3) Expression coherence validation. Detailed description of the raw files is written in the file 'ReadMe.doc' in Additional File 3. [file 1752-0509-7-S6-S13-S3.zip › AddFile3/Supplementary Validation Results/Validation of Expression Coherence/DetailComparsionResultsWithECS/expression_coherence_Hypothesis1_ECS_40.txt]

TF	Rank Sum test	statistic	p value
rap1		-4.25771936796	0.999989673851
ino4		-3.85036014248	0.999941027867
gal4		-3.09435381692	0.999013789458
fkh2		-2.55296604117	0.994659504524
aft1		-2.23848417979	0.987405251027
swi4		-1.23696667639	0.891950272841
msn4		0.629113560523	0.264637356649
gln3		0.867279046248	0.192894567339
ino2		1.00660362726	0.157062645338
rsf2		1.46446252954	0.0715338069654
sko1		1.64654390378	0.0498259144138
zap1		1.73107551577	0.0417191483149
hap4		2.07936154096	0.0187920663023
azf1		2.20732671647	0.0136456210517
mot3		2.54036648294	0.00553681827819
mcm1		2.63949507788	0.00415148144709
gcn4		2.65172420688	0.00400409623241
mig1		2.87273957931	0.00203464701665
sok2		2.87670383344	0.00200926282055
stp1		3.2874803112	0.000505441287391
met4		3.40959861113	0.000325292766171
mbp1		3.45167728098	0.000278556817126
cad1		4.21672761013	1.23936542865e-05
hsf1		4.23703710604	1.13244358801e-05
sfp1		4.39574719076	5.51961783739e-06
rtg1		4.40349942678	5.32592827546e-06
rim101		4.54365245656	2.76438925616e-06
nrg1		4.59778876375	2.13499293546e-06
adr1		4.90978423264	4.55883288813e-07
pho4		5.68908659441	6.38603465643e-09
fkh1		5.77713366137	3.7991961848e-09
pdr1		5.86647309516	2.22581230859e-09
stp2		6.22244695603	2.44730144123e-10
rme1		6.79419866152	5.4458107377e-12
leu3		6.99921895794	1.28696668306e-12
ace2		7.12033413628	5.38328640655e-13
skn7		7.45406668391	4.52531078985e-14
rtg3		7.50436381246	3.08638237436e-14
fhl1		7.68246587302	7.80275618857e-15
yap1		7.6884128446	7.44857221793e-15
swi5		9.12011160479	3.75235032489e-20
gcr2		10.675212431	6.64765361111e-27
rox1		11.7701793716	2.78030775537e-32
gcr1		13.7262290528	3.53598175976e-43
abf1		29.0316573579	1.31149716498e-185
