# Supplementary material for: Inferring functional transcription factor-gene binding pairs by integrating transcription factor binding data with transcription factor knockout data
Source: BMC Syst Biol. 2013 Dec 13;7(Suppl 6):S13. doi: 10.1186/1752-0509-7-S6-S13 (PMC4029220; doi:10.1186/1752-0509-7-S6-S13)
Supplement: Additional file 3 — Biological significance validation on the results generated from the dataset of Harbison et al. Additional file 3 zipped the raw files for the three biological validations: 1) Prevalence of protein-protein interaction validation 2) Functional enrichment validation 3) Expression coherence validation. Detailed description of the raw files is written in the file 'ReadMe.doc' in Additional File 3. [file 1752-0509-7-S6-S13-S3.zip › AddFile3/Supplementary Validation Results/Validation of Expression Coherence/DetailComparsionResultsWithECS/expression_coherence_Hypothesis1_ECS_5.txt]

TF	Rank Sum test	statistic	p value
sfp1		-3.46984518486	0.999739620783
rtg3		-1.50124953736	0.933354484192
rtg1		-1.43586532675	0.924479666746
rsf2		0.305379860629	0.380038429284
yap1		0.328490986962	0.371270228962
ino4		0.800494855312	0.211712071558
fkh1		1.12318988254	0.130678429306
msn4		1.33413943191	0.091079082476
stp1		1.33530894743	0.0908876257063
fhl1		1.34509789982	0.0892968106796
gln3		1.39948552129	0.0808337185715
cad1		1.47122002185	0.0706158120988
ace2		1.60621535337	0.0541133005388
sko1		1.64654390378	0.0498259144138
mig1		1.86713555273	0.0309413303417
rme1		2.16255691435	0.0152876375756
azf1		2.64070804918	0.0041366489289
fkh2		2.73952702597	0.00307638280142
ino2		2.77877375347	0.00272822573596
adr1		2.96759158334	0.00150071425931
mcm1		3.06687823647	0.00108153475486
mot3		3.06919509192	0.00107318188647
zap1		3.68761077574	0.000113184777964
leu3		4.06452015986	2.40656894292e-05
rim101		4.15049690871	1.65877124587e-05
met4		4.45542977846	4.1862649006e-06
hap4		4.53521698996	2.87721464393e-06
swi5		4.55317565165	2.64210581627e-06
gal4		4.5646552897	2.50157871242e-06
hsf1		4.71460108193	1.21092377236e-06
abf1		5.22762708322	8.58496894621e-08
sok2		5.46917957497	2.26061747176e-08
gcr2		5.7334453301	4.92053981401e-09
mbp1		5.74367099329	4.6322857986e-09
rox1		6.09995456938	5.30493080733e-10
rap1		6.7289554165	8.54426999747e-12
gcn4		6.81149366432	4.82952761377e-12
stp2		6.91875683624	2.27812074644e-12
aft1		7.31586006951	1.27869025633e-13
pho4		7.63278741483	1.14865768778e-14
skn7		7.6617673899	9.16957889364e-15
pdr1		8.3825879924	2.58882300919e-17
nrg1		10.0573804526	4.26180660716e-24
gcr1		10.0920892447	2.99406174211e-24
swi4		10.1040109377	2.65139669585e-24
