# Supplementary material for: Inferring functional transcription factor-gene binding pairs by integrating transcription factor binding data with transcription factor knockout data
Source: BMC Syst Biol. 2013 Dec 13;7(Suppl 6):S13. doi: 10.1186/1752-0509-7-S6-S13 (PMC4029220; doi:10.1186/1752-0509-7-S6-S13)
Supplement: Additional file 3 — Biological significance validation on the results generated from the dataset of Harbison et al. Additional file 3 zipped the raw files for the three biological validations: 1) Prevalence of protein-protein interaction validation 2) Functional enrichment validation 3) Expression coherence validation. Detailed description of the raw files is written in the file 'ReadMe.doc' in Additional File 3. [file 1752-0509-7-S6-S13-S3.zip › AddFile3/Supplementary Validation Results/Validation of Expression Coherence/DetailComparsionResultsWithECS/expression_coherence_Hypothesis1_ECS_6.txt]

TF	Rank Sum test	statistic	p value
mcm1		-3.92259838562	0.999956200448
hap4		-1.78816354092	0.963125186713
mig1		-1.11313277255	0.867174294848
gln3		0.314698396781	0.376495330819
fkh2		0.441049401145	0.329588616692
ino2		0.594269785809	0.276165841851
ino4		0.937525311633	0.174244204997
azf1		1.0068923897	0.156993244771
sko1		1.48301179259	0.0690356388289
aft1		1.65883288838	0.048574735554
sok2		1.66222038439	0.0482342971401
stp1		2.10953180319	0.0174493519279
sfp1		2.81769654999	0.00241847498465
rtg3		2.94201679364	0.00163041121394
rsf2		3.17346908902	0.000753144701187
adr1		3.26395497689	0.000549343115668
met4		3.36297722174	0.000385533628822
mot3		3.39897685254	0.000338192202792
fkh1		3.43236973168	0.000299165623794
zap1		3.4752558194	0.000255183196334
yap1		3.89145899266	4.98216158768e-05
rim101		3.90066645058	4.79641218807e-05
hsf1		4.1129709157	1.9529980592e-05
cad1		4.93378312768	4.03259948055e-07
stp2		5.32228938137	5.12346962491e-08
leu3		5.40857468164	3.17641480808e-08
gcn4		5.49274772382	1.97863944739e-08
rox1		5.51690867505	1.7250730227e-08
rme1		5.57629318262	1.22848853197e-08
gcr2		5.7829660332	3.66974435157e-09
nrg1		6.5224604744	3.45816463512e-11
pho4		7.08731387131	6.83700117474e-13
fhl1		7.25288809585	2.03988573854e-13
ace2		7.27450532535	1.73846080718e-13
rtg1		7.46381332807	4.20268308268e-14
abf1		7.95127881065	9.22979861776e-16
swi5		8.93956336231	1.95355538835e-19
mbp1		10.9440564288	3.54763192148e-28
gcr1		11.0296643324	1.374445542e-28
skn7		11.5556673408	3.45542697885e-31
pdr1		11.6437676333	1.23432143025e-31
gal4		11.7089403279	5.73521036002e-32
msn4		11.9100871293	5.24338121737e-33
rap1		12.7361318657	1.86202915333e-37
swi4		14.2633059947	1.85239639534e-46
