# Supplementary material for: Inferring functional transcription factor-gene binding pairs by integrating transcription factor binding data with transcription factor knockout data
Source: BMC Syst Biol. 2013 Dec 13;7(Suppl 6):S13. doi: 10.1186/1752-0509-7-S6-S13 (PMC4029220; doi:10.1186/1752-0509-7-S6-S13)
Supplement: Additional file 3 — Biological significance validation on the results generated from the dataset of Harbison et al. Additional file 3 zipped the raw files for the three biological validations: 1) Prevalence of protein-protein interaction validation 2) Functional enrichment validation 3) Expression coherence validation. Detailed description of the raw files is written in the file 'ReadMe.doc' in Additional File 3. [file 1752-0509-7-S6-S13-S3.zip › AddFile3/Supplementary Validation Results/Validation of Expression Coherence/DetailComparsionResultsWithECS/expression_coherence_Hypothesis1_ECS_7.txt]

TF	Rank Sum test	statistic	p value
rap1		-5.91282060093	0.999999998319
msn4		-4.85410778804	0.99999939535
ino4		-3.51935268426	0.999783699395
fkh1		-1.14504457038	0.873904652547
mcm1		-0.64288037502	0.739849137762
ino2		-0.457028793643	0.676174825163
yap1		0.270546974809	0.393369741562
azf1		0.832529355293	0.202555107839
sko1		1.52309319239	0.0638676958853
gln3		1.84028353813	0.0328633104572
rsf2		1.9007194733	0.0286693832461
rtg3		2.13046356312	0.0165666804604
ace2		2.21870809475	0.0132532949845
aft1		2.37259042879	0.00883191934029
mig1		2.52612457135	0.00576642896673
sfp1		3.32684873608	0.00043917019118
met4		3.3434466397	0.000413723027425
hsf1		3.47585647407	0.000254612366113
adr1		3.52847311139	0.000208982203476
rim101		3.85173823029	5.86411784391e-05
rme1		3.96493944183	3.67072913658e-05
mot3		4.13051655167	1.80974516459e-05
sok2		4.17055122403	1.51931870595e-05
stp1		4.73576598437	1.09114642195e-06
fhl1		4.7730473902	9.07295354286e-07
gcr2		5.18501714792	1.07997495389e-07
cad1		5.50315921192	1.86522623794e-08
rtg1		5.59678544763	1.09181331079e-08
gcn4		5.74783450709	4.51968233511e-09
fkh2		5.92574093839	1.55446189749e-09
hap4		6.13238583861	4.3285414692e-10
rox1		6.28707274269	1.61753907721e-10
zap1		6.88192672722	2.95241930142e-12
nrg1		8.27691064232	6.32060060371e-17
stp2		8.44518592106	1.51780966677e-17
gal4		8.62317137754	3.25624395837e-18
leu3		8.84517006217	4.56945105977e-19
mbp1		9.71867684714	1.25511034325e-22
swi5		10.7736237805	2.29294289567e-27
pho4		11.6800125405	8.06358678963e-32
gcr1		12.0173443556	1.44040948349e-33
pdr1		12.0647755379	8.10518717661e-34
swi4		13.4106527145	2.61879090277e-41
abf1		13.4845580085	9.64087571312e-42
skn7		15.9254697279	2.10916951603e-57
