# Supplementary material for: Inferring functional transcription factor-gene binding pairs by integrating transcription factor binding data with transcription factor knockout data
Source: BMC Syst Biol. 2013 Dec 13;7(Suppl 6):S13. doi: 10.1186/1752-0509-7-S6-S13 (PMC4029220; doi:10.1186/1752-0509-7-S6-S13)
Supplement: Additional file 3 — Biological significance validation on the results generated from the dataset of Harbison et al. Additional file 3 zipped the raw files for the three biological validations: 1) Prevalence of protein-protein interaction validation 2) Functional enrichment validation 3) Expression coherence validation. Detailed description of the raw files is written in the file 'ReadMe.doc' in Additional File 3. [file 1752-0509-7-S6-S13-S3.zip › AddFile3/Supplementary Validation Results/Validation of Expression Coherence/DetailComparsionResultsWithECS/expression_coherence_Hypothesis1_ECS_8.txt]

TF	Rank Sum test	statistic	p value
mcm1		-6.08088286195	0.999999999402
fkh2		-5.06309272222	0.999999793745
hsf1		-3.32254437287	0.999553997586
ino4		-3.25184162088	0.999426700532
mig1		-0.821283336323	0.794257551423
hap4		-0.566611361535	0.714510872925
rsf2		-0.507899139106	0.69423796075
azf1		0.131880733889	0.447539313821
stp1		0.656024516654	0.255904174935
sok2		1.13894427575	0.127363198497
fkh1		1.29441438713	0.0977611618734
sko1		1.44346481146	0.0744447890872
yap1		1.62165810462	0.0524382869997
rtg3		1.72077047228	0.042646241279
rap1		1.72478309243	0.04228328493
gln3		1.95688438768	0.0251805312544
ino2		2.21316371491	0.0134431803518
aft1		2.5481139432	0.00541535446511
mot3		3.35736153512	0.00039345072904
zap1		3.36391295039	0.000384228885995
adr1		3.64122005459	0.000135674537926
gcn4		3.76121932907	8.4543540744e-05
rim101		3.92018831625	4.42399010299e-05
leu3		4.12155050452	1.88165472126e-05
sfp1		4.33188352253	7.39195755383e-06
gcr2		4.61964671787	1.92196992535e-06
rme1		5.12915762548	1.45520787594e-07
rtg1		5.19141205604	1.04352581009e-07
cad1		5.5149448987	1.74444625059e-08
met4		5.87284601957	2.14188167143e-09
swi5		6.79618540202	5.3712757988e-12
fhl1		6.95990962046	1.70245552718e-12
stp2		7.24654267543	2.13772255422e-13
pho4		7.81407904814	2.76831709263e-15
abf1		7.88389879871	1.58660656171e-15
nrg1		8.82432098577	5.50629694598e-19
rox1		9.56771270158	5.46484371593e-22
mbp1		10.1564601018	1.55066362752e-24
ace2		10.9496403299	3.33559903544e-28
gcr1		11.1307753713	4.44295848446e-29
msn4		11.3393198227	4.18965916129e-30
gal4		11.3684890499	3.00087546578e-30
pdr1		12.1670070537	2.32926250669e-34
skn7		12.4090587235	1.16690136212e-35
swi4		15.0933617064	8.95404160912e-52
