# Supplementary material for: Inferring functional transcription factor-gene binding pairs by integrating transcription factor binding data with transcription factor knockout data
Source: BMC Syst Biol. 2013 Dec 13;7(Suppl 6):S13. doi: 10.1186/1752-0509-7-S6-S13 (PMC4029220; doi:10.1186/1752-0509-7-S6-S13)
Supplement: Additional file 3 — Biological significance validation on the results generated from the dataset of Harbison et al. Additional file 3 zipped the raw files for the three biological validations: 1) Prevalence of protein-protein interaction validation 2) Functional enrichment validation 3) Expression coherence validation. Detailed description of the raw files is written in the file 'ReadMe.doc' in Additional File 3. [file 1752-0509-7-S6-S13-S3.zip › AddFile3/Supplementary Validation Results/Validation of Expression Coherence/DetailComparsionResultsWithECS/expression_coherence_Hypothesis1_ECS_9.txt]

TF	Rank Sum test	statistic	p value
abf1		-441.519559986	1.0
rap1		-7.45526100987	1.0
ino4		-3.51204185666	0.999777661021
gln3		-2.61629178951	0.995555472058
met4		-1.82736945834	0.966177880891
hap4		-1.51602143116	0.935243033294
sfp1		-0.978435023315	0.836070393388
fhl1		-0.966201512528	0.833028321908
azf1		-0.594649094869	0.723960972192
gal4		-0.517095126765	0.697455122344
hsf1		-0.13797373699	0.554869413075
pho4		0.0659940058031	0.473691298864
stp2		0.120491066129	0.452047078141
aft1		0.41464871453	0.339199540531
sko1		0.435016792494	0.331775119276
rme1		0.644533330946	0.259614825565
rim101		0.677087492847	0.24917522195
nrg1		0.689729694584	0.24518209418
stp1		0.720582645644	0.235583167211
fkh2		0.835317649	0.201769441437
sok2		0.836309486561	0.201490408832
adr1		0.864239833996	0.193728077006
rtg1		0.990733643605	0.160907829205
rsf2		1.06222562268	0.144066635214
gcn4		1.12637139796	0.130004174061
mig1		1.13575986435	0.128028539352
rtg3		1.37661637783	0.0843154423007
mot3		1.50312432635	0.0664034934151
ino2		1.66414884083	0.0480413443782
gcr2		1.82802138279	0.0337731712845
swi5		1.90760358708	0.0282212355884
cad1		2.4529358773	0.00708477973607
ace2		2.76446947782	0.00285077204719
leu3		3.00953265708	0.00130824974249
mcm1		3.379531069	0.000363048000284
zap1		3.52977938927	0.000207953156304
rox1		3.63045588251	0.000141460531463
msn4		3.96326516119	3.6965793466e-05
gcr1		4.48952838297	3.56905181117e-06
mbp1		5.46820144312	2.27312517379e-08
yap1		5.60763299128	1.02556196548e-08
skn7		6.01355069972	9.07515645441e-10
fkh1		6.17091597498	3.39477494112e-10
pdr1		7.7590807125	4.27735982613e-15
swi4		10.8422664643	1.08513342241e-27
