# Supplementary material for: Inferring functional transcription factor-gene binding pairs by integrating transcription factor binding data with transcription factor knockout data
Source: BMC Syst Biol. 2013 Dec 13;7(Suppl 6):S13. doi: 10.1186/1752-0509-7-S6-S13 (PMC4029220; doi:10.1186/1752-0509-7-S6-S13)
Supplement: Additional file 3 — Biological significance validation on the results generated from the dataset of Harbison et al. Additional file 3 zipped the raw files for the three biological validations: 1) Prevalence of protein-protein interaction validation 2) Functional enrichment validation 3) Expression coherence validation. Detailed description of the raw files is written in the file 'ReadMe.doc' in Additional File 3. [file 1752-0509-7-S6-S13-S3.zip › AddFile3/Supplementary Validation Results/Validation of Expression Coherence/DetailComparsionResultsWithECS/expression_coherence_Hypothesis2_ECS_1.txt]

TF	Rank Sum test	statistic	p value
abf1		-15.6989440904	1.0
swi4		-8.61727153099	1.0
skn7		-12.6990827161	1.0
gcr1		-14.8064590198	1.0
pdr1		-12.4037418835	1.0
pho4		-10.5511158346	1.0
rme1		-6.9363168933	0.999999999998
ace2		-6.90982031898	0.999999999998
leu3		-6.19370227631	0.999999999706
stp2		-5.77181976983	0.999999996079
rtg3		-5.14922344783	0.999999869216
swi5		-4.78469991566	0.999999143785
sfp1		-4.72142766205	0.999998829025
cad1		-4.64642737944	0.999998311335
mot3		-4.4947160119	0.999996516857
gcr2		-4.41717415819	0.999995000017
fhl1		-4.36744491314	0.999993714576
rim101		-4.34423289206	0.999993011841
nrg1		-4.07804057829	0.999977291579
mbp1		-4.02674491966	0.999971722836
gal4		-3.96678065701	0.99996357501
rox1		-3.8836186917	0.999948543371
adr1		-3.64729458377	0.999867491986
met4		-3.27830269831	0.99947783329
rtg1		-3.27468631116	0.999471103194
sok2		-3.01391739504	0.998710509926
zap1		-2.77544101731	0.997243655116
rsf2		-2.60913671224	0.995461451495
gln3		-2.49005450612	0.993613824705
gcn4		-2.39165329684	0.991613661014
stp1		-1.78436769761	0.962818031797
sko1		-1.73098205269	0.958272517234
azf1		-1.58050655907	0.943004546999
ino2		-1.26438863628	0.896954715205
yap1		-1.17287562801	0.879577157803
fkh1		-1.13845497903	0.872534726064
mig1		-1.00700570483	0.843033983641
msn4		-0.680951564472	0.752048930618
aft1		-0.419837774219	0.662698016111
fkh2		-0.207816623776	0.582313923958
ino4		2.44446172346	0.00725342367015
hsf1		3.09816356363	0.000973619624479
rap1		3.77471202419	8.00963054539e-05
mcm1		4.65744761881	1.60076923131e-06
hap4		5.02029608087	2.57959473432e-07
