# Supplementary material for: Inferring functional transcription factor-gene binding pairs by integrating transcription factor binding data with transcription factor knockout data
Source: BMC Syst Biol. 2013 Dec 13;7(Suppl 6):S13. doi: 10.1186/1752-0509-7-S6-S13 (PMC4029220; doi:10.1186/1752-0509-7-S6-S13)
Supplement: Additional file 3 — Biological significance validation on the results generated from the dataset of Harbison et al. Additional file 3 zipped the raw files for the three biological validations: 1) Prevalence of protein-protein interaction validation 2) Functional enrichment validation 3) Expression coherence validation. Detailed description of the raw files is written in the file 'ReadMe.doc' in Additional File 3. [file 1752-0509-7-S6-S13-S3.zip › AddFile3/Supplementary Validation Results/Validation of Expression Coherence/DetailComparsionResultsWithECS/expression_coherence_Hypothesis2_ECS_10.txt]

TF	Rank Sum test	statistic	p value
abf1		-26.3984458995	1.0
swi4		-9.92404798935	1.0
mbp1		-13.1231624593	1.0
fhl1		-10.7240453314	1.0
gcr1		-13.1370454769	1.0
gcr2		-10.0513604087	1.0
pho4		-10.3153976535	1.0
rox1		-8.84870377955	1.0
fkh1		-7.79427552157	1.0
swi5		-7.36160640043	1.0
stp2		-7.14877099108	1.0
leu3		-7.06733032812	0.999999999999
yap1		-5.3160579909	0.99999994698
mig1		-4.95863705938	0.999999645053
rme1		-4.89428081209	0.999999506671
rtg3		-4.84036720922	0.999999352003
mcm1		-4.83417702291	0.999999331512
rap1		-4.72810632156	0.999998866882
ace2		-4.24845898708	0.999989237698
mot3		-4.24607103366	0.999989122416
rtg1		-4.21437890479	0.999987476675
rim101		-4.11664253406	0.999980778419
adr1		-3.84913462168	0.999940732074
ino4		-3.83322001136	0.99993676163
skn7		-3.66678505392	0.999877190456
stp1		-3.42324225893	0.999690605488
ino2		-3.18688244567	0.999280923931
hsf1		-2.97125004636	0.998517049035
cad1		-2.9262745409	0.998284759718
zap1		-2.54816382078	0.994585419775
azf1		-2.54388552445	0.994518649701
rsf2		-2.29295048695	0.989074572156
sok2		-1.96186707338	0.975111018915
gln3		-1.94298039028	0.973990736151
sko1		-1.64654390378	0.950174085586
nrg1		-1.51507837377	0.935123721177
met4		-1.45616239581	0.927326133938
fkh2		-1.39107924027	0.917899300358
gcn4		-0.819628209729	0.793785956516
gal4		0.191606044679	0.424025403639
sfp1		0.239276684857	0.405445521582
msn4		0.38551017771	0.349929733691
aft1		0.71118681359	0.238484239411
pdr1		0.935510839744	0.174762549842
hap4		1.16266398864	0.122482928896
