# Supplementary material for: Inferring functional transcription factor-gene binding pairs by integrating transcription factor binding data with transcription factor knockout data
Source: BMC Syst Biol. 2013 Dec 13;7(Suppl 6):S13. doi: 10.1186/1752-0509-7-S6-S13 (PMC4029220; doi:10.1186/1752-0509-7-S6-S13)
Supplement: Additional file 3 — Biological significance validation on the results generated from the dataset of Harbison et al. Additional file 3 zipped the raw files for the three biological validations: 1) Prevalence of protein-protein interaction validation 2) Functional enrichment validation 3) Expression coherence validation. Detailed description of the raw files is written in the file 'ReadMe.doc' in Additional File 3. [file 1752-0509-7-S6-S13-S3.zip › AddFile3/Supplementary Validation Results/Validation of Expression Coherence/DetailComparsionResultsWithECS/expression_coherence_Hypothesis2_ECS_11.txt]

TF	Rank Sum test	statistic	p value
abf1		-188.535733885	1.0
swi4		-10.6803482726	1.0
pdr1		-7.18285470533	1.0
fkh1		-6.38410153767	0.999999999914
skn7		-6.11306207607	0.999999999511
mbp1		-5.6641174298	0.999999992611
yap1		-5.18595951618	0.999999892547
gcr1		-4.57351723166	0.999997601979
msn4		-3.99122576388	0.999967133666
rox1		-3.82990869204	0.999935904592
zap1		-3.57473742057	0.99982471022
mcm1		-3.3515828432	0.999598245028
leu3		-3.23034055889	0.999381785775
ace2		-2.73519841924	0.996882865798
swi5		-2.4513425483	0.992883778111
gcr2		-1.82359535658	0.965893365449
cad1		-1.82331741436	0.965872334858
ino2		-1.59176134422	0.944280830572
mot3		-1.54159886509	0.938414449236
rtg3		-1.4269852283	0.923207923753
fkh2		-1.28932449343	0.901357350391
mig1		-1.20684497574	0.886254074215
sok2		-1.03973934881	0.850769492971
rtg1		-1.03693922568	0.850117909231
rsf2		-1.03060700016	0.848637423966
adr1		-0.86838155844	0.807407256461
nrg1		-0.770751322101	0.779572827385
rim101		-0.68202973732	0.752389926284
stp1		-0.662907552465	0.746305117794
gcn4		-0.660308665981	0.74547211498
sko1		-0.460134469702	0.677290148127
aft1		-0.457541767549	0.676359155881
rme1		-0.327512914477	0.628360011619
pho4		-0.21602579864	0.585516181041
stp2		-0.0889973024205	0.535457973015
azf1		0.429566174653	0.333755623488
gal4		0.546447194203	0.292379288329
fhl1		1.00132836793	0.158334041266
sfp1		1.05671951985	0.145319806841
hsf1		1.13664146702	0.127844098843
hap4		1.18281784229	0.118440673876
met4		1.90568079213	0.0283458164208
gln3		2.36023797586	0.00913160752883
ino4		3.32890879607	0.000435934750665
rap1		10.1681278023	1.37573134491e-24
