# Supplementary material for: Inferring functional transcription factor-gene binding pairs by integrating transcription factor binding data with transcription factor knockout data
Source: BMC Syst Biol. 2013 Dec 13;7(Suppl 6):S13. doi: 10.1186/1752-0509-7-S6-S13 (PMC4029220; doi:10.1186/1752-0509-7-S6-S13)
Supplement: Additional file 3 — Biological significance validation on the results generated from the dataset of Harbison et al. Additional file 3 zipped the raw files for the three biological validations: 1) Prevalence of protein-protein interaction validation 2) Functional enrichment validation 3) Expression coherence validation. Detailed description of the raw files is written in the file 'ReadMe.doc' in Additional File 3. [file 1752-0509-7-S6-S13-S3.zip › AddFile3/Supplementary Validation Results/Validation of Expression Coherence/DetailComparsionResultsWithECS/expression_coherence_Hypothesis2_ECS_12.txt]

TF	Rank Sum test	statistic	p value
abf1		-189.218429648	1.0
swi4		-10.369673328	1.0
pdr1		-7.79290558435	1.0
skn7		-6.57914014728	0.999999999976
fkh1		-6.11092296777	0.999999999505
mbp1		-5.57165472556	0.999999987383
yap1		-5.46661456772	0.999999977064
gcr1		-4.45366190037	0.9999957791
msn4		-4.02161141514	0.999971099322
rox1		-3.7057908967	0.999894633946
zap1		-3.60037306395	0.999841119535
mcm1		-3.27391909185	0.999469665119
leu3		-3.18616420383	0.99927913628
ace2		-2.71632014882	0.996699397493
swi5		-2.58490092595	0.995129650868
cad1		-2.34925368686	0.990594457264
gcn4		-1.90223379921	0.971429702014
gcr2		-1.80785031252	0.964685099613
mot3		-1.613575043	0.946690183102
fkh2		-1.59555375221	0.944705770005
ino2		-1.39389200574	0.918324890639
rtg3		-1.38811792636	0.917449430636
mig1		-1.22126223777	0.889006626904
rsf2		-1.14307323978	0.873495908095
rtg1		-1.06219111356	0.855925533382
adr1		-0.869762133255	0.807784795408
sok2		-0.868102872787	0.807330990734
nrg1		-0.693693678053	0.756062834251
rim101		-0.68202973732	0.752389926284
rme1		-0.604033105172	0.72708918373
stp1		-0.570105242041	0.715696840018
sko1		-0.460134469702	0.677290148127
aft1		-0.427787984933	0.66559725735
pho4		-0.234732653633	0.592791879106
stp2		-0.030240280576	0.512062288022
azf1		0.276031840986	0.391261805178
sfp1		0.451165914268	0.325934987103
gal4		0.523063653013	0.300464979071
hsf1		1.04044760268	0.149065997769
met4		1.44085293957	0.0748131168144
fhl1		1.81753357651	0.0345677259556
hap4		1.887602802	0.0295396468237
gln3		2.56150177993	0.00521103536157
ino4		3.69749408933	0.00010886914383
rap1		9.19416356484	1.88961643081e-20
