# Supplementary material for: Inferring functional transcription factor-gene binding pairs by integrating transcription factor binding data with transcription factor knockout data
Source: BMC Syst Biol. 2013 Dec 13;7(Suppl 6):S13. doi: 10.1186/1752-0509-7-S6-S13 (PMC4029220; doi:10.1186/1752-0509-7-S6-S13)
Supplement: Additional file 3 — Biological significance validation on the results generated from the dataset of Harbison et al. Additional file 3 zipped the raw files for the three biological validations: 1) Prevalence of protein-protein interaction validation 2) Functional enrichment validation 3) Expression coherence validation. Detailed description of the raw files is written in the file 'ReadMe.doc' in Additional File 3. [file 1752-0509-7-S6-S13-S3.zip › AddFile3/Supplementary Validation Results/Validation of Expression Coherence/DetailComparsionResultsWithECS/expression_coherence_Hypothesis2_ECS_13.txt]

TF	Rank Sum test	statistic	p value
swi5		-9.40872863359	1.0
swi4		-18.7266046043	1.0
mbp1		-13.8624395867	1.0
skn7		-16.1593438042	1.0
gcr1		-11.3470556683	1.0
gcn4		-8.59140821682	1.0
pdr1		-12.4892751804	1.0
ace2		-7.86626118756	1.0
leu3		-7.60379971018	1.0
rap1		-7.18827845487	1.0
abf1		-7.09962948768	0.999999999999
stp2		-6.96764267841	0.999999999998
pho4		-6.81054415775	0.999999999995
mot3		-6.47798687781	0.999999999954
rtg3		-6.34875563877	0.999999999891
nrg1		-6.15835350493	0.999999999632
gal4		-6.05727741544	0.999999999308
fkh2		-5.9667379909	0.99999999879
gcr2		-5.84815922254	0.999999997515
mcm1		-5.7458695506	0.999999995428
rme1		-5.68983262604	0.999999993642
hsf1		-5.47944460685	0.999999978667
adr1		-4.96786041318	0.999999661522
rox1		-4.64319836405	0.999998284717
stp1		-4.59573180751	0.999997843835
rim101		-4.44579601599	0.99999562165
zap1		-4.14254779033	0.999982826562
rtg1		-4.11310271617	0.999980481171
met4		-3.94234248769	0.999959655179
aft1		-3.68318504544	0.999884831086
mig1		-2.88235108733	0.998026401709
fhl1		-2.80607943792	0.997492583615
msn4		-2.68893323044	0.996415962242
rsf2		-2.11284440925	0.982692956386
fkh1		-2.05490666883	0.98005598989
sfp1		-1.88779549086	0.970473294612
sok2		-1.86194500238	0.968694578586
sko1		-1.60485924798	0.945737608178
yap1		-1.5153136102	0.935153498379
ino2		-1.14241926787	0.873360106987
cad1		-0.364878492023	0.642398945023
gln3		-0.27367472126	0.607832697077
ino4		-0.174454283841	0.569245772011
azf1		1.56689572492	0.0585695335536
hap4		3.21007139938	0.000663510027037
