# Supplementary material for: Inferring functional transcription factor-gene binding pairs by integrating transcription factor binding data with transcription factor knockout data
Source: BMC Syst Biol. 2013 Dec 13;7(Suppl 6):S13. doi: 10.1186/1752-0509-7-S6-S13 (PMC4029220; doi:10.1186/1752-0509-7-S6-S13)
Supplement: Additional file 3 — Biological significance validation on the results generated from the dataset of Harbison et al. Additional file 3 zipped the raw files for the three biological validations: 1) Prevalence of protein-protein interaction validation 2) Functional enrichment validation 3) Expression coherence validation. Detailed description of the raw files is written in the file 'ReadMe.doc' in Additional File 3. [file 1752-0509-7-S6-S13-S3.zip › AddFile3/Supplementary Validation Results/Validation of Expression Coherence/DetailComparsionResultsWithECS/expression_coherence_Hypothesis2_ECS_14.txt]

TF	Rank Sum test	statistic	p value
leu3		-8.58912449921	1.0
abf1		-17.2200715344	1.0
swi4		-10.4731872866	1.0
mbp1		-8.4630268421	1.0
fhl1		-9.01376254492	1.0
gcr1		-12.3698812398	1.0
pdr1		-10.339271499	1.0
rtg3		-6.92581609101	0.999999999998
pho4		-6.6763216784	0.999999999988
skn7		-6.5795748537	0.999999999976
gcr2		-5.92078958708	0.999999998398
rme1		-5.90409188498	0.999999998227
rox1		-5.87624723645	0.999999997902
yap1		-5.74000578326	0.999999995266
stp2		-5.67122774843	0.999999992911
msn4		-5.41168241588	0.999999968782
rtg1		-4.93916181435	0.999999607705
nrg1		-4.62986411096	0.999998170471
zap1		-4.5224909825	0.999996944195
hsf1		-4.35187452314	0.999993251075
rsf2		-3.6993788359	0.999891936105
met4		-3.43461035651	0.999703296802
ace2		-3.36490561098	0.999617150758
adr1		-3.3135636319	0.999539424278
mot3		-2.70826727614	0.996618223557
hap4		-2.6295600478	0.995725228425
azf1		-2.58234644215	0.995093448925
gln3		-2.52639762805	0.994238051573
mig1		-2.47776667162	0.993389621441
aft1		-2.4729439868	0.993299742784
cad1		-2.47260523294	0.993293389143
swi5		-2.11638052063	0.982843771286
fkh2		-2.10114400771	0.982185836606
mcm1		-2.03298132625	0.978972795175
sko1		-1.68876297823	0.954367569395
sok2		-1.68241994181	0.953756281441
stp1		-1.54132532965	0.938381186427
rim101		-1.34849140455	0.911249808547
sfp1		-1.21540922298	0.887894973945
ino4		-0.947581096805	0.828328623389
ino2		-0.193491473005	0.576712958284
fkh1		0.265343463906	0.395372442365
rap1		0.843651411713	0.199432113115
gcn4		1.81798743061	0.0345330269629
gal4		2.38185077602	0.00861293811126
