# Supplementary material for: Inferring functional transcription factor-gene binding pairs by integrating transcription factor binding data with transcription factor knockout data
Source: BMC Syst Biol. 2013 Dec 13;7(Suppl 6):S13. doi: 10.1186/1752-0509-7-S6-S13 (PMC4029220; doi:10.1186/1752-0509-7-S6-S13)
Supplement: Additional file 3 — Biological significance validation on the results generated from the dataset of Harbison et al. Additional file 3 zipped the raw files for the three biological validations: 1) Prevalence of protein-protein interaction validation 2) Functional enrichment validation 3) Expression coherence validation. Detailed description of the raw files is written in the file 'ReadMe.doc' in Additional File 3. [file 1752-0509-7-S6-S13-S3.zip › AddFile3/Supplementary Validation Results/Validation of Expression Coherence/DetailComparsionResultsWithECS/expression_coherence_Hypothesis2_ECS_15.txt]

TF	Rank Sum test	statistic	p value
yap1		-9.80920562716	1.0
abf1		-11.4021886027	1.0
swi5		-12.148240914	1.0
swi4		-11.9233896973	1.0
fkh2		-13.6966400674	1.0
gcr1		-8.82883207627	1.0
pdr1		-11.3053296898	1.0
leu3		-8.16545995692	1.0
gal4		-7.38748204267	1.0
rme1		-6.67669901457	0.999999999988
rtg1		-6.26999003301	0.999999999819
ino2		-6.18062975623	0.999999999681
gcr2		-5.93076628551	0.999999998492
skn7		-5.79037242326	0.999999996488
gln3		-5.76506538076	0.999999995919
fhl1		-5.45767711617	0.99999997588
pho4		-4.85338657322	0.999999393146
rtg3		-4.73001183407	0.999998877466
mbp1		-4.61631825788	0.999998046961
msn4		-4.56860495501	0.999997545094
ino4		-3.60096761094	0.999841482463
gcn4		-3.46111039236	0.999731023916
met4		-3.32946022288	0.999564927539
rox1		-3.0575547495	0.998884245636
stp2		-2.89444923876	0.998100878418
mig1		-2.63034936144	0.995735141896
mot3		-2.56392232298	0.994825164797
hsf1		-2.33947255421	0.990344504805
azf1		-2.07678644352	0.981089363013
sfp1		-1.65372969354	0.9509087767
rim101		-1.54964075461	0.939386117314
sko1		-1.32803038003	0.90791596456
adr1		-1.31430722359	0.905628581324
ace2		-1.25488148838	0.895239107513
stp1		-0.54589594367	0.707431266592
rsf2		-0.187710556533	0.574448222771
aft1		0.339573970235	0.367088691616
mcm1		0.633631526715	0.263160660522
cad1		1.10490813549	0.13459969844
fkh1		1.86573497335	0.0310392270231
hap4		2.07963886161	0.0187793348519
sok2		2.23306704837	0.0127722616016
zap1		3.38055698751	0.000361695362359
nrg1		4.12336920933	1.86685251702e-05
rap1		4.50136061765	3.37599181387e-06
