# Supplementary material for: Inferring functional transcription factor-gene binding pairs by integrating transcription factor binding data with transcription factor knockout data
Source: BMC Syst Biol. 2013 Dec 13;7(Suppl 6):S13. doi: 10.1186/1752-0509-7-S6-S13 (PMC4029220; doi:10.1186/1752-0509-7-S6-S13)
Supplement: Additional file 3 — Biological significance validation on the results generated from the dataset of Harbison et al. Additional file 3 zipped the raw files for the three biological validations: 1) Prevalence of protein-protein interaction validation 2) Functional enrichment validation 3) Expression coherence validation. Detailed description of the raw files is written in the file 'ReadMe.doc' in Additional File 3. [file 1752-0509-7-S6-S13-S3.zip › AddFile3/Supplementary Validation Results/Validation of Expression Coherence/DetailComparsionResultsWithECS/expression_coherence_Hypothesis2_ECS_16.txt]

TF	Rank Sum test	statistic	p value
leu3		-8.36159410858	1.0
abf1		-20.710034223	1.0
swi5		-13.5321185122	1.0
swi4		-11.7872330184	1.0
mbp1		-15.5422068416	1.0
skn7		-10.7057131716	1.0
gcr1		-14.135088931	1.0
pdr1		-12.1761505514	1.0
pho4		-12.3981305088	1.0
stp2		-8.14779704783	1.0
rtg3		-6.57680358381	0.999999999976
rme1		-6.16697591095	0.999999999652
msn4		-5.59617264905	0.999999989043
sfp1		-5.17356304377	0.999999885164
rtg1		-5.08234539137	0.999999813599
mig1		-4.80655496894	0.999999232234
gcr2		-4.73758943271	0.999998918623
mcm1		-4.6710195563	0.999998501458
mot3		-4.65227840864	0.999998358563
rsf2		-4.53667197932	0.999997142556
adr1		-4.51852933016	0.999996886468
met4		-4.34177439136	0.999992933169
rox1		-3.95846430203	0.999962283394
azf1		-3.94157383396	0.999959525646
fhl1		-3.85196463177	0.999941413025
ino2		-2.80926609557	0.997517270672
gcn4		-2.5945023812	0.99526360213
stp1		-2.49118427163	0.993634096584
nrg1		-2.38371882744	0.991430654235
rim101		-2.35819195045	0.990817902789
hsf1		-2.27137994669	0.988438006352
ace2		-2.20307630247	0.986205314434
zap1		-2.10614028327	0.982403915722
sko1		-1.73098205269	0.958272517234
cad1		-1.72047137062	0.957326603296
sok2		-1.7166038082	0.956974206895
fkh2		-1.64053706325	0.949553225625
gal4		-1.07834099564	0.859559195841
gln3		-0.731267665662	0.767692161759
yap1		0.0103285188221	0.495879590408
fkh1		1.63218589261	0.0513201658694
aft1		2.24810060233	0.0122848878442
ino4		3.1769758473	0.00074409714594
hap4		5.90885407678	1.72247843715e-09
rap1		10.524833424	3.31893748373e-26
