# Supplementary material for: Inferring functional transcription factor-gene binding pairs by integrating transcription factor binding data with transcription factor knockout data
Source: BMC Syst Biol. 2013 Dec 13;7(Suppl 6):S13. doi: 10.1186/1752-0509-7-S6-S13 (PMC4029220; doi:10.1186/1752-0509-7-S6-S13)
Supplement: Additional file 3 — Biological significance validation on the results generated from the dataset of Harbison et al. Additional file 3 zipped the raw files for the three biological validations: 1) Prevalence of protein-protein interaction validation 2) Functional enrichment validation 3) Expression coherence validation. Detailed description of the raw files is written in the file 'ReadMe.doc' in Additional File 3. [file 1752-0509-7-S6-S13-S3.zip › AddFile3/Supplementary Validation Results/Validation of Expression Coherence/DetailComparsionResultsWithECS/expression_coherence_Hypothesis2_ECS_17.txt]

TF	Rank Sum test	statistic	p value
leu3		-8.9679478249	1.0
abf1		-13.8069411222	1.0
fkh2		-10.1099447759	1.0
gcr1		-13.366212475	1.0
mcm1		-11.2208579399	1.0
rme1		-7.93420652875	1.0
pho4		-7.67731781377	1.0
pdr1		-7.64697379082	1.0
stp2		-7.39946761762	1.0
rtg3		-7.17419004855	1.0
gcr2		-7.00476694074	0.999999999999
fhl1		-6.8894519841	0.999999999997
mbp1		-6.39386800887	0.999999999919
swi4		-6.06736204706	0.99999999935
hsf1		-5.81591566348	0.999999996985
skn7		-5.64693750139	0.999999991833
gal4		-5.22924659936	0.999999914899
msn4		-4.84958932148	0.999999381413
met4		-4.56933717307	0.999997553654
adr1		-4.06754155736	0.999976244131
mot3		-3.65141693834	0.999869601276
sok2		-3.57221403814	0.999823012043
rtg1		-3.5615907394	0.999815692666
zap1		-3.51610066911	0.99978103255
rox1		-3.45553133074	0.999725395321
mig1		-3.2891381403	0.999497526563
ino2		-3.20205225861	0.999317738793
sfp1		-3.0435824657	0.998831103213
rsf2		-2.80685316198	0.997498597978
gcn4		-2.40818454652	0.991983962698
azf1		-2.23630129522	0.987333979165
rim101		-1.96973153485	0.975565426581
gln3		-1.85446286222	0.968163515718
nrg1		-1.79825630012	0.963931799306
sko1		-1.6876941409	0.95426502145
ace2		-1.05614427055	0.854548846405
fkh1		-0.972132084576	0.834507578873
stp1		-0.838780984752	0.799203888416
aft1		-0.463540130124	0.678511371497
yap1		0.516178615823	0.302864832099
cad1		0.524224162591	0.300061318468
hap4		1.2960269225	0.0974831048389
ino4		3.11437631979	0.000921671098591
swi5		3.15227390832	0.000810021132419
rap1		4.59387109087	2.17549108803e-06
