# Supplementary material for: Inferring functional transcription factor-gene binding pairs by integrating transcription factor binding data with transcription factor knockout data
Source: BMC Syst Biol. 2013 Dec 13;7(Suppl 6):S13. doi: 10.1186/1752-0509-7-S6-S13 (PMC4029220; doi:10.1186/1752-0509-7-S6-S13)
Supplement: Additional file 3 — Biological significance validation on the results generated from the dataset of Harbison et al. Additional file 3 zipped the raw files for the three biological validations: 1) Prevalence of protein-protein interaction validation 2) Functional enrichment validation 3) Expression coherence validation. Detailed description of the raw files is written in the file 'ReadMe.doc' in Additional File 3. [file 1752-0509-7-S6-S13-S3.zip › AddFile3/Supplementary Validation Results/Validation of Expression Coherence/DetailComparsionResultsWithECS/expression_coherence_Hypothesis2_ECS_18.txt]

TF	Rank Sum test	statistic	p value
abf1		-17.0670003953	1.0
rme1		-8.45409551566	1.0
msn4		-9.12739571775	1.0
swi5		-11.8937954586	1.0
swi4		-8.35505098225	1.0
mbp1		-12.926875806	1.0
fkh2		-10.847697035	1.0
gcr1		-14.1496878511	1.0
pho4		-12.7810465237	1.0
leu3		-7.76188900757	1.0
pdr1		-7.34070767757	1.0
stp2		-7.2042376197	1.0
mot3		-6.37944494696	0.999999999911
rtg3		-5.95889280402	0.99999999873
rtg1		-4.999605163	0.999999712761
met4		-4.76968314367	0.99999907742
yap1		-4.14111235782	0.99998271872
gcr2		-3.97402735358	0.999964666279
mig1		-3.96324526007	0.999963031124
rox1		-3.72756522088	0.999903330731
ino2		-3.49486019145	0.999762844931
stp1		-3.19040577166	0.999289634188
fkh1		-3.18655225982	0.999280102631
fhl1		-2.98167428934	0.99856661592
cad1		-2.82593693724	0.997642872791
adr1		-2.7493687243	0.997014491235
rim101		-2.50744773355	0.993919671763
azf1		-2.48861728883	0.993587953531
rsf2		-2.02959537778	0.97880115743
sko1		-1.68876297823	0.954367569395
hsf1		-1.66501377435	0.952044996115
hap4		-1.64196462277	0.949701332047
nrg1		-1.4755997045	0.929974307742
sok2		-1.45221670169	0.926779319923
ace2		-1.42229830829	0.922530165099
ino4		-1.29728687989	0.902733751507
gcn4		-0.992868805838	0.839613053321
gln3		-0.673173735897	0.749581615948
mcm1		0.276155709744	0.391214236706
skn7		0.467960451102	0.31990643611
aft1		0.521905150103	0.300868186164
zap1		0.538539821728	0.295102210345
sfp1		0.69450224407	0.243683646997
gal4		0.732166473268	0.232033482519
rap1		3.51358217356	0.00022105382109
