# Supplementary material for: Inferring functional transcription factor-gene binding pairs by integrating transcription factor binding data with transcription factor knockout data
Source: BMC Syst Biol. 2013 Dec 13;7(Suppl 6):S13. doi: 10.1186/1752-0509-7-S6-S13 (PMC4029220; doi:10.1186/1752-0509-7-S6-S13)
Supplement: Additional file 3 — Biological significance validation on the results generated from the dataset of Harbison et al. Additional file 3 zipped the raw files for the three biological validations: 1) Prevalence of protein-protein interaction validation 2) Functional enrichment validation 3) Expression coherence validation. Detailed description of the raw files is written in the file 'ReadMe.doc' in Additional File 3. [file 1752-0509-7-S6-S13-S3.zip › AddFile3/Supplementary Validation Results/Validation of Expression Coherence/DetailComparsionResultsWithECS/expression_coherence_Hypothesis2_ECS_19.txt]

TF	Rank Sum test	statistic	p value
abf1		-27.0183330106	1.0
swi5		-12.047613375	1.0
swi4		-9.56384667103	1.0
mbp1		-8.37408236535	1.0
fkh2		-10.5669644482	1.0
gcr1		-14.7992496766	1.0
pho4		-11.7476506059	1.0
yap1		-7.86902481975	1.0
fhl1		-7.79288566611	1.0
leu3		-7.16247940057	1.0
met4		-6.76892172397	0.999999999994
ace2		-6.72193039626	0.999999999991
pdr1		-6.37374263464	0.999999999908
rme1		-6.02583752334	0.999999999159
skn7		-5.83218915905	0.999999997265
rox1		-5.42439475595	0.999999970924
rtg1		-5.20135162893	0.999999901078
cad1		-4.519452531	0.999996900013
rtg3		-4.23544524717	0.999988595036
azf1		-3.98312812306	0.999965992968
gcr2		-3.77656128256	0.999920495775
mot3		-3.56674677996	0.999819279785
stp2		-3.33442181833	0.999572615372
adr1		-3.27822091664	0.999477681974
mcm1		-3.27503189582	0.999471749778
ino2		-2.8878640525	0.998060662645
msn4		-2.69759707916	0.996507904133
rsf2		-2.65236217088	0.996003462299
rim101		-2.61024641859	0.995476148849
sok2		-2.57120046804	0.994932667862
zap1		-2.43395129021	0.992532497621
hap4		-2.28765764594	0.988921266988
aft1		-1.531677123	0.937198934781
mig1		-1.42720882108	0.923240143675
sko1		-1.42422573955	0.922809431921
gln3		-0.65541516495	0.743899754855
fkh1		-0.568168730236	0.715039798965
gcn4		-0.334896566479	0.631148443873
stp1		-0.0759507399888	0.530270855635
rap1		1.12030811038	0.131291243553
gal4		1.20907624865	0.113316776581
ino4		1.41955979202	0.0778679390474
nrg1		2.06747798708	0.0193445681713
sfp1		2.95487619408	0.00156397272872
hsf1		3.29088038034	0.000499371864238
