# Supplementary material for: Inferring functional transcription factor-gene binding pairs by integrating transcription factor binding data with transcription factor knockout data
Source: BMC Syst Biol. 2013 Dec 13;7(Suppl 6):S13. doi: 10.1186/1752-0509-7-S6-S13 (PMC4029220; doi:10.1186/1752-0509-7-S6-S13)
Supplement: Additional file 3 — Biological significance validation on the results generated from the dataset of Harbison et al. Additional file 3 zipped the raw files for the three biological validations: 1) Prevalence of protein-protein interaction validation 2) Functional enrichment validation 3) Expression coherence validation. Detailed description of the raw files is written in the file 'ReadMe.doc' in Additional File 3. [file 1752-0509-7-S6-S13-S3.zip › AddFile3/Supplementary Validation Results/Validation of Expression Coherence/DetailComparsionResultsWithECS/expression_coherence_Hypothesis2_ECS_2.txt]

TF	Rank Sum test	statistic	p value
abf1		-23.8262307487	1.0
gcr1		-13.5762747135	1.0
rox1		-9.83753183189	1.0
fhl1		-8.10502543916	1.0
skn7		-8.07285610982	1.0
mbp1		-8.02209499124	1.0
hsf1		-7.77430426964	1.0
leu3		-7.41025113114	1.0
rtg3		-7.00900401531	0.999999999999
rtg1		-6.72855357142	0.999999999991
swi5		-6.52506036225	0.999999999966
gcr2		-6.09478320762	0.999999999452
stp1		-5.99892172881	0.999999999007
stp2		-5.55810089571	0.999999986364
azf1		-5.37308300408	0.999999961299
ace2		-4.71637388231	0.999998799575
swi4		-4.60418758855	0.999997929604
ino2		-4.34772947288	0.999993122294
rim101		-4.1462960009	0.999983105152
yap1		-3.8674308039	0.999945005988
adr1		-3.7009529249	0.999892604337
gcn4		-3.60597634349	0.999844509266
mig1		-3.46344684303	0.999733349022
pdr1		-3.22619799701	0.999372767287
pho4		-3.18189569883	0.9992684275
aft1		-3.0471205822	0.998844774976
gln3		-2.98096197896	0.998563277671
rap1		-2.95908062141	0.998457208173
nrg1		-2.60275977558	0.995376163708
gal4		-2.3381497174	0.990310258563
fkh1		-2.31237911225	0.989621599794
fkh2		-2.18364766162	0.985505925782
cad1		-1.93516198923	0.973514789724
rme1		-1.92625116155	0.972963489815
sko1		-1.64654390378	0.950174085586
msn4		-1.38141751548	0.916424688288
mcm1		-1.23518392847	0.891618970396
mot3		-0.866331450498	0.80684578806
zap1		-0.453310873032	0.67483754776
sfp1		-0.300474317601	0.618092308266
met4		0.324018656239	0.372961954955
ino4		0.849858795315	0.197701798247
rsf2		1.03300841452	0.150799980435
sok2		1.18065815467	0.118869275583
hap4		3.38795278672	0.000352081921943
