# Supplementary material for: Inferring functional transcription factor-gene binding pairs by integrating transcription factor binding data with transcription factor knockout data
Source: BMC Syst Biol. 2013 Dec 13;7(Suppl 6):S13. doi: 10.1186/1752-0509-7-S6-S13 (PMC4029220; doi:10.1186/1752-0509-7-S6-S13)
Supplement: Additional file 3 — Biological significance validation on the results generated from the dataset of Harbison et al. Additional file 3 zipped the raw files for the three biological validations: 1) Prevalence of protein-protein interaction validation 2) Functional enrichment validation 3) Expression coherence validation. Detailed description of the raw files is written in the file 'ReadMe.doc' in Additional File 3. [file 1752-0509-7-S6-S13-S3.zip › AddFile3/Supplementary Validation Results/Validation of Expression Coherence/DetailComparsionResultsWithECS/expression_coherence_Hypothesis2_ECS_20.txt]

TF	Rank Sum test	statistic	p value
abf1		-11.1937213607	1.0
swi4		-11.4940495116	1.0
gcr1		-13.3198924447	1.0
rtg3		-8.1925728501	1.0
mbp1		-8.0602291397	1.0
pdr1		-7.90684049151	1.0
swi5		-6.88133615808	0.999999999997
stp2		-6.7015908835	0.99999999999
leu3		-6.65895760105	0.999999999986
pho4		-6.60773441836	0.99999999998
skn7		-5.88982112101	0.999999998067
rme1		-5.75160363572	0.99999999558
gcr2		-5.65486522541	0.999999992202
zap1		-5.41772973766	0.99999996982
gcn4		-5.21617931666	0.999999908674
rtg1		-5.11673094082	0.999999844562
fhl1		-4.84107921888	0.999999354321
adr1		-4.26947363359	0.99999020326
fkh2		-3.98490052554	0.9999662458
met4		-3.891247965	0.999950135026
ace2		-3.56630899898	0.99981897777
rox1		-3.54980378573	0.999807240811
sfp1		-3.44778980039	0.999717403145
yap1		-3.35701594246	0.999606057152
mig1		-3.23577424681	0.999393433564
sok2		-3.1018870652	0.999038543487
nrg1		-2.66913935343	0.996197705409
hsf1		-2.42244566432	0.992291784477
stp1		-2.40384092065	0.99188808424
mot3		-2.39261901955	0.991635699288
rsf2		-2.26573445743	0.988266176762
ino2		-2.24146712427	0.987502083623
gln3		-1.92866340285	0.973113668818
rim101		-1.87780578764	0.969796130883
fkh1		-1.84320221987	0.967350254542
azf1		-1.84169021735	0.967239762016
sko1		-1.73151647135	0.958320155151
cad1		-1.52990955669	0.936980441245
gal4		-0.824719510425	0.795234573832
aft1		-0.718994206148	0.763927755227
ino4		-0.2174767377	0.586081583096
msn4		-0.165307477208	0.565649013086
rap1		0.575386656022	0.282514913383
hap4		1.2211220494	0.111019906205
mcm1		1.24422397774	0.106708570646
