# Supplementary material for: Inferring functional transcription factor-gene binding pairs by integrating transcription factor binding data with transcription factor knockout data
Source: BMC Syst Biol. 2013 Dec 13;7(Suppl 6):S13. doi: 10.1186/1752-0509-7-S6-S13 (PMC4029220; doi:10.1186/1752-0509-7-S6-S13)
Supplement: Additional file 3 — Biological significance validation on the results generated from the dataset of Harbison et al. Additional file 3 zipped the raw files for the three biological validations: 1) Prevalence of protein-protein interaction validation 2) Functional enrichment validation 3) Expression coherence validation. Detailed description of the raw files is written in the file 'ReadMe.doc' in Additional File 3. [file 1752-0509-7-S6-S13-S3.zip › AddFile3/Supplementary Validation Results/Validation of Expression Coherence/DetailComparsionResultsWithECS/expression_coherence_Hypothesis2_ECS_21.txt]

TF	Rank Sum test	statistic	p value
abf1		-14.0777299234	1.0
fkh2		-8.69519554831	1.0
gcr1		-13.9508000946	1.0
rtg3		-8.03809515515	1.0
stp2		-7.84038030954	1.0
yap1		-7.3320439971	1.0
rme1		-7.21798126589	1.0
fhl1		-6.9701435108	0.999999999998
rap1		-6.8620543906	0.999999999997
gcn4		-6.4226155171	0.999999999933
mbp1		-6.41128313137	0.999999999928
gln3		-5.67406991257	0.999999993028
rox1		-5.65091408731	0.99999999202
gcr2		-5.20152404895	0.99999990117
leu3		-5.15215975116	0.999999871248
adr1		-4.75681654318	0.999999016651
mot3		-4.40088524906	0.999994609493
met4		-4.3663451236	0.99999368286
rtg1		-4.30302914948	0.999991576066
pdr1		-3.96573594086	0.999963415084
stp1		-3.69690226896	0.999890876844
sfp1		-3.64901488786	0.999868376075
msn4		-2.75211921806	0.997039451946
rsf2		-2.55590536038	0.994704403988
hsf1		-2.30716469378	0.989477179739
mig1		-2.09150419307	0.981758554526
ino4		-1.883149607	0.970159951964
sok2		-1.83266162033	0.966573545896
mcm1		-1.72792830416	0.95799946045
sko1		-1.68502204758	0.954007841081
skn7		-1.646247369	0.950143579791
zap1		-1.12347250554	0.869381564351
ino2		-1.08535430043	0.861117617698
ace2		-1.00518267985	0.842595553195
rim101		-0.862421660597	0.805772237399
aft1		-0.849577607291	0.802220017011
swi4		-0.658929773637	0.745029567185
gal4		-0.420740220149	0.663027605893
pho4		-0.202305621671	0.580161097308
nrg1		-0.104675224377	0.541683238989
swi5		-0.0444277870956	0.517718293694
azf1		0.0580522698823	0.476853496674
cad1		0.50411682535	0.307089642052
fkh1		1.86414324298	0.0311507956374
hap4		9.00890841322	1.04058800485e-19
