# Supplementary material for: Inferring functional transcription factor-gene binding pairs by integrating transcription factor binding data with transcription factor knockout data
Source: BMC Syst Biol. 2013 Dec 13;7(Suppl 6):S13. doi: 10.1186/1752-0509-7-S6-S13 (PMC4029220; doi:10.1186/1752-0509-7-S6-S13)
Supplement: Additional file 3 — Biological significance validation on the results generated from the dataset of Harbison et al. Additional file 3 zipped the raw files for the three biological validations: 1) Prevalence of protein-protein interaction validation 2) Functional enrichment validation 3) Expression coherence validation. Detailed description of the raw files is written in the file 'ReadMe.doc' in Additional File 3. [file 1752-0509-7-S6-S13-S3.zip › AddFile3/Supplementary Validation Results/Validation of Expression Coherence/DetailComparsionResultsWithECS/expression_coherence_Hypothesis2_ECS_22.txt]

TF	Rank Sum test	statistic	p value
abf1		-355.672687657	1.0
swi4		-11.0941998616	1.0
mbp1		-8.9683118157	1.0
fhl1		-10.4491246898	1.0
gcr1		-12.6636619767	1.0
leu3		-8.21879662641	1.0
gcr2		-6.56807778093	0.999999999975
skn7		-6.15253139719	0.999999999619
pdr1		-5.65342353027	0.999999992136
stp2		-5.08130724911	0.999999812577
gcn4		-4.92627490136	0.99999958094
rme1		-4.72652332449	0.999998858017
mot3		-4.38295663747	0.999994146029
pho4		-4.20585416944	0.999986995104
yap1		-4.02167037675	0.999971106557
stp1		-3.89366215474	0.999950628928
swi5		-3.73875736683	0.999907533947
fkh2		-3.6712611763	0.999879321728
rim101		-3.18700634863	0.999281231903
rtg1		-3.1032958381	0.999043108858
met4		-3.0959122628	0.999018957958
adr1		-2.97458649573	0.998533081345
rtg3		-2.9462802987	0.998391895971
azf1		-2.91065625975	0.998196647157
cad1		-2.8749510603	0.997979549366
ino2		-2.6073752295	0.995438034225
sok2		-2.58649954111	0.995152185025
gln3		-2.33298063441	0.990175419133
rox1		-2.20485562447	0.986267886357
msn4		-1.98074650516	0.976190145679
aft1		-1.92161829644	0.972673097671
mig1		-1.63365600375	0.948834449337
sko1		-1.56370901086	0.941057039676
sfp1		-1.176630525	0.88032849566
mcm1		-0.640932374903	0.739216689751
hap4		-0.581609314969	0.719585066431
rsf2		-0.204920692846	0.581182956137
ace2		-0.0672020976285	0.526789592382
gal4		0.122640950296	0.451195712775
nrg1		0.212100548012	0.416014296089
ino4		0.687815705786	0.245784422205
fkh1		1.60916039228	0.0537906372927
zap1		3.59568595005	0.000161768962521
hsf1		4.31176870703	8.09768998995e-06
rap1		6.10087602086	5.27443542904e-10
