# Supplementary material for: Inferring functional transcription factor-gene binding pairs by integrating transcription factor binding data with transcription factor knockout data
Source: BMC Syst Biol. 2013 Dec 13;7(Suppl 6):S13. doi: 10.1186/1752-0509-7-S6-S13 (PMC4029220; doi:10.1186/1752-0509-7-S6-S13)
Supplement: Additional file 3 — Biological significance validation on the results generated from the dataset of Harbison et al. Additional file 3 zipped the raw files for the three biological validations: 1) Prevalence of protein-protein interaction validation 2) Functional enrichment validation 3) Expression coherence validation. Detailed description of the raw files is written in the file 'ReadMe.doc' in Additional File 3. [file 1752-0509-7-S6-S13-S3.zip › AddFile3/Supplementary Validation Results/Validation of Expression Coherence/DetailComparsionResultsWithECS/expression_coherence_Hypothesis2_ECS_23.txt]

TF	Rank Sum test	statistic	p value
leu3		-9.06752930755	1.0
abf1		-18.7931665011	1.0
msn4		-10.0195545034	1.0
swi5		-12.8405013558	1.0
swi4		-15.7653080905	1.0
mbp1		-12.2490247769	1.0
fkh2		-9.45843125998	1.0
ace2		-8.76091346083	1.0
gcr1		-13.7820113461	1.0
pdr1		-15.9712626137	1.0
skn7		-8.06571074939	1.0
stp2		-8.02276210535	1.0
yap1		-7.83980280008	1.0
rme1		-7.57713498176	1.0
met4		-6.80262772846	0.999999999995
pho4		-6.79686031359	0.999999999995
rtg3		-6.21073705638	0.999999999736
gal4		-6.05036864191	0.999999999277
hap4		-5.6282112402	0.999999990896
fhl1		-5.46272450006	0.999999976556
mig1		-5.21023830577	0.999999905701
gcr2		-4.72180810975	0.999998831214
sok2		-4.69585924082	0.999998672558
rtg1		-4.19503703323	0.99998635865
nrg1		-4.12539234968	0.999981494837
mot3		-4.11023235608	0.999980236941
azf1		-4.04922315858	0.999974306037
cad1		-4.01477827452	0.999970249148
zap1		-3.93038414476	0.999957594874
ino2		-3.73615184681	0.999906571071
adr1		-2.7709056914	0.997204969254
rox1		-2.56699788933	0.994870838158
rsf2		-2.44664100658	0.992790280913
fkh1		-1.83769006334	0.966945955544
stp1		-1.81712145423	0.965400740814
sko1		-1.73151647135	0.958320155151
rim101		-1.63365891066	0.948834754696
mcm1		-0.611031403547	0.72941060471
ino4		-0.124673617605	0.549609027745
gln3		-0.0159689475182	0.506370417587
gcn4		1.32700406477	0.092253669032
sfp1		2.0543015253	0.0199732586072
hsf1		4.13859685814	1.74718173319e-05
aft1		6.06324962442	6.66991889938e-10
rap1		9.38073406646	3.27574981746e-21
