# Supplementary material for: Inferring functional transcription factor-gene binding pairs by integrating transcription factor binding data with transcription factor knockout data
Source: BMC Syst Biol. 2013 Dec 13;7(Suppl 6):S13. doi: 10.1186/1752-0509-7-S6-S13 (PMC4029220; doi:10.1186/1752-0509-7-S6-S13)
Supplement: Additional file 3 — Biological significance validation on the results generated from the dataset of Harbison et al. Additional file 3 zipped the raw files for the three biological validations: 1) Prevalence of protein-protein interaction validation 2) Functional enrichment validation 3) Expression coherence validation. Detailed description of the raw files is written in the file 'ReadMe.doc' in Additional File 3. [file 1752-0509-7-S6-S13-S3.zip › AddFile3/Supplementary Validation Results/Validation of Expression Coherence/DetailComparsionResultsWithECS/expression_coherence_Hypothesis2_ECS_24.txt]

TF	Rank Sum test	statistic	p value
abf1		-11.3964464565	1.0
swi4		-10.8374394687	1.0
gcr1		-12.9801521447	1.0
pdr1		-10.4377720679	1.0
pho4		-11.3075512915	1.0
fhl1		-8.25514001993	1.0
leu3		-7.85629934498	1.0
stp2		-7.76329109688	1.0
mot3		-7.22352921519	1.0
swi5		-6.98288515993	0.999999999999
rme1		-6.9726119545	0.999999999998
hsf1		-6.4483513317	0.999999999943
yap1		-6.30403108779	0.999999999855
mbp1		-5.32552582591	0.999999949669
met4		-5.31641343705	0.999999947084
msn4		-4.76794601978	0.999999069432
rtg1		-4.74547446158	0.999998959909
gal4		-4.48796381545	0.999996404643
skn7		-4.25132972331	0.999989374748
rtg3		-4.24853321619	0.999989241263
gcr2		-4.23759358653	0.999988703587
rox1		-4.11501547168	0.999980642328
adr1		-3.92018820547	0.999955760079
fkh2		-3.475897254	0.999745426346
sfp1		-3.41561559941	0.999681809941
rsf2		-3.20548794728	0.999325831533
gln3		-2.98729449263	0.998592707729
rap1		-2.90024234562	0.998135628763
rim101		-2.36313419493	0.990939446736
azf1		-2.32446238003	0.989949637203
mig1		-2.25329791141	0.987879814317
gcn4		-1.95608412002	0.974772377248
sko1		-1.73151647135	0.958320155151
cad1		-1.69825375838	0.955270060899
nrg1		-1.66009638839	0.951552468316
stp1		-1.59425350158	0.944560366146
mcm1		-1.42602150395	0.923068932516
hap4		-1.24756372429	0.893904564992
ino2		-1.19067759894	0.883109912376
sok2		-1.02503789578	0.847327346467
aft1		-0.894470114502	0.814464793579
zap1		-0.871516219496	0.808263823138
ace2		-0.197450800858	0.57826261066
fkh1		0.268547036763	0.394139136954
ino4		1.21510121945	0.112163744276
