# Supplementary material for: Inferring functional transcription factor-gene binding pairs by integrating transcription factor binding data with transcription factor knockout data
Source: BMC Syst Biol. 2013 Dec 13;7(Suppl 6):S13. doi: 10.1186/1752-0509-7-S6-S13 (PMC4029220; doi:10.1186/1752-0509-7-S6-S13)
Supplement: Additional file 3 — Biological significance validation on the results generated from the dataset of Harbison et al. Additional file 3 zipped the raw files for the three biological validations: 1) Prevalence of protein-protein interaction validation 2) Functional enrichment validation 3) Expression coherence validation. Detailed description of the raw files is written in the file 'ReadMe.doc' in Additional File 3. [file 1752-0509-7-S6-S13-S3.zip › AddFile3/Supplementary Validation Results/Validation of Expression Coherence/DetailComparsionResultsWithECS/expression_coherence_Hypothesis2_ECS_25.txt]

TF	Rank Sum test	statistic	p value
abf1		-11.0522254535	1.0
skn7		-9.66517764184	1.0
gcr1		-14.8091625235	1.0
pdr1		-9.53766059529	1.0
pho4		-8.72917079842	1.0
fhl1		-8.21157472535	1.0
msn4		-8.01854744295	1.0
rtg3		-7.35613264818	1.0
swi4		-7.23033810351	1.0
leu3		-7.13425972225	1.0
hsf1		-6.83440021667	0.999999999996
stp2		-6.44023965033	0.99999999994
met4		-5.59878785223	0.999999989207
zap1		-5.5402642868	0.999999984899
rme1		-5.35954348641	0.999999958284
gcr2		-5.14873824456	0.999999868878
nrg1		-4.99952957282	0.999999712648
rtg1		-4.82593127455	0.999999303247
fkh2		-4.64713740132	0.999998317135
mot3		-4.35390443475	0.999993313299
ace2		-4.24511917269	0.999989076136
adr1		-4.04931796981	0.999974316443
rox1		-3.9219249123	0.999956077815
mig1		-3.56236527974	0.999816235739
mbp1		-3.49571621206	0.999763604379
yap1		-3.31408887621	0.999540288611
azf1		-3.29536854915	0.999508536614
sok2		-3.13511473953	0.999141065468
gln3		-2.74307972628	0.996956704714
sfp1		-2.68530365143	0.996376803094
cad1		-2.62645622521	0.995686045535
stp1		-2.20636899668	0.986320913011
mcm1		-2.04029641074	0.979339593952
gal4		-1.87432164338	0.969556946925
sko1		-1.73151647135	0.958320155151
hap4		-1.62988136595	0.948436713664
rim101		-0.899241381923	0.815737948667
rsf2		-0.741636804384	0.770846290902
aft1		-0.221415748712	0.587615634488
fkh1		0.529235982258	0.298320879291
swi5		1.52316864454	0.0638582592803
ino4		1.71205631081	0.0434431458173
ino2		2.11181103857	0.0173513300597
gcn4		2.77876506052	0.00272829874247
rap1		3.92133032863	4.4030722536e-05
