# Supplementary material for: Inferring functional transcription factor-gene binding pairs by integrating transcription factor binding data with transcription factor knockout data
Source: BMC Syst Biol. 2013 Dec 13;7(Suppl 6):S13. doi: 10.1186/1752-0509-7-S6-S13 (PMC4029220; doi:10.1186/1752-0509-7-S6-S13)
Supplement: Additional file 3 — Biological significance validation on the results generated from the dataset of Harbison et al. Additional file 3 zipped the raw files for the three biological validations: 1) Prevalence of protein-protein interaction validation 2) Functional enrichment validation 3) Expression coherence validation. Detailed description of the raw files is written in the file 'ReadMe.doc' in Additional File 3. [file 1752-0509-7-S6-S13-S3.zip › AddFile3/Supplementary Validation Results/Validation of Expression Coherence/DetailComparsionResultsWithECS/expression_coherence_Hypothesis2_ECS_26.txt]

TF	Rank Sum test	statistic	p value
leu3		-9.14059020247	1.0
abf1		-10.5028442187	1.0
swi4		-9.45395902343	1.0
mbp1		-8.63580204471	1.0
skn7		-8.96796717761	1.0
gcr1		-14.6127079203	1.0
pdr1		-9.52543594243	1.0
pho4		-9.13606192552	1.0
stp2		-7.09612469951	0.999999999999
rtg3		-6.67555825915	0.999999999988
fhl1		-6.57477129872	0.999999999976
ace2		-5.96467313625	0.999999998774
gcr2		-5.93671602566	0.999999998546
rme1		-5.82423458496	0.999999997131
rtg1		-5.3973223971	0.999999966179
met4		-5.04745842179	0.999999776137
mot3		-4.62532005837	0.999998129898
mig1		-4.29864684201	0.999991407798
azf1		-3.66048948636	0.999874133058
msn4		-3.63206985327	0.999859421507
swi5		-3.56512246673	0.999818156836
yap1		-3.31074460827	0.999534759557
nrg1		-3.12940721254	0.999124203088
fkh2		-3.09982374658	0.999031820841
rim101		-2.93643455383	0.998339955656
gal4		-2.93234512158	0.998317936643
rsf2		-2.85408097791	0.9978419236
gln3		-2.33917548474	0.990336823349
sfp1		-2.26867501505	0.988355951966
adr1		-2.18001967072	0.985371998262
ino2		-2.11654524194	0.982850769178
rox1		-2.04414866952	0.979530568837
hsf1		-1.89476014942	0.970937907538
sko1		-1.72724112204	0.957937815803
gcn4		-1.67449033296	0.952982863643
stp1		-1.62724460426	0.948157421042
sok2		-1.62492889378	0.947911144614
zap1		-1.32894027412	0.908066162355
fkh1		-1.1977268232	0.884488308322
cad1		0.104677603179	0.458315817192
mcm1		1.54853433961	0.0607468503231
hap4		2.65022892551	0.00402186235336
ino4		3.61824363105	0.000148304558074
rap1		3.81852922373	6.71248414499e-05
aft1		4.11620969611	1.92576956396e-05
