# Supplementary material for: Inferring functional transcription factor-gene binding pairs by integrating transcription factor binding data with transcription factor knockout data
Source: BMC Syst Biol. 2013 Dec 13;7(Suppl 6):S13. doi: 10.1186/1752-0509-7-S6-S13 (PMC4029220; doi:10.1186/1752-0509-7-S6-S13)
Supplement: Additional file 3 — Biological significance validation on the results generated from the dataset of Harbison et al. Additional file 3 zipped the raw files for the three biological validations: 1) Prevalence of protein-protein interaction validation 2) Functional enrichment validation 3) Expression coherence validation. Detailed description of the raw files is written in the file 'ReadMe.doc' in Additional File 3. [file 1752-0509-7-S6-S13-S3.zip › AddFile3/Supplementary Validation Results/Validation of Expression Coherence/DetailComparsionResultsWithECS/expression_coherence_Hypothesis2_ECS_27.txt]

TF	Rank Sum test	statistic	p value
abf1		-18.4369996209	1.0
swi4		-11.4959817953	1.0
skn7		-9.21266847663	1.0
gcr1		-14.8810757223	1.0
gcr2		-9.44840503474	1.0
pho4		-10.8945244613	1.0
stp2		-8.10267165505	1.0
nrg1		-8.0740479589	1.0
pdr1		-8.05870966755	1.0
ace2		-7.56827913281	1.0
leu3		-6.77966690569	0.999999999994
rme1		-6.30921662324	0.99999999986
mbp1		-5.88228687832	0.999999997977
sfp1		-5.79753653089	0.999999996635
fhl1		-5.50436972232	0.999999981475
mot3		-4.99671713639	0.999999708427
adr1		-4.81259176569	0.999999255073
rtg3		-4.67359475549	0.999998520135
mig1		-4.66118091014	0.999998427999
cad1		-4.25240320254	0.999989425568
yap1		-4.12964936868	0.999981834155
rtg1		-3.89792439499	0.999951489653
azf1		-3.64935334933	0.999868549363
rox1		-3.26730992499	0.999457126262
rsf2		-3.25431670612	0.999431672581
met4		-3.17019147644	0.999238307426
swi5		-2.23728498446	0.987366140016
sko1		-1.73151647135	0.958320155151
rim101		-1.70779257776	0.956162581609
hsf1		-1.58395795976	0.943398356848
sok2		-1.27508212129	0.898859911596
aft1		-1.09470116999	0.863176212059
ino2		-0.420784139926	0.663043643009
gal4		0.896668867932	0.184947818811
stp1		0.959827476609	0.168571025597
gln3		1.06771687027	0.142824123093
msn4		1.1842631398	0.118154457547
zap1		1.48820649138	0.0683482229375
gcn4		2.47786481399	0.0066085606351
hap4		3.20504567008	0.00067520525886
fkh1		3.77983527736	7.84660727621e-05
rap1		4.04745685484	2.58885610061e-05
ino4		5.18816911883	1.06185848123e-07
fkh2		6.05872117668	6.86039945839e-10
mcm1		7.12350187744	5.26094088525e-13
