# Supplementary material for: Inferring functional transcription factor-gene binding pairs by integrating transcription factor binding data with transcription factor knockout data
Source: BMC Syst Biol. 2013 Dec 13;7(Suppl 6):S13. doi: 10.1186/1752-0509-7-S6-S13 (PMC4029220; doi:10.1186/1752-0509-7-S6-S13)
Supplement: Additional file 3 — Biological significance validation on the results generated from the dataset of Harbison et al. Additional file 3 zipped the raw files for the three biological validations: 1) Prevalence of protein-protein interaction validation 2) Functional enrichment validation 3) Expression coherence validation. Detailed description of the raw files is written in the file 'ReadMe.doc' in Additional File 3. [file 1752-0509-7-S6-S13-S3.zip › AddFile3/Supplementary Validation Results/Validation of Expression Coherence/DetailComparsionResultsWithECS/expression_coherence_Hypothesis2_ECS_28.txt]

TF	Rank Sum test	statistic	p value
leu3		-10.2675304976	1.0
abf1		-12.8871362752	1.0
swi5		-12.2233614755	1.0
swi4		-11.7536031128	1.0
skn7		-9.84058875927	1.0
fhl1		-9.53528853903	1.0
gcr1		-14.0155940669	1.0
nrg1		-7.70362467667	1.0
pdr1		-6.74586263867	0.999999999992
sfp1		-6.71004776765	0.99999999999
rme1		-6.60496625581	0.99999999998
rtg3		-6.48925300317	0.999999999957
stp2		-6.29828268556	0.99999999985
hsf1		-5.83852258087	0.999999997367
mbp1		-5.80050206697	0.999999996694
mot3		-5.28148106936	0.999999935928
yap1		-5.12695092999	0.999999852764
msn4		-5.09433268439	0.999999825014
rtg1		-4.7838895676	0.999999140324
gcr2		-4.73991128253	0.999998930941
rox1		-4.43247267582	0.999995342074
met4		-4.3354742036	0.999992727688
adr1		-4.22216593661	0.999987901707
mcm1		-3.65693482754	0.999872375378
ace2		-3.19894159004	0.999310334442
mig1		-3.19202186135	0.999293596804
rsf2		-3.18867804669	0.999285375187
pho4		-3.12673341169	0.999116199352
hap4		-3.11262431929	0.999072840517
fkh2		-3.07742522794	0.998956013931
sok2		-2.74713980836	0.996994124912
zap1		-2.35187896924	0.990660574236
cad1		-2.29510323409	0.989136395604
gal4		-2.21432323791	0.986596724407
sko1		-1.73151647135	0.958320155151
azf1		-1.47574438109	0.929993736578
aft1		-1.27665150144	0.899137344603
ino2		-1.08021285377	0.8599762971
rim101		-0.6348313026	0.737230777323
gcn4		-0.392407163988	0.652621303213
stp1		-0.0607605919911	0.52422506233
ino4		1.56665509278	0.0585976664128
gln3		1.93609722324	0.0264278972823
fkh1		3.80262230545	7.15862725235e-05
rap1		13.1433143301	9.29511355988e-40
