# Supplementary material for: Inferring functional transcription factor-gene binding pairs by integrating transcription factor binding data with transcription factor knockout data
Source: BMC Syst Biol. 2013 Dec 13;7(Suppl 6):S13. doi: 10.1186/1752-0509-7-S6-S13 (PMC4029220; doi:10.1186/1752-0509-7-S6-S13)
Supplement: Additional file 3 — Biological significance validation on the results generated from the dataset of Harbison et al. Additional file 3 zipped the raw files for the three biological validations: 1) Prevalence of protein-protein interaction validation 2) Functional enrichment validation 3) Expression coherence validation. Detailed description of the raw files is written in the file 'ReadMe.doc' in Additional File 3. [file 1752-0509-7-S6-S13-S3.zip › AddFile3/Supplementary Validation Results/Validation of Expression Coherence/DetailComparsionResultsWithECS/expression_coherence_Hypothesis2_ECS_29.txt]

TF	Rank Sum test	statistic	p value
abf1		-14.0035287312	1.0
swi5		-10.06410053	1.0
swi4		-9.48868875865	1.0
mbp1		-11.5233411777	1.0
fhl1		-10.3924560459	1.0
rtg3		-9.20788196195	1.0
gcr1		-14.6754292065	1.0
pdr1		-10.9289467665	1.0
pho4		-7.78494921859	1.0
leu3		-6.86026289795	0.999999999997
met4		-6.66345658095	0.999999999987
skn7		-6.0522355274	0.999999999286
gcr2		-5.78583206656	0.999999996392
yap1		-5.73964017198	0.999999995256
rme1		-5.60691331299	0.999999989702
gcn4		-5.58719111326	0.999999988461
msn4		-5.44050318537	0.999999973435
nrg1		-5.37574452294	0.999999961867
stp2		-4.69664461277	0.99999867765
fkh2		-3.9950314147	0.999967657162
ace2		-3.80282304814	0.99992847173
mot3		-3.57250487419	0.99982320855
gal4		-3.44780503567	0.999717419084
hsf1		-3.40244122524	0.999666066406
rtg1		-3.32921964349	0.999564551529
cad1		-3.03047434596	0.998779150356
fkh1		-2.91546535005	0.99822420729
sok2		-2.86977144095	0.997946157016
stp1		-2.64308575161	0.995892288712
mig1		-2.56096628792	0.994780925776
gln3		-2.51758717425	0.994091913746
adr1		-2.40514540383	0.991916983914
rap1		-2.2851395507	0.988847676826
sko1		-1.72830995937	0.95803366577
rox1		-1.7130130423	0.956644929894
azf1		-0.981423631865	0.836808061417
hap4		-0.953094472522	0.829728896756
rsf2		-0.427051522006	0.665329099306
rim101		-0.262680293758	0.603601496579
ino4		0.7330033242	0.231778200959
sfp1		1.12355218215	0.130601525779
zap1		1.17350027228	0.120297623872
aft1		1.27746080433	0.100719804912
ino2		1.75888381354	0.0392986225013
mcm1		3.47662973991	0.00025387924798
