# Supplementary material for: Inferring functional transcription factor-gene binding pairs by integrating transcription factor binding data with transcription factor knockout data
Source: BMC Syst Biol. 2013 Dec 13;7(Suppl 6):S13. doi: 10.1186/1752-0509-7-S6-S13 (PMC4029220; doi:10.1186/1752-0509-7-S6-S13)
Supplement: Additional file 3 — Biological significance validation on the results generated from the dataset of Harbison et al. Additional file 3 zipped the raw files for the three biological validations: 1) Prevalence of protein-protein interaction validation 2) Functional enrichment validation 3) Expression coherence validation. Detailed description of the raw files is written in the file 'ReadMe.doc' in Additional File 3. [file 1752-0509-7-S6-S13-S3.zip › AddFile3/Supplementary Validation Results/Validation of Expression Coherence/DetailComparsionResultsWithECS/expression_coherence_Hypothesis2_ECS_3.txt]

TF	Rank Sum test	statistic	p value
gcr1		-11.6130804337	1.0
stp2		-7.44380958344	1.0
gcr2		-6.71308455768	0.99999999999
swi4		-6.68774888891	0.999999999989
leu3		-5.81199788399	0.999999996913
nrg1		-5.68338187323	0.999999993397
rox1		-4.78554023186	0.99999914736
rtg1		-4.77475590603	0.999999100373
pdr1		-4.55873157259	0.999997426825
zap1		-4.52689113025	0.999997007112
rim101		-4.31210830299	0.999991914741
pho4		-4.22332570893	0.999987963823
azf1		-4.03860258345	0.999973114711
sfp1		-3.46196826184	0.999731879806
stp1		-3.24499536602	0.999412737325
met4		-3.23256333521	0.999386575317
gal4		-3.1684289509	0.999233673975
ino2		-3.06246961746	0.998902406206
fkh2		-2.58903825575	0.995187779921
gln3		-2.53052752827	0.994305442629
rap1		-2.13143069059	0.983473161637
swi5		-1.8858836166	0.970344680128
mbp1		-1.6517808838	0.9507103865
yap1		-1.56345063727	0.94102668116
sko1		-1.48301179259	0.930964361171
adr1		-1.37376397894	0.915242516367
mot3		-1.28117596682	0.899934067186
rtg3		-1.25634587464	0.895504701866
hap4		-1.1888566409	0.882751957598
rsf2		-0.9801772984	0.836500695798
sok2		-0.942805378018	0.827109769805
cad1		-0.763839916082	0.777518676727
mig1		-0.484079596626	0.685835309577
aft1		-0.455589919409	0.675657553297
ino4		-0.276017714081	0.60873276966
ace2		-0.216247909325	0.58560274467
fkh1		0.299150495313	0.382412609797
rme1		0.402103552068	0.343803909368
gcn4		0.544061128257	0.293199704298
fhl1		0.689771821949	0.245168845725
msn4		0.978983815086	0.16379398829
mcm1		1.21707061191	0.111788675488
skn7		1.33156238	0.0915020169528
hsf1		2.02138750319	0.021619833663
abf1		2.27193607585	0.0115451857818
