# Supplementary material for: Inferring functional transcription factor-gene binding pairs by integrating transcription factor binding data with transcription factor knockout data
Source: BMC Syst Biol. 2013 Dec 13;7(Suppl 6):S13. doi: 10.1186/1752-0509-7-S6-S13 (PMC4029220; doi:10.1186/1752-0509-7-S6-S13)
Supplement: Additional file 3 — Biological significance validation on the results generated from the dataset of Harbison et al. Additional file 3 zipped the raw files for the three biological validations: 1) Prevalence of protein-protein interaction validation 2) Functional enrichment validation 3) Expression coherence validation. Detailed description of the raw files is written in the file 'ReadMe.doc' in Additional File 3. [file 1752-0509-7-S6-S13-S3.zip › AddFile3/Supplementary Validation Results/Validation of Expression Coherence/DetailComparsionResultsWithECS/expression_coherence_Hypothesis2_ECS_30.txt]

TF	Rank Sum test	statistic	p value
abf1		-19.704178815	1.0
swi5		-9.97544884723	1.0
swi4		-15.3985820654	1.0
nrg1		-10.9503363101	1.0
mbp1		-8.39551166324	1.0
skn7		-10.3287741793	1.0
fhl1		-10.0231699899	1.0
gcr1		-15.4088897639	1.0
gcr2		-10.1054522536	1.0
pdr1		-8.60986870984	1.0
rap1		-9.51239954868	1.0
pho4		-7.56188393822	1.0
msn4		-7.40531069611	1.0
rox1		-7.26595511325	1.0
stp2		-6.95839824031	0.999999999998
rme1		-6.05204835494	0.999999999285
fkh1		-5.88501505476	0.99999999801
mcm1		-5.66259669782	0.999999992545
mot3		-4.73878068791	0.99999892496
ino2		-4.56158311089	0.999997461531
adr1		-4.39759097639	0.99999452705
zap1		-4.27675229653	0.999990518019
rtg3		-4.20550156047	0.99998697481
leu3		-4.04642115151	0.999973996684
rsf2		-3.95032663749	0.999960977695
fkh2		-3.77978066514	0.999921516715
mig1		-3.67329810147	0.999880280062
rim101		-3.02687762769	0.998764530159
rtg1		-3.01424263776	0.998711891597
sfp1		-2.84865891665	0.997804803958
stp1		-2.66705770392	0.996174073365
aft1		-2.52535825025	0.994220980087
yap1		-1.87105339122	0.969331159507
sko1		-1.72724112204	0.957937815803
gln3		-1.65361204818	0.950896818437
sok2		-1.60532695641	0.945789065081
met4		-1.56975478103	0.94176391438
azf1		-1.48523072004	0.931258641552
ace2		-1.23439621128	0.891472349934
ino4		-0.371728858536	0.644952631863
hsf1		-0.369966495628	0.644296272726
hap4		0.033787842265	0.486523165439
gal4		0.153546469771	0.438983673589
gcn4		1.03762468916	0.149722409502
cad1		1.31995710269	0.093424670346
