# Supplementary material for: Inferring functional transcription factor-gene binding pairs by integrating transcription factor binding data with transcription factor knockout data
Source: BMC Syst Biol. 2013 Dec 13;7(Suppl 6):S13. doi: 10.1186/1752-0509-7-S6-S13 (PMC4029220; doi:10.1186/1752-0509-7-S6-S13)
Supplement: Additional file 3 — Biological significance validation on the results generated from the dataset of Harbison et al. Additional file 3 zipped the raw files for the three biological validations: 1) Prevalence of protein-protein interaction validation 2) Functional enrichment validation 3) Expression coherence validation. Detailed description of the raw files is written in the file 'ReadMe.doc' in Additional File 3. [file 1752-0509-7-S6-S13-S3.zip › AddFile3/Supplementary Validation Results/Validation of Expression Coherence/DetailComparsionResultsWithECS/expression_coherence_Hypothesis2_ECS_31.txt]

TF	Rank Sum test	statistic	p value
leu3		-8.7944928388	1.0
abf1		-14.0612079161	1.0
swi4		-12.5131081894	1.0
skn7		-9.91073420047	1.0
gcr1		-13.8049010108	1.0
pdr1		-8.35354730129	1.0
pho4		-9.44124843725	1.0
mbp1		-7.68960489251	1.0
fhl1		-7.50949758266	1.0
stp2		-6.99521930733	0.999999999999
ace2		-6.39715272251	0.999999999921
gcr2		-5.85222245972	0.999999997575
rme1		-5.2949145979	0.999999940464
met4		-5.13143992457	0.999999856233
rtg3		-4.86505587805	0.999999427878
mot3		-4.25287605412	0.99998944788
rtg1		-4.09698448987	0.999979071653
adr1		-3.59262382111	0.999836317493
ino2		-3.56551690403	0.999818430123
fkh2		-3.54144999551	0.999801032861
mig1		-3.2176525494	0.999353778612
nrg1		-3.15217611413	0.999189707515
rsf2		-2.93733000937	0.998344741946
rox1		-2.82968333629	0.99767029521
hap4		-2.77828880942	0.997267698831
gln3		-2.57815904415	0.995033586542
cad1		-2.57019549745	0.99491794309
gcn4		-2.55825964143	0.994740124246
zap1		-2.52750225746	0.994256145727
swi5		-2.51065915231	0.993974700594
rim101		-1.93118202796	0.973269727138
sok2		-1.75987149923	0.960785201653
sko1		-1.73151647135	0.958320155151
gal4		-1.52647102802	0.936553699812
stp1		-1.0711427799	0.857947382379
ino4		-1.01981968326	0.846093006834
sfp1		-0.675839995669	0.750428880922
azf1		-0.548042299156	0.708168570586
yap1		0.413463351077	0.339633584109
rap1		1.07709261572	0.140719445837
fkh1		1.0818135124	0.139667700597
aft1		1.22485611666	0.110314718551
msn4		1.23410099686	0.108582636066
mcm1		1.98269397607	0.0237008114391
hsf1		4.19245283098	1.37977235806e-05
