# Supplementary material for: Inferring functional transcription factor-gene binding pairs by integrating transcription factor binding data with transcription factor knockout data
Source: BMC Syst Biol. 2013 Dec 13;7(Suppl 6):S13. doi: 10.1186/1752-0509-7-S6-S13 (PMC4029220; doi:10.1186/1752-0509-7-S6-S13)
Supplement: Additional file 3 — Biological significance validation on the results generated from the dataset of Harbison et al. Additional file 3 zipped the raw files for the three biological validations: 1) Prevalence of protein-protein interaction validation 2) Functional enrichment validation 3) Expression coherence validation. Detailed description of the raw files is written in the file 'ReadMe.doc' in Additional File 3. [file 1752-0509-7-S6-S13-S3.zip › AddFile3/Supplementary Validation Results/Validation of Expression Coherence/DetailComparsionResultsWithECS/expression_coherence_Hypothesis2_ECS_32.txt]

TF	Rank Sum test	statistic	p value
abf1		-12.6559679167	1.0
swi4		-11.7812480142	1.0
fhl1		-12.3079382353	1.0
gcr1		-13.3060144589	1.0
pdr1		-10.4303637283	1.0
pho4		-11.926439817	1.0
leu3		-7.62640500224	1.0
rtg3		-7.11380691875	0.999999999999
stp2		-7.08547009288	0.999999999999
gcn4		-6.72322699181	0.999999999991
mot3		-6.09415755087	0.99999999945
yap1		-5.74306508946	0.999999995351
rme1		-5.49757903414	0.999999980748
swi5		-5.28963470025	0.99999993872
fkh2		-4.90586204356	0.999999534911
rtg1		-4.68288201609	0.999998585653
adr1		-4.41388175921	0.999994923329
met4		-4.38776576197	0.999994273949
sfp1		-4.12544754753	0.999981499275
mbp1		-3.59499690569	0.999837802284
gal4		-3.58667547173	0.999832539641
msn4		-3.35755228298	0.999606820648
nrg1		-3.20230884624	0.999318346266
rim101		-2.94088257386	0.998363607121
ace2		-2.93009261855	0.998305695063
gcr2		-2.68971789553	0.996424377804
rsf2		-2.64916028506	0.995965397432
mig1		-2.42500349739	0.99234588036
zap1		-2.259571522	0.988076071642
ino2		-2.23596933972	0.987323110196
azf1		-2.20547069363	0.986289458956
cad1		-2.12094582203	0.983036819022
sok2		-2.00513476441	0.977525679081
stp1		-1.97376985546	0.97579604102
sko1		-1.73044763402	0.958224835227
ino4		-1.10285691469	0.864955346362
gln3		-0.966947304896	0.833214811542
mcm1		-0.881464121471	0.810966667467
rox1		-0.198498886758	0.578672622169
hap4		-0.147172370228	0.558502015769
skn7		0.0484364047346	0.480684223279
fkh1		0.243495958971	0.4038106076
aft1		0.764553198089	0.222268823668
hsf1		5.90037682385	1.81336147173e-09
rap1		10.4491849987	7.38948768828e-26
