# Supplementary material for: Inferring functional transcription factor-gene binding pairs by integrating transcription factor binding data with transcription factor knockout data
Source: BMC Syst Biol. 2013 Dec 13;7(Suppl 6):S13. doi: 10.1186/1752-0509-7-S6-S13 (PMC4029220; doi:10.1186/1752-0509-7-S6-S13)
Supplement: Additional file 3 — Biological significance validation on the results generated from the dataset of Harbison et al. Additional file 3 zipped the raw files for the three biological validations: 1) Prevalence of protein-protein interaction validation 2) Functional enrichment validation 3) Expression coherence validation. Detailed description of the raw files is written in the file 'ReadMe.doc' in Additional File 3. [file 1752-0509-7-S6-S13-S3.zip › AddFile3/Supplementary Validation Results/Validation of Expression Coherence/DetailComparsionResultsWithECS/expression_coherence_Hypothesis2_ECS_33.txt]

TF	Rank Sum test	statistic	p value
leu3		-9.94647625161	1.0
gcr1		-13.429834929	1.0
gcr2		-9.95050505733	1.0
ace2		-8.26211644224	1.0
abf1		-7.61570598111	1.0
skn7		-7.57413664113	1.0
rox1		-7.07517055849	0.999999999999
pho4		-6.79206892442	0.999999999994
yap1		-6.52303762458	0.999999999966
rme1		-6.45970435732	0.999999999948
met4		-6.42033233548	0.999999999932
rtg3		-6.35500216944	0.999999999896
stp2		-5.47537100895	0.99999997817
swi4		-5.46314152467	0.999999976611
rtg1		-5.2102166534	0.99999990569
fhl1		-4.64718952679	0.99999831756
mot3		-4.46121437273	0.999995925174
azf1		-4.39867101405	0.999994554211
mbp1		-4.15407721342	0.999983669856
fkh2		-4.11736881143	0.999980838873
rsf2		-3.8994967	0.999951803574
sok2		-3.77815390456	0.999921002384
gcn4		-3.56151673257	0.999815640698
cad1		-3.38949981111	0.999649898714
adr1		-3.15893925265	0.99920827754
zap1		-2.83742570727	0.997726053531
nrg1		-2.56287304918	0.99480950007
msn4		-2.38051679751	0.991355813594
aft1		-1.84630552189	0.967576071782
sko1		-1.73151647135	0.958320155151
pdr1		-1.58772320405	0.943825528193
stp1		-1.42312699054	0.922650327317
mig1		-0.688824741424	0.754533218034
sfp1		-0.452135381718	0.674414272041
hsf1		-0.294934422957	0.615978012388
hap4		-0.275385063473	0.608489790876
gln3		-0.255778486973	0.600939056814
rim101		-0.113424510663	0.545152995799
swi5		-0.107776383872	0.542913461655
ino2		0.938492185298	0.173995765561
fkh1		3.19794002755	0.000692065313025
ino4		5.88785246297	1.95623069902e-09
gal4		7.09862172441	6.30035889111e-13
rap1		11.5093285977	5.91982761317e-31
mcm1		11.625576912	1.52761188025e-31
