# Supplementary material for: Inferring functional transcription factor-gene binding pairs by integrating transcription factor binding data with transcription factor knockout data
Source: BMC Syst Biol. 2013 Dec 13;7(Suppl 6):S13. doi: 10.1186/1752-0509-7-S6-S13 (PMC4029220; doi:10.1186/1752-0509-7-S6-S13)
Supplement: Additional file 3 — Biological significance validation on the results generated from the dataset of Harbison et al. Additional file 3 zipped the raw files for the three biological validations: 1) Prevalence of protein-protein interaction validation 2) Functional enrichment validation 3) Expression coherence validation. Detailed description of the raw files is written in the file 'ReadMe.doc' in Additional File 3. [file 1752-0509-7-S6-S13-S3.zip › AddFile3/Supplementary Validation Results/Validation of Expression Coherence/DetailComparsionResultsWithECS/expression_coherence_Hypothesis2_ECS_34.txt]

TF	Rank Sum test	statistic	p value
leu3		-8.66846464191	1.0
abf1		-13.3993350612	1.0
swi4		-8.63364023891	1.0
mbp1		-9.00655364386	1.0
gcr1		-13.410910403	1.0
pdr1		-11.8220569119	1.0
fhl1		-7.40542893747	1.0
pho4		-7.2339031305	1.0
ace2		-6.79959021162	0.999999999995
yap1		-6.68632607676	0.999999999989
rtg3		-6.62776734197	0.999999999983
stp2		-6.39856133617	0.999999999922
gcr2		-6.36963217952	0.999999999905
swi5		-6.04220749497	0.99999999924
rme1		-5.78957259738	0.999999996472
rox1		-5.60052207992	0.999999989315
rtg1		-5.3002100836	0.999999942165
msn4		-5.19991556808	0.99999990031
mot3		-5.14878317045	0.999999868909
adr1		-4.5244197827	0.999996971929
gcn4		-4.47043169193	0.999996096906
mig1		-4.34610366286	0.999993071145
fkh1		-4.33154367674	0.999992596622
hap4		-3.91162472459	0.999954161355
azf1		-3.65729300259	0.999872553523
met4		-3.42106495284	0.999688117835
sok2		-3.08945656833	0.998997384888
rsf2		-3.01257432628	0.998704790038
sfp1		-2.93009418241	0.99830570359
gal4		-2.63424585173	0.995783779713
gln3		-2.39093690083	0.991597279581
stp1		-2.26380674379	0.988206998214
rim101		-1.9420549658	0.97393477674
skn7		-1.8220001859	0.965772521278
cad1		-1.815393929	0.965268303303
fkh2		-1.74772619689	0.959744274841
sko1		-1.73151647135	0.958320155151
zap1		-1.59754059728	0.944927372131
ino2		-0.935641482197	0.82527109549
ino4		-0.781416041282	0.78272108028
aft1		-0.581365109282	0.719502796258
nrg1		1.54520259071	0.06114863396
hsf1		2.3746134334	0.00878366873802
mcm1		3.49775640623	0.000234594730462
rap1		3.79399771913	7.41205178343e-05
