# Supplementary material for: Inferring functional transcription factor-gene binding pairs by integrating transcription factor binding data with transcription factor knockout data
Source: BMC Syst Biol. 2013 Dec 13;7(Suppl 6):S13. doi: 10.1186/1752-0509-7-S6-S13 (PMC4029220; doi:10.1186/1752-0509-7-S6-S13)
Supplement: Additional file 3 — Biological significance validation on the results generated from the dataset of Harbison et al. Additional file 3 zipped the raw files for the three biological validations: 1) Prevalence of protein-protein interaction validation 2) Functional enrichment validation 3) Expression coherence validation. Detailed description of the raw files is written in the file 'ReadMe.doc' in Additional File 3. [file 1752-0509-7-S6-S13-S3.zip › AddFile3/Supplementary Validation Results/Validation of Expression Coherence/DetailComparsionResultsWithECS/expression_coherence_Hypothesis2_ECS_35.txt]

TF	Rank Sum test	statistic	p value
abf1		-14.3519932507	1.0
swi4		-16.2470198478	1.0
mbp1		-13.8908370044	1.0
fhl1		-9.38374647943	1.0
rtg3		-8.85024329335	1.0
gcr1		-13.3645903727	1.0
pho4		-11.6794857148	1.0
pdr1		-8.00779384557	1.0
gcr2		-7.81316974444	1.0
leu3		-7.62921219537	1.0
gcn4		-7.02512856403	0.999999999999
rox1		-6.77114292801	0.999999999994
swi5		-6.48390274099	0.999999999955
fkh2		-6.1608676993	0.999999999638
stp2		-6.08487718222	0.999999999417
skn7		-5.78518829645	0.999999996378
nrg1		-5.75351283336	0.99999999563
rme1		-5.18876481261	0.999999894153
yap1		-4.864173195	0.999999425319
met4		-4.83331504	0.99999932861
mot3		-4.81795448361	0.999999274813
ace2		-4.40909066767	0.999994809722
fkh1		-4.40339564984	0.999994671522
mig1		-4.10651680149	0.999979916487
rtg1		-3.87079204737	0.999945758847
ino2		-3.73279208958	0.99990531555
adr1		-3.47481477025	0.999744396895
stp1		-2.87473550858	0.997978169619
rsf2		-2.87169134995	0.997958592403
azf1		-2.43809222268	0.992617496687
sfp1		-2.06157253117	0.980375774265
cad1		-1.95769813354	0.974867277803
sko1		-1.73151647135	0.958320155151
rap1		-1.4834236347	0.931019054084
ino4		-1.46901432469	0.929085548042
hsf1		-1.32698312658	0.907742867813
aft1		-1.03757390737	0.850265764586
rim101		-0.96843280455	0.833585868621
mcm1		-0.819246753521	0.793677177481
zap1		-0.79078307393	0.785464705647
gln3		-0.724935151991	0.765754092766
msn4		-0.719306712936	0.764024019664
sok2		-0.643756309078	0.740133265243
gal4		0.123295035364	0.450936736022
hap4		3.69144344896	0.000111492489324
