# Supplementary material for: Inferring functional transcription factor-gene binding pairs by integrating transcription factor binding data with transcription factor knockout data
Source: BMC Syst Biol. 2013 Dec 13;7(Suppl 6):S13. doi: 10.1186/1752-0509-7-S6-S13 (PMC4029220; doi:10.1186/1752-0509-7-S6-S13)
Supplement: Additional file 3 — Biological significance validation on the results generated from the dataset of Harbison et al. Additional file 3 zipped the raw files for the three biological validations: 1) Prevalence of protein-protein interaction validation 2) Functional enrichment validation 3) Expression coherence validation. Detailed description of the raw files is written in the file 'ReadMe.doc' in Additional File 3. [file 1752-0509-7-S6-S13-S3.zip › AddFile3/Supplementary Validation Results/Validation of Expression Coherence/DetailComparsionResultsWithECS/expression_coherence_Hypothesis2_ECS_36.txt]

TF	Rank Sum test	statistic	p value
gcr1		-11.5746005642	1.0
fkh2		-6.86211991512	0.999999999997
swi4		-5.9809335115	0.999999998891
rox1		-5.52313820551	0.99999998335
zap1		-5.48669727078	0.999999979524
stp2		-5.07206281101	0.999999803237
mbp1		-5.01543724862	0.999999735435
gcr2		-4.42247087808	0.999995121075
leu3		-4.29338027355	0.999991201339
ino2		-3.77819971756	0.999921016912
pho4		-3.69869357292	0.999891643979
mot3		-3.62445858806	0.999855216294
azf1		-3.60398390218	0.999843311763
hsf1		-3.43025631854	0.999698494335
nrg1		-3.19738472837	0.999306600868
aft1		-3.1703726513	0.999238782246
sfp1		-3.07975571991	0.998964147814
pdr1		-2.87392163219	0.997972952278
sok2		-2.86738096078	0.997930577639
mcm1		-2.55460165984	0.994684530955
gln3		-2.46582575816	0.993165109376
yap1		-2.39111393864	0.991601330418
rsf2		-2.10003686595	0.982137200871
adr1		-2.07343929502	0.980934292433
rtg1		-2.06232705585	0.980411695587
met4		-2.04459993213	0.979552841896
stp1		-1.98896000346	0.976647191076
sko1		-1.73151647135	0.958320155151
rim101		-1.64848564408	0.95037347289
rme1		-1.54582666179	0.938926781932
rap1		-1.22304237665	0.88934315447
swi5		-1.0485852348	0.852815472796
cad1		-0.643832956789	0.740158119908
gcn4		-0.154714195607	0.561476680862
rtg3		-0.0786269654002	0.531335330678
mig1		0.117740973243	0.453136450302
gal4		0.2209172318	0.412578439926
hap4		0.235360336421	0.406964534191
fhl1		0.344974052128	0.36505693903
skn7		0.803262655793	0.210911468859
ace2		1.17759907611	0.119478239187
ino4		1.32417478114	0.0927225021513
fkh1		1.87378843946	0.0304797952132
abf1		2.84348422286	0.00223116093013
msn4		5.57667898943	1.22576827776e-08
