# Supplementary material for: Inferring functional transcription factor-gene binding pairs by integrating transcription factor binding data with transcription factor knockout data
Source: BMC Syst Biol. 2013 Dec 13;7(Suppl 6):S13. doi: 10.1186/1752-0509-7-S6-S13 (PMC4029220; doi:10.1186/1752-0509-7-S6-S13)
Supplement: Additional file 3 — Biological significance validation on the results generated from the dataset of Harbison et al. Additional file 3 zipped the raw files for the three biological validations: 1) Prevalence of protein-protein interaction validation 2) Functional enrichment validation 3) Expression coherence validation. Detailed description of the raw files is written in the file 'ReadMe.doc' in Additional File 3. [file 1752-0509-7-S6-S13-S3.zip › AddFile3/Supplementary Validation Results/Validation of Expression Coherence/DetailComparsionResultsWithECS/expression_coherence_Hypothesis2_ECS_37.txt]

TF	Rank Sum test	statistic	p value
abf1		-16.143573658	1.0
gcr1		-13.4128028556	1.0
gcr2		-7.88449406846	1.0
rtg3		-7.61025737999	1.0
rox1		-7.53962311458	1.0
fhl1		-7.27209697614	1.0
skn7		-7.02978108582	0.999999999999
ace2		-6.14805451244	0.999999999608
pho4		-5.3045673944	0.99999994353
rme1		-4.87288754767	0.999999450106
mbp1		-4.86761578367	0.999999435237
leu3		-4.77075085285	0.999999082298
mot3		-4.57140335782	0.999997577656
rtg1		-4.35648793339	0.999993391701
yap1		-4.26637723628	0.999990066363
rim101		-4.15766316319	0.999983924019
sfp1		-4.14368565392	0.999982911593
stp2		-3.94862855334	0.999960699898
adr1		-3.70058477162	0.999892448397
gln3		-3.54703363581	0.999805202576
gcn4		-3.46774089359	0.999737573456
met4		-3.07342059252	0.998941900006
stp1		-2.9504489025	0.998413437369
swi4		-2.92538153733	0.998279829331
zap1		-2.83245162721	0.997690372264
nrg1		-2.71907320056	0.996726744065
aft1		-2.65855998427	0.99607623102
swi5		-2.35917255277	0.990842131483
cad1		-2.1581344418	0.984541309681
azf1		-1.79570209592	0.96372904581
sok2		-1.7651305556	0.9612290868
sko1		-1.64654390378	0.950174085586
ino2		-1.09548447752	0.863347778861
pdr1		-1.02698151916	0.847785416804
mig1		-0.866137040416	0.806792492643
ino4		-0.658545217595	0.744906074311
hap4		-0.652484549255	0.7429556815
rsf2		-0.525509511147	0.700385478387
hsf1		0.0990268830972	0.460558462691
mcm1		0.557806630538	0.288488217258
rap1		0.870541454745	0.192002287459
fkh1		1.91957798262	0.0274556136708
gal4		1.96295017012	0.0248259821781
fkh2		2.93831478021	0.0016500088809
msn4		3.81309869233	6.86176396122e-05
