# Supplementary material for: Inferring functional transcription factor-gene binding pairs by integrating transcription factor binding data with transcription factor knockout data
Source: BMC Syst Biol. 2013 Dec 13;7(Suppl 6):S13. doi: 10.1186/1752-0509-7-S6-S13 (PMC4029220; doi:10.1186/1752-0509-7-S6-S13)
Supplement: Additional file 3 — Biological significance validation on the results generated from the dataset of Harbison et al. Additional file 3 zipped the raw files for the three biological validations: 1) Prevalence of protein-protein interaction validation 2) Functional enrichment validation 3) Expression coherence validation. Detailed description of the raw files is written in the file 'ReadMe.doc' in Additional File 3. [file 1752-0509-7-S6-S13-S3.zip › AddFile3/Supplementary Validation Results/Validation of Expression Coherence/DetailComparsionResultsWithECS/expression_coherence_Hypothesis2_ECS_38.txt]

TF	Rank Sum test	statistic	p value
abf1		-16.7774358164	1.0
swi4		-9.75863163388	1.0
fkh1		-10.4656085078	1.0
skn7		-11.8034924603	1.0
fhl1		-10.0894476057	1.0
gcr1		-10.0327923966	1.0
gcn4		-7.21723683644	1.0
pdr1		-7.0718617123	0.999999999999
leu3		-6.67336293422	0.999999999987
rtg3		-5.57319432305	0.999999987494
gcr2		-5.55433638419	0.999999986067
stp2		-5.50373106483	0.999999981408
rox1		-5.11395510543	0.999999842259
mbp1		-4.55444073313	0.999997373743
adr1		-4.33518899477	0.999992718253
gln3		-4.0417956822	0.999973478279
rme1		-3.64477535864	0.999866187269
rtg1		-3.47670141419	0.999746188605
mot3		-3.44674286151	0.999716305831
fkh2		-3.37222689183	0.999627185025
mig1		-3.01190620585	0.998701936002
msn4		-3.00356773662	0.998665829286
yap1		-2.99870075253	0.998644332666
nrg1		-2.92056083435	0.99825299013
met4		-2.81756996779	0.997580571477
rsf2		-2.74681780274	0.996991172318
swi5		-2.62343640844	0.995647615337
gal4		-2.18664726346	0.985615857894
sko1		-1.55355505624	0.939854706544
ino2		-1.46923201628	0.929115065425
pho4		-1.39848160656	0.919015753841
stp1		-1.15872347695	0.876715540957
ino4		-1.1278151923	0.870301012033
aft1		-1.0599487519	0.855416042632
rap1		-1.03454220467	0.849558621496
mcm1		-0.287352558167	0.613078808458
zap1		-0.28036593561	0.610401615564
azf1		-0.244685677497	0.59665009065
ace2		0.295076456815	0.383967737078
rim101		0.522395240832	0.300697584467
sok2		1.22500156178	0.110287316033
sfp1		1.37997632252	0.0837969675825
cad1		2.4927922032	0.00633714980843
hap4		3.56385331228	0.000182725115654
hsf1		6.89279188115	2.73539427651e-12
