# Supplementary material for: Inferring functional transcription factor-gene binding pairs by integrating transcription factor binding data with transcription factor knockout data
Source: BMC Syst Biol. 2013 Dec 13;7(Suppl 6):S13. doi: 10.1186/1752-0509-7-S6-S13 (PMC4029220; doi:10.1186/1752-0509-7-S6-S13)
Supplement: Additional file 3 — Biological significance validation on the results generated from the dataset of Harbison et al. Additional file 3 zipped the raw files for the three biological validations: 1) Prevalence of protein-protein interaction validation 2) Functional enrichment validation 3) Expression coherence validation. Detailed description of the raw files is written in the file 'ReadMe.doc' in Additional File 3. [file 1752-0509-7-S6-S13-S3.zip › AddFile3/Supplementary Validation Results/Validation of Expression Coherence/DetailComparsionResultsWithECS/expression_coherence_Hypothesis2_ECS_39.txt]

TF	Rank Sum test	statistic	p value
abf1		-14.2343511393	1.0
swi4		-10.9910287874	1.0
skn7		-11.1799798986	1.0
gcr1		-14.7601389895	1.0
pho4		-8.92870150181	1.0
fhl1		-8.04237497912	1.0
ace2		-7.96387466923	1.0
rap1		-6.17913005168	0.999999999678
pdr1		-5.61856684631	0.999999990373
cad1		-5.53138911707	0.999999984115
rtg1		-5.4262008859	0.999999971217
rme1		-5.12801447395	0.999999853593
rtg3		-5.10757991004	0.999999836844
stp2		-4.91287045316	0.999999551237
leu3		-4.3223386869	0.999992280802
rox1		-4.27874179959	0.999990602363
adr1		-4.0563128822	0.999975073267
hsf1		-3.82172800204	0.999933740095
rim101		-3.80750514226	0.999929812089
gcr2		-3.60902530682	0.999846325185
rsf2		-3.37758931041	0.999634378986
sfp1		-3.32363737515	0.999555741756
mot3		-3.26431596695	0.999451356392
gcn4		-3.24112626268	0.999404707813
swi5		-3.22564321627	0.999371550331
nrg1		-3.09860747247	0.99902783782
sok2		-2.92116676455	0.998256384451
mbp1		-2.7113357811	0.996649363693
zap1		-2.46628281059	0.993173825265
met4		-2.11705209131	0.982872286473
fkh1		-1.93182338846	0.973309345863
gln3		-1.86120836592	0.96864262129
gal4		-1.83078410602	0.96643361321
sko1		-1.64654390378	0.950174085586
mig1		-1.50119740885	0.933347745018
stp1		-1.20856615007	0.886585216201
azf1		-1.18558614406	0.882107111601
yap1		-0.547669576126	0.708040596986
ino2		-0.336382965961	0.631708953478
aft1		0.388036931359	0.348994351726
msn4		1.94648492158	0.0257982587268
fkh2		3.41619591218	0.000317512715657
ino4		4.19451259555	1.36729478443e-05
hap4		4.71991820141	1.17969750944e-06
mcm1		6.62093682881	1.784647459e-11
