# Supplementary material for: Inferring functional transcription factor-gene binding pairs by integrating transcription factor binding data with transcription factor knockout data
Source: BMC Syst Biol. 2013 Dec 13;7(Suppl 6):S13. doi: 10.1186/1752-0509-7-S6-S13 (PMC4029220; doi:10.1186/1752-0509-7-S6-S13)
Supplement: Additional file 3 — Biological significance validation on the results generated from the dataset of Harbison et al. Additional file 3 zipped the raw files for the three biological validations: 1) Prevalence of protein-protein interaction validation 2) Functional enrichment validation 3) Expression coherence validation. Detailed description of the raw files is written in the file 'ReadMe.doc' in Additional File 3. [file 1752-0509-7-S6-S13-S3.zip › AddFile3/Supplementary Validation Results/Validation of Expression Coherence/DetailComparsionResultsWithECS/expression_coherence_Hypothesis2_ECS_4.txt]

TF	Rank Sum test	statistic	p value
gcr1		-12.3067994865	1.0
stp2		-8.99123451074	1.0
gal4		-7.95248890069	1.0
leu3		-7.75671786233	1.0
pdr1		-6.80790346599	0.999999999995
gcn4		-5.78608739881	0.999999996398
rtg1		-5.54614735332	0.999999985398
aft1		-5.16397129865	0.999999879118
gcr2		-4.85716469821	0.999999404607
rtg3		-4.55025056261	0.999997320896
sfp1		-4.30710151086	0.999991729614
stp1		-4.25229205512	0.999989420317
fkh2		-3.63437897129	0.999860674488
rim101		-3.54853153186	0.999806307193
azf1		-3.26237258758	0.99944758087
swi4		-2.98912337917	0.998601104346
zap1		-2.95776018253	0.998450584461
ino2		-2.54852857262	0.99459107876
sok2		-2.43099880623	0.992471367915
pho4		-2.22964456823	0.987114475711
nrg1		-1.9129237804	0.972121094636
sko1		-1.68876297823	0.954367569395
cad1		-1.57187615758	0.942010362523
hsf1		-1.48646205145	0.931421526337
hap4		-1.45037567196	0.926523106279
rox1		-1.2823708273	0.900143703603
mig1		-0.72546861575	0.765917704103
mot3		-0.607348075795	0.72819003019
adr1		-0.372018893399	0.645060608783
swi5		-0.115124378543	0.545826731456
ino4		0.100757155573	0.459871619296
abf1		0.22985776266	0.409101149034
mcm1		0.261433004834	0.396879303802
msn4		0.335693047565	0.36855117457
rsf2		0.952160797425	0.170507719646
met4		1.281647195	0.0999832182187
mbp1		1.51314325575	0.065121637098
fkh1		2.16383101912	0.0152386602859
gln3		2.28025557493	0.011296267478
rme1		3.81518659088	6.80400344521e-05
skn7		4.37129858601	6.17548765746e-06
yap1		5.01605780105	2.63712336771e-07
rap1		5.6218620096	9.44550687069e-09
ace2		5.92738733474	1.53896191655e-09
fhl1		7.19521341918	3.11815706337e-13
