# Supplementary material for: Inferring functional transcription factor-gene binding pairs by integrating transcription factor binding data with transcription factor knockout data
Source: BMC Syst Biol. 2013 Dec 13;7(Suppl 6):S13. doi: 10.1186/1752-0509-7-S6-S13 (PMC4029220; doi:10.1186/1752-0509-7-S6-S13)
Supplement: Additional file 3 — Biological significance validation on the results generated from the dataset of Harbison et al. Additional file 3 zipped the raw files for the three biological validations: 1) Prevalence of protein-protein interaction validation 2) Functional enrichment validation 3) Expression coherence validation. Detailed description of the raw files is written in the file 'ReadMe.doc' in Additional File 3. [file 1752-0509-7-S6-S13-S3.zip › AddFile3/Supplementary Validation Results/Validation of Expression Coherence/DetailComparsionResultsWithECS/expression_coherence_Hypothesis2_ECS_40.txt]

TF	Rank Sum test	statistic	p value
abf1		-29.0316573579	1.0
swi5		-9.12011160479	1.0
gcr1		-13.7262290528	1.0
gcr2		-10.675212431	1.0
rox1		-11.7701793716	1.0
yap1		-7.6884128446	1.0
fhl1		-7.68246587302	1.0
rtg3		-7.50436381246	1.0
skn7		-7.45406668391	1.0
ace2		-7.12033413628	0.999999999999
leu3		-6.99921895794	0.999999999999
rme1		-6.79419866152	0.999999999995
stp2		-6.22244695603	0.999999999755
pdr1		-5.86647309516	0.999999997774
fkh1		-5.77713366137	0.999999996201
pho4		-5.68908659441	0.999999993614
adr1		-4.90978423264	0.999999544117
nrg1		-4.59778876375	0.999997865007
rim101		-4.54365245656	0.999997235611
rtg1		-4.40349942678	0.999994674072
sfp1		-4.39574719076	0.999994480382
hsf1		-4.23703710604	0.999988675564
cad1		-4.21672761013	0.999987606346
mbp1		-3.45167728098	0.999721443183
met4		-3.40959861113	0.999674707234
stp1		-3.2874803112	0.999494558713
sok2		-2.87670383344	0.997990737179
mig1		-2.87273957931	0.997965352983
gcn4		-2.65172420688	0.995995903768
mcm1		-2.63949507788	0.995848518553
mot3		-2.54036648294	0.994463181722
azf1		-2.20732671647	0.986354378948
hap4		-2.07936154096	0.981207933698
zap1		-1.73107551577	0.958280851685
sko1		-1.64654390378	0.950174085586
rsf2		-1.46446252954	0.928466193035
ino2		-1.00660362726	0.842937354662
gln3		-0.867279046248	0.807105432661
msn4		-0.629113560523	0.735362643351
swi4		1.23696667639	0.108049727159
aft1		2.23848417979	0.0125947489729
fkh2		2.55296604117	0.00534049547564
gal4		3.09435381692	0.000986210541814
ino4		3.85036014248	5.89721326726e-05
rap1		4.25771936796	1.03261485038e-05
