# Supplementary material for: Inferring functional transcription factor-gene binding pairs by integrating transcription factor binding data with transcription factor knockout data
Source: BMC Syst Biol. 2013 Dec 13;7(Suppl 6):S13. doi: 10.1186/1752-0509-7-S6-S13 (PMC4029220; doi:10.1186/1752-0509-7-S6-S13)
Supplement: Additional file 3 — Biological significance validation on the results generated from the dataset of Harbison et al. Additional file 3 zipped the raw files for the three biological validations: 1) Prevalence of protein-protein interaction validation 2) Functional enrichment validation 3) Expression coherence validation. Detailed description of the raw files is written in the file 'ReadMe.doc' in Additional File 3. [file 1752-0509-7-S6-S13-S3.zip › AddFile3/Supplementary Validation Results/Validation of Expression Coherence/DetailComparsionResultsWithECS/expression_coherence_Hypothesis2_ECS_5.txt]

TF	Rank Sum test	statistic	p value
swi4		-10.1040109377	1.0
nrg1		-10.0573804526	1.0
gcr1		-10.0920892447	1.0
pdr1		-8.3825879924	1.0
skn7		-7.6617673899	1.0
pho4		-7.63278741483	1.0
aft1		-7.31586006951	1.0
stp2		-6.91875683624	0.999999999998
gcn4		-6.81149366432	0.999999999995
rap1		-6.7289554165	0.999999999991
rox1		-6.09995456938	0.99999999947
mbp1		-5.74367099329	0.999999995368
gcr2		-5.7334453301	0.999999995079
sok2		-5.46917957497	0.999999977394
abf1		-5.22762708322	0.99999991415
hsf1		-4.71460108193	0.999998789076
gal4		-4.5646552897	0.999997498421
swi5		-4.55317565165	0.999997357894
hap4		-4.53521698996	0.999997122785
met4		-4.45542977846	0.999995813735
rim101		-4.15049690871	0.999983412288
leu3		-4.06452015986	0.999975934311
zap1		-3.68761077574	0.999886815222
mot3		-3.06919509192	0.998926818114
mcm1		-3.06687823647	0.998918465245
adr1		-2.96759158334	0.998499285741
ino2		-2.77877375347	0.997271774264
fkh2		-2.73952702597	0.996923617199
azf1		-2.64070804918	0.995863351071
rme1		-2.16255691435	0.984712362424
mig1		-1.86713555273	0.969058669658
sko1		-1.64654390378	0.950174085586
ace2		-1.60621535337	0.945886699461
cad1		-1.47122002185	0.929384187901
gln3		-1.39948552129	0.919166281429
fhl1		-1.34509789982	0.91070318932
stp1		-1.33530894743	0.909112374294
msn4		-1.33413943191	0.908920917524
fkh1		-1.12318988254	0.869321570694
ino4		-0.800494855312	0.788287928442
yap1		-0.328490986962	0.628729771038
rsf2		-0.305379860629	0.619961570716
rtg1		1.43586532675	0.0755203332538
rtg3		1.50124953736	0.066645515808
sfp1		3.46984518486	0.000260379217202
