# Supplementary material for: Inferring functional transcription factor-gene binding pairs by integrating transcription factor binding data with transcription factor knockout data
Source: BMC Syst Biol. 2013 Dec 13;7(Suppl 6):S13. doi: 10.1186/1752-0509-7-S6-S13 (PMC4029220; doi:10.1186/1752-0509-7-S6-S13)
Supplement: Additional file 3 — Biological significance validation on the results generated from the dataset of Harbison et al. Additional file 3 zipped the raw files for the three biological validations: 1) Prevalence of protein-protein interaction validation 2) Functional enrichment validation 3) Expression coherence validation. Detailed description of the raw files is written in the file 'ReadMe.doc' in Additional File 3. [file 1752-0509-7-S6-S13-S3.zip › AddFile3/Supplementary Validation Results/Validation of Expression Coherence/DetailComparsionResultsWithECS/expression_coherence_Hypothesis2_ECS_6.txt]

TF	Rank Sum test	statistic	p value
msn4		-11.9100871293	1.0
swi5		-8.93956336231	1.0
swi4		-14.2633059947	1.0
mbp1		-10.9440564288	1.0
skn7		-11.5556673408	1.0
gal4		-11.7089403279	1.0
gcr1		-11.0296643324	1.0
pdr1		-11.6437676333	1.0
rap1		-12.7361318657	1.0
abf1		-7.95127881065	1.0
rtg1		-7.46381332807	1.0
ace2		-7.27450532535	1.0
fhl1		-7.25288809585	1.0
pho4		-7.08731387131	0.999999999999
nrg1		-6.5224604744	0.999999999965
gcr2		-5.7829660332	0.99999999633
rme1		-5.57629318262	0.999999987715
rox1		-5.51690867505	0.999999982749
gcn4		-5.49274772382	0.999999980214
leu3		-5.40857468164	0.999999968236
stp2		-5.32228938137	0.999999948765
cad1		-4.93378312768	0.99999959674
hsf1		-4.1129709157	0.999980470019
rim101		-3.90066645058	0.999952035878
yap1		-3.89145899266	0.999950178384
zap1		-3.4752558194	0.999744816804
fkh1		-3.43236973168	0.999700834376
mot3		-3.39897685254	0.999661807797
met4		-3.36297722174	0.999614466371
adr1		-3.26395497689	0.999450656884
rsf2		-3.17346908902	0.999246855299
rtg3		-2.94201679364	0.998369588786
sfp1		-2.81769654999	0.997581525015
stp1		-2.10953180319	0.982550648072
sok2		-1.66222038439	0.95176570286
aft1		-1.65883288838	0.951425264446
sko1		-1.48301179259	0.930964361171
azf1		-1.0068923897	0.843006755229
ino4		-0.937525311633	0.825755795003
ino2		-0.594269785809	0.723834158149
fkh2		-0.441049401145	0.670411383308
gln3		-0.314698396781	0.623504669181
mig1		1.11313277255	0.132825705152
hap4		1.78816354092	0.0368748132866
mcm1		3.92259838562	4.37995517949e-05
