# Supplementary material for: Inferring functional transcription factor-gene binding pairs by integrating transcription factor binding data with transcription factor knockout data
Source: BMC Syst Biol. 2013 Dec 13;7(Suppl 6):S13. doi: 10.1186/1752-0509-7-S6-S13 (PMC4029220; doi:10.1186/1752-0509-7-S6-S13)
Supplement: Additional file 3 — Biological significance validation on the results generated from the dataset of Harbison et al. Additional file 3 zipped the raw files for the three biological validations: 1) Prevalence of protein-protein interaction validation 2) Functional enrichment validation 3) Expression coherence validation. Detailed description of the raw files is written in the file 'ReadMe.doc' in Additional File 3. [file 1752-0509-7-S6-S13-S3.zip › AddFile3/Supplementary Validation Results/Validation of Expression Coherence/DetailComparsionResultsWithECS/expression_coherence_Hypothesis2_ECS_7.txt]

TF	Rank Sum test	statistic	p value
leu3		-8.84517006217	1.0
abf1		-13.4845580085	1.0
swi5		-10.7736237805	1.0
swi4		-13.4106527145	1.0
mbp1		-9.71867684714	1.0
skn7		-15.9254697279	1.0
gal4		-8.62317137754	1.0
gcr1		-12.0173443556	1.0
pdr1		-12.0647755379	1.0
pho4		-11.6800125405	1.0
stp2		-8.44518592106	1.0
nrg1		-8.27691064232	1.0
zap1		-6.88192672722	0.999999999997
rox1		-6.28707274269	0.999999999838
hap4		-6.13238583861	0.999999999567
fkh2		-5.92574093839	0.999999998446
gcn4		-5.74783450709	0.99999999548
rtg1		-5.59678544763	0.999999989082
cad1		-5.50315921192	0.999999981348
gcr2		-5.18501714792	0.999999892003
fhl1		-4.7730473902	0.999999092705
stp1		-4.73576598437	0.999998908854
sok2		-4.17055122403	0.999984806813
mot3		-4.13051655167	0.999981902548
rme1		-3.96493944183	0.999963292709
rim101		-3.85173823029	0.999941358822
adr1		-3.52847311139	0.999791017797
hsf1		-3.47585647407	0.999745387634
met4		-3.3434466397	0.999586276973
sfp1		-3.32684873608	0.999560829809
mig1		-2.52612457135	0.994233571033
aft1		-2.37259042879	0.99116808066
ace2		-2.21870809475	0.986746705015
rtg3		-2.13046356312	0.98343331954
rsf2		-1.9007194733	0.971330616754
gln3		-1.84028353813	0.967136689543
sko1		-1.52309319239	0.936132304115
azf1		-0.832529355293	0.797444892161
yap1		-0.270546974809	0.606630258438
ino2		0.457028793643	0.323825174837
mcm1		0.64288037502	0.260150862238
fkh1		1.14504457038	0.126095347453
ino4		3.51935268426	0.000216300604762
msn4		4.85410778804	6.04649756236e-07
rap1		5.91282060093	1.68149202047e-09
