# Supplementary material for: Inferring functional transcription factor-gene binding pairs by integrating transcription factor binding data with transcription factor knockout data
Source: BMC Syst Biol. 2013 Dec 13;7(Suppl 6):S13. doi: 10.1186/1752-0509-7-S6-S13 (PMC4029220; doi:10.1186/1752-0509-7-S6-S13)
Supplement: Additional file 3 — Biological significance validation on the results generated from the dataset of Harbison et al. Additional file 3 zipped the raw files for the three biological validations: 1) Prevalence of protein-protein interaction validation 2) Functional enrichment validation 3) Expression coherence validation. Detailed description of the raw files is written in the file 'ReadMe.doc' in Additional File 3. [file 1752-0509-7-S6-S13-S3.zip › AddFile3/Supplementary Validation Results/Validation of Expression Coherence/DetailComparsionResultsWithECS/expression_coherence_Hypothesis2_ECS_8.txt]

TF	Rank Sum test	statistic	p value
msn4		-11.3393198227	1.0
swi4		-15.0933617064	1.0
nrg1		-8.82432098577	1.0
mbp1		-10.1564601018	1.0
skn7		-12.4090587235	1.0
gal4		-11.3684890499	1.0
ace2		-10.9496403299	1.0
gcr1		-11.1307753713	1.0
pdr1		-12.1670070537	1.0
rox1		-9.56771270158	1.0
abf1		-7.88389879871	1.0
pho4		-7.81407904814	1.0
stp2		-7.24654267543	1.0
fhl1		-6.95990962046	0.999999999998
swi5		-6.79618540202	0.999999999995
met4		-5.87284601957	0.999999997858
cad1		-5.5149448987	0.999999982556
rtg1		-5.19141205604	0.999999895647
rme1		-5.12915762548	0.999999854479
gcr2		-4.61964671787	0.99999807803
sfp1		-4.33188352253	0.999992608042
leu3		-4.12155050452	0.999981183453
rim101		-3.92018831625	0.999955760099
gcn4		-3.76121932907	0.999915456459
adr1		-3.64122005459	0.999864325462
zap1		-3.36391295039	0.999615771114
mot3		-3.35736153512	0.999606549271
aft1		-2.5481139432	0.994584645535
ino2		-2.21316371491	0.986556819648
gln3		-1.95688438768	0.974819468746
rap1		-1.72478309243	0.95771671507
rtg3		-1.72077047228	0.957353758721
yap1		-1.62165810462	0.947561713
sko1		-1.44346481146	0.925555210913
fkh1		-1.29441438713	0.902238838127
sok2		-1.13894427575	0.872636801503
stp1		-0.656024516654	0.744095825065
azf1		-0.131880733889	0.552460686179
rsf2		0.507899139106	0.30576203925
hap4		0.566611361535	0.285489127075
mig1		0.821283336323	0.205742448577
ino4		3.25184162088	0.000573299467643
hsf1		3.32254437287	0.000446002414369
fkh2		5.06309272222	2.06254546882e-07
mcm1		6.08088286195	5.97612950761e-10
