# Supplementary material for: Inferring functional transcription factor-gene binding pairs by integrating transcription factor binding data with transcription factor knockout data
Source: BMC Syst Biol. 2013 Dec 13;7(Suppl 6):S13. doi: 10.1186/1752-0509-7-S6-S13 (PMC4029220; doi:10.1186/1752-0509-7-S6-S13)
Supplement: Additional file 3 — Biological significance validation on the results generated from the dataset of Harbison et al. Additional file 3 zipped the raw files for the three biological validations: 1) Prevalence of protein-protein interaction validation 2) Functional enrichment validation 3) Expression coherence validation. Detailed description of the raw files is written in the file 'ReadMe.doc' in Additional File 3. [file 1752-0509-7-S6-S13-S3.zip › AddFile3/Supplementary Validation Results/Validation of Expression Coherence/DetailComparsionResultsWithECS/expression_coherence_Hypothesis2_ECS_9.txt]

TF	Rank Sum test	statistic	p value
abf1		-187.942674672	1.0
swi4		-10.8422664643	1.0
pdr1		-7.7590807125	1.0
fkh1		-6.17091597498	0.999999999661
skn7		-6.01355069972	0.999999999092
yap1		-5.60763299128	0.999999989744
mbp1		-5.46820144312	0.999999977269
gcr1		-4.48952838297	0.999996430948
msn4		-3.96326516119	0.999963034207
rox1		-3.63045588251	0.999858539469
zap1		-3.52977938927	0.999792046844
mcm1		-3.379531069	0.999636952
leu3		-3.00953265708	0.998691750258
ace2		-2.76446947782	0.997149227953
cad1		-2.4529358773	0.992915220264
swi5		-1.90760358708	0.971778764412
gcr2		-1.82802138279	0.966226828715
ino2		-1.66414884083	0.951958655622
mot3		-1.50312432635	0.933596506585
rtg3		-1.37661637783	0.915684557699
mig1		-1.13575986435	0.871971460648
gcn4		-1.12637139796	0.869995825939
rsf2		-1.06222562268	0.855933364786
rtg1		-0.990733643605	0.839092170795
adr1		-0.864239833996	0.806271922994
sok2		-0.836309486561	0.798509591168
fkh2		-0.835317649	0.798230558563
stp1		-0.720582645644	0.764416832789
nrg1		-0.689729694584	0.75481790582
rim101		-0.677087492847	0.75082477805
rme1		-0.644533330946	0.740385174435
sko1		-0.435016792494	0.668224880724
aft1		-0.41464871453	0.660800459469
stp2		-0.120491066129	0.547952921859
pho4		-0.0659940058031	0.526308701136
hsf1		0.13797373699	0.445130586925
gal4		0.517095126765	0.302544877656
azf1		0.594649094869	0.276039027808
fhl1		0.966201512528	0.166971678092
sfp1		0.978435023315	0.163929606612
hap4		1.51602143116	0.0647569667061
met4		1.82736945834	0.0338221191087
gln3		2.61629178951	0.00444452794224
ino4		3.51204185666	0.000222338979411
rap1		7.45526100987	4.48450469511e-14
