# Supplementary material for: Inferring functional transcription factor-gene binding pairs by integrating transcription factor binding data with transcription factor knockout data
Source: BMC Syst Biol. 2013 Dec 13;7(Suppl 6):S13. doi: 10.1186/1752-0509-7-S6-S13 (PMC4029220; doi:10.1186/1752-0509-7-S6-S13)
Supplement: Additional file 3 — Biological significance validation on the results generated from the dataset of Harbison et al. Additional file 3 zipped the raw files for the three biological validations: 1) Prevalence of protein-protein interaction validation 2) Functional enrichment validation 3) Expression coherence validation. Detailed description of the raw files is written in the file 'ReadMe.doc' in Additional File 3. [file 1752-0509-7-S6-S13-S3.zip › AddFile3/Supplementary Validation Results/Validation of Expression Coherence/DetailComparsionResultsWithMA/expression_coherence_Hypothesis1_MA_1.txt]

TF	Rank Sum test	statistic	p value
mbp1		-11.6311786772	1.0
swi4		-8.21607869823	1.0
fkh2		-6.84196359964	0.999999999996
mcm1		-5.61183057638	0.99999998999
hap4		-4.82919270508	0.999999314562
swi5		-3.73006591698	0.999904285159
gcn4		-3.54469084456	0.999803463085
hsf1		-2.57804560508	0.995031955823
ace2		-2.33760161778	0.990296038024
yap1		0.293054100538	0.384740399855
msn4		0.716659971205	0.236791965287
nrg1		1.39496172028	0.08151369165
sko1		1.73098205269	0.0417274827665
leu3		1.76636304323	0.0386674805595
abf1		1.76751768179	0.0385707852301
sok2		3.10240305468	0.000959782043904
cad1		4.74635838201	1.03555807138e-06
gal4		5.73223772547	4.95571117014e-09
