# Supplementary material for: Inferring functional transcription factor-gene binding pairs by integrating transcription factor binding data with transcription factor knockout data
Source: BMC Syst Biol. 2013 Dec 13;7(Suppl 6):S13. doi: 10.1186/1752-0509-7-S6-S13 (PMC4029220; doi:10.1186/1752-0509-7-S6-S13)
Supplement: Additional file 3 — Biological significance validation on the results generated from the dataset of Harbison et al. Additional file 3 zipped the raw files for the three biological validations: 1) Prevalence of protein-protein interaction validation 2) Functional enrichment validation 3) Expression coherence validation. Detailed description of the raw files is written in the file 'ReadMe.doc' in Additional File 3. [file 1752-0509-7-S6-S13-S3.zip › AddFile3/Supplementary Validation Results/Validation of Expression Coherence/DetailComparsionResultsWithMA/expression_coherence_Hypothesis1_MA_10.txt]

TF	Rank Sum test	statistic	p value
hap4		-10.8093955906	1.0
swi4		-8.35517515367	1.0
nrg1		-11.9492329556	1.0
msn4		-7.54006375637	1.0
ace2		-3.34317407405	0.999585870371
hsf1		-2.19552554467	0.985937039718
swi5		-2.13351091703	0.983558581467
gcn4		-0.998973271867	0.841096180379
sok2		-0.309723381882	0.621614339815
mbp1		0.397184680216	0.345615639234
gal4		1.16478198457	0.122053626507
leu3		1.28287777434	0.0997674503136
cad1		1.43714359478	0.0753385981162
sko1		1.64654390378	0.0498259144138
fkh2		1.66050533506	0.0484064177639
mcm1		3.69212767546	0.000111192884106
abf1		4.90392783526	4.69695064902e-07
yap1		5.85196255918	2.429030031e-09
