# Supplementary material for: Inferring functional transcription factor-gene binding pairs by integrating transcription factor binding data with transcription factor knockout data
Source: BMC Syst Biol. 2013 Dec 13;7(Suppl 6):S13. doi: 10.1186/1752-0509-7-S6-S13 (PMC4029220; doi:10.1186/1752-0509-7-S6-S13)
Supplement: Additional file 3 — Biological significance validation on the results generated from the dataset of Harbison et al. Additional file 3 zipped the raw files for the three biological validations: 1) Prevalence of protein-protein interaction validation 2) Functional enrichment validation 3) Expression coherence validation. Detailed description of the raw files is written in the file 'ReadMe.doc' in Additional File 3. [file 1752-0509-7-S6-S13-S3.zip › AddFile3/Supplementary Validation Results/Validation of Expression Coherence/DetailComparsionResultsWithMA/expression_coherence_Hypothesis1_MA_11.txt]

TF	Rank Sum test	statistic	p value
hsf1		-5.69150638127	0.999999993704
hap4		-5.4785765033	0.999999978562
gcn4		-4.30211549449	0.999991541246
mbp1		-4.21943508002	0.999987754238
swi5		-2.81548666643	0.997564829104
abf1		-2.24957134554	0.987761915439
swi4		-1.42171821281	0.922445964634
gal4		-1.21542467955	0.887897920028
sko1		0.460134469702	0.322709851873
cad1		0.722174555847	0.235093582339
leu3		0.723982390922	0.234538272914
mcm1		0.983578605287	0.162661374416
fkh2		1.41977055632	0.0778372447369
sok2		1.58415540594	0.0565791792486
ace2		2.59514436304	0.00472755981017
msn4		2.64018187997	0.00414307722541
yap1		2.67233998127	0.00376621450207
nrg1		3.28262727526	0.000514222738062
