# Supplementary material for: Inferring functional transcription factor-gene binding pairs by integrating transcription factor binding data with transcription factor knockout data
Source: BMC Syst Biol. 2013 Dec 13;7(Suppl 6):S13. doi: 10.1186/1752-0509-7-S6-S13 (PMC4029220; doi:10.1186/1752-0509-7-S6-S13)
Supplement: Additional file 3 — Biological significance validation on the results generated from the dataset of Harbison et al. Additional file 3 zipped the raw files for the three biological validations: 1) Prevalence of protein-protein interaction validation 2) Functional enrichment validation 3) Expression coherence validation. Detailed description of the raw files is written in the file 'ReadMe.doc' in Additional File 3. [file 1752-0509-7-S6-S13-S3.zip › AddFile3/Supplementary Validation Results/Validation of Expression Coherence/DetailComparsionResultsWithMA/expression_coherence_Hypothesis1_MA_12.txt]

TF	Rank Sum test	statistic	p value
hap4		-6.56887646727	0.999999999975
hsf1		-6.49894037972	0.99999999996
mbp1		-4.28310310473	0.999990784764
gcn4		-2.90226495478	0.998147624724
swi5		-2.71481229239	0.99668433276
abf1		-1.761669343	0.960937409779
swi4		-1.57314985136	0.942157937953
gal4		-1.20531596157	0.885959324981
leu3		0.330400471803	0.370548692542
sko1		0.460134469702	0.322709851873
mcm1		0.80514030676	0.210369359261
cad1		1.16132160037	0.122755569229
fkh2		1.52938719623	0.063084242329
sok2		1.57037077698	0.0581644384747
msn4		2.68057868552	0.00367474917367
ace2		2.74568252317	0.00301925835816
yap1		2.98912736719	0.00139887739447
nrg1		3.2359639196	0.000606163534603
