# Supplementary material for: Inferring functional transcription factor-gene binding pairs by integrating transcription factor binding data with transcription factor knockout data
Source: BMC Syst Biol. 2013 Dec 13;7(Suppl 6):S13. doi: 10.1186/1752-0509-7-S6-S13 (PMC4029220; doi:10.1186/1752-0509-7-S6-S13)
Supplement: Additional file 3 — Biological significance validation on the results generated from the dataset of Harbison et al. Additional file 3 zipped the raw files for the three biological validations: 1) Prevalence of protein-protein interaction validation 2) Functional enrichment validation 3) Expression coherence validation. Detailed description of the raw files is written in the file 'ReadMe.doc' in Additional File 3. [file 1752-0509-7-S6-S13-S3.zip › AddFile3/Supplementary Validation Results/Validation of Expression Coherence/DetailComparsionResultsWithMA/expression_coherence_Hypothesis1_MA_13.txt]

TF	Rank Sum test	statistic	p value
hap4		-9.39110703853	1.0
yap1		-2.90901770204	0.998187168351
ace2		-2.7387560437	0.996916394138
msn4		-1.17090288328	0.879181091974
hsf1		-1.00705989071	0.843047002829
mbp1		-1.004371579	0.842400228099
gcn4		-0.926193450541	0.822827272199
cad1		-0.15053688045	0.559829472073
fkh2		1.05573679411	0.145544241047
sko1		1.60485924798	0.0542623918225
leu3		1.87347710982	0.0305012653692
sok2		1.95224807606	0.0254543794263
swi4		2.92631082236	0.00171504023991
swi5		3.71733441923	0.000100667929163
abf1		4.72338105659	1.1597782216e-06
mcm1		5.12294336229	1.50401362528e-07
nrg1		6.3419602018	1.13429964259e-10
gal4		8.37705494849	2.71342573817e-17
