# Supplementary material for: Inferring functional transcription factor-gene binding pairs by integrating transcription factor binding data with transcription factor knockout data
Source: BMC Syst Biol. 2013 Dec 13;7(Suppl 6):S13. doi: 10.1186/1752-0509-7-S6-S13 (PMC4029220; doi:10.1186/1752-0509-7-S6-S13)
Supplement: Additional file 3 — Biological significance validation on the results generated from the dataset of Harbison et al. Additional file 3 zipped the raw files for the three biological validations: 1) Prevalence of protein-protein interaction validation 2) Functional enrichment validation 3) Expression coherence validation. Detailed description of the raw files is written in the file 'ReadMe.doc' in Additional File 3. [file 1752-0509-7-S6-S13-S3.zip › AddFile3/Supplementary Validation Results/Validation of Expression Coherence/DetailComparsionResultsWithMA/expression_coherence_Hypothesis1_MA_14.txt]

TF	Rank Sum test	statistic	p value
swi4		-4.2439424196	0.999989018664
mbp1		-2.58996389781	0.995200700113
gcn4		-2.34687200006	0.990534121367
hap4		-2.22016019532	0.986796052377
gal4		-0.485614883382	0.686379878994
mcm1		1.3860225809	0.0828700042344
msn4		1.60294229565	0.0544736972778
sko1		1.68876297823	0.0456324306046
ace2		1.85170557474	0.0320340565349
yap1		1.90013906334	0.0287074362672
swi5		1.96023219599	0.0249843284828
sok2		2.32615613652	0.0100051113554
fkh2		2.48459434954	0.00648495668715
hsf1		2.76589256887	0.00283836163812
leu3		2.91766941653	0.00176329007219
nrg1		3.27750392488	0.000523646372588
cad1		3.83859307963	6.18706530247e-05
abf1		6.31342540695	1.3646295291e-10
