# Supplementary material for: Inferring functional transcription factor-gene binding pairs by integrating transcription factor binding data with transcription factor knockout data
Source: BMC Syst Biol. 2013 Dec 13;7(Suppl 6):S13. doi: 10.1186/1752-0509-7-S6-S13 (PMC4029220; doi:10.1186/1752-0509-7-S6-S13)
Supplement: Additional file 3 — Biological significance validation on the results generated from the dataset of Harbison et al. Additional file 3 zipped the raw files for the three biological validations: 1) Prevalence of protein-protein interaction validation 2) Functional enrichment validation 3) Expression coherence validation. Detailed description of the raw files is written in the file 'ReadMe.doc' in Additional File 3. [file 1752-0509-7-S6-S13-S3.zip › AddFile3/Supplementary Validation Results/Validation of Expression Coherence/DetailComparsionResultsWithMA/expression_coherence_Hypothesis1_MA_15.txt]

TF	Rank Sum test	statistic	p value
abf1		-10.8600306653	1.0
nrg1		-7.08453701128	0.999999999999
ace2		-1.65386487248	0.950922514321
msn4		-1.64914798492	0.950441339445
mbp1		-1.05790163326	0.854949854743
mcm1		0.0906988703046	0.46386593415
cad1		0.174490355606	0.430740054807
gcn4		0.486328400003	0.313367173251
yap1		0.498905629146	0.308922934113
hsf1		0.826193032676	0.204347299963
sko1		1.32803038003	0.0920840354401
sok2		1.39698599088	0.0812088919493
swi4		1.55198259221	0.0603331944539
leu3		3.02500993992	0.00124312478085
hap4		3.33118089952	0.000432391921501
swi5		4.07547167325	2.29605861431e-05
gal4		4.15012425643	1.66147418175e-05
fkh2		10.4328081836	8.78099432238e-26
