# Supplementary material for: Inferring functional transcription factor-gene binding pairs by integrating transcription factor binding data with transcription factor knockout data
Source: BMC Syst Biol. 2013 Dec 13;7(Suppl 6):S13. doi: 10.1186/1752-0509-7-S6-S13 (PMC4029220; doi:10.1186/1752-0509-7-S6-S13)
Supplement: Additional file 3 — Biological significance validation on the results generated from the dataset of Harbison et al. Additional file 3 zipped the raw files for the three biological validations: 1) Prevalence of protein-protein interaction validation 2) Functional enrichment validation 3) Expression coherence validation. Detailed description of the raw files is written in the file 'ReadMe.doc' in Additional File 3. [file 1752-0509-7-S6-S13-S3.zip › AddFile3/Supplementary Validation Results/Validation of Expression Coherence/DetailComparsionResultsWithMA/expression_coherence_Hypothesis1_MA_16.txt]

TF	Rank Sum test	statistic	p value
hap4		-14.4040102466	1.0
yap1		-3.28248719646	0.999485521709
fkh2		-1.73160120541	0.958327704272
gcn4		-1.6085866024	0.94614661715
ace2		-0.895731121956	0.814801807804
swi4		-0.642755832301	0.739808726735
abf1		0.372938581362	0.354597078165
nrg1		0.525930855122	0.2994681249
hsf1		0.748488031808	0.227082920675
msn4		0.847256651345	0.198426041463
leu3		1.06253530754	0.143996369039
sok2		1.70627860311	0.0439781099665
sko1		1.73098205269	0.0417274827665
gal4		2.45800415054	0.00698557797084
cad1		2.64027017618	0.00414199787234
mcm1		3.01539618413	0.00128321890213
mbp1		4.01150167478	3.01668744744e-05
swi5		4.80848821193	7.60379973879e-07
