# Supplementary material for: Inferring functional transcription factor-gene binding pairs by integrating transcription factor binding data with transcription factor knockout data
Source: BMC Syst Biol. 2013 Dec 13;7(Suppl 6):S13. doi: 10.1186/1752-0509-7-S6-S13 (PMC4029220; doi:10.1186/1752-0509-7-S6-S13)
Supplement: Additional file 3 — Biological significance validation on the results generated from the dataset of Harbison et al. Additional file 3 zipped the raw files for the three biological validations: 1) Prevalence of protein-protein interaction validation 2) Functional enrichment validation 3) Expression coherence validation. Detailed description of the raw files is written in the file 'ReadMe.doc' in Additional File 3. [file 1752-0509-7-S6-S13-S3.zip › AddFile3/Supplementary Validation Results/Validation of Expression Coherence/DetailComparsionResultsWithMA/expression_coherence_Hypothesis1_MA_17.txt]

TF	Rank Sum test	statistic	p value
swi4		-4.66124177694	0.999998428464
ace2		-4.58116951068	0.999997688086
yap1		-2.80450214828	0.997480282411
hap4		-0.948880226949	0.828659233895
gcn4		-0.138084075886	0.554913014593
nrg1		0.0500124718667	0.480056224824
cad1		0.0524509699887	0.4790846809
mbp1		0.182106606546	0.427749532076
sko1		1.6876941409	0.0457349785498
leu3		2.11125675026	0.0173751246628
msn4		3.08992806734	0.00100102488124
swi5		3.2585672292	0.00055988170651
sok2		3.54415733579	0.000196935062331
hsf1		4.54356126772	2.76558595594e-06
gal4		4.75407060323	9.96806827879e-07
fkh2		5.15005674407	1.30203831062e-07
abf1		5.72872717409	5.05934897869e-09
mcm1		5.82729057769	2.81672376946e-09
