# Supplementary material for: Inferring functional transcription factor-gene binding pairs by integrating transcription factor binding data with transcription factor knockout data
Source: BMC Syst Biol. 2013 Dec 13;7(Suppl 6):S13. doi: 10.1186/1752-0509-7-S6-S13 (PMC4029220; doi:10.1186/1752-0509-7-S6-S13)
Supplement: Additional file 3 — Biological significance validation on the results generated from the dataset of Harbison et al. Additional file 3 zipped the raw files for the three biological validations: 1) Prevalence of protein-protein interaction validation 2) Functional enrichment validation 3) Expression coherence validation. Detailed description of the raw files is written in the file 'ReadMe.doc' in Additional File 3. [file 1752-0509-7-S6-S13-S3.zip › AddFile3/Supplementary Validation Results/Validation of Expression Coherence/DetailComparsionResultsWithMA/expression_coherence_Hypothesis1_MA_18.txt]

TF	Rank Sum test	statistic	p value
ace2		-10.823811995	1.0
swi4		-6.74055001311	0.999999999992
abf1		-5.87107694245	0.999999997835
mcm1		-4.6906927578	0.999998638592
nrg1		-3.03009793301	0.998777627737
gal4		0.433485612227	0.332331008184
gcn4		0.46868651277	0.319646864411
hsf1		1.07106130159	0.142070933503
swi5		1.07614484553	0.140931240997
sko1		1.68876297823	0.0456324306046
mbp1		1.74302037694	0.0406650277475
leu3		2.15790685114	0.0154675373648
sok2		3.21957240081	0.000641909685237
hap4		3.25514701534	0.000566668410162
msn4		3.88220673039	5.17564088086e-05
fkh2		4.93548714974	3.99754724689e-07
yap1		5.12089525952	1.52044260284e-07
cad1		5.60699570888	1.02934381517e-08
