# Supplementary material for: Inferring functional transcription factor-gene binding pairs by integrating transcription factor binding data with transcription factor knockout data
Source: BMC Syst Biol. 2013 Dec 13;7(Suppl 6):S13. doi: 10.1186/1752-0509-7-S6-S13 (PMC4029220; doi:10.1186/1752-0509-7-S6-S13)
Supplement: Additional file 3 — Biological significance validation on the results generated from the dataset of Harbison et al. Additional file 3 zipped the raw files for the three biological validations: 1) Prevalence of protein-protein interaction validation 2) Functional enrichment validation 3) Expression coherence validation. Detailed description of the raw files is written in the file 'ReadMe.doc' in Additional File 3. [file 1752-0509-7-S6-S13-S3.zip › AddFile3/Supplementary Validation Results/Validation of Expression Coherence/DetailComparsionResultsWithMA/expression_coherence_Hypothesis1_MA_19.txt]

TF	Rank Sum test	statistic	p value
abf1		-9.04931893304	1.0
mbp1		-6.04021849926	0.99999999923
swi4		-5.68967658577	0.999999993636
swi5		-3.80112974534	0.999927981075
nrg1		-3.60354437426	0.999843046437
hsf1		-3.23661345095	0.999395214324
gcn4		-1.62012081649	0.947396836701
msn4		-1.46557841341	0.928618412163
gal4		-0.888774341667	0.812937815939
mcm1		0.503581188147	0.30727785737
leu3		0.549157741003	0.291448601215
sko1		1.42422573955	0.0771905680789
sok2		2.53680249778	0.00559350235658
ace2		2.63710419379	0.00418085717902
hap4		5.32705666109	4.99085165718e-08
cad1		6.26704702428	1.83979531732e-10
fkh2		7.08517986439	6.94319129476e-13
yap1		7.22436140558	2.51731010678e-13
