# Supplementary material for: Inferring functional transcription factor-gene binding pairs by integrating transcription factor binding data with transcription factor knockout data
Source: BMC Syst Biol. 2013 Dec 13;7(Suppl 6):S13. doi: 10.1186/1752-0509-7-S6-S13 (PMC4029220; doi:10.1186/1752-0509-7-S6-S13)
Supplement: Additional file 3 — Biological significance validation on the results generated from the dataset of Harbison et al. Additional file 3 zipped the raw files for the three biological validations: 1) Prevalence of protein-protein interaction validation 2) Functional enrichment validation 3) Expression coherence validation. Detailed description of the raw files is written in the file 'ReadMe.doc' in Additional File 3. [file 1752-0509-7-S6-S13-S3.zip › AddFile3/Supplementary Validation Results/Validation of Expression Coherence/DetailComparsionResultsWithMA/expression_coherence_Hypothesis1_MA_2.txt]

TF	Rank Sum test	statistic	p value
swi4		-13.1905344658	1.0
mbp1		-8.16290930465	1.0
hap4		-6.08568779974	0.99999999942
swi5		-4.15970027023	0.999984066725
ace2		-3.07553731312	0.998949381824
msn4		-2.40943355745	0.992011347509
abf1		-2.21705485285	0.9866903283
sok2		-1.34658594125	0.910943187746
gcn4		-0.432552730336	0.66733013175
hsf1		0.0925120634507	0.463145603538
leu3		0.894730818434	0.18546550004
fkh2		1.03856198874	0.149504245837
yap1		1.13452441599	0.128287318989
sko1		1.64654390378	0.0498259144138
nrg1		1.84340439278	0.0326349945995
mcm1		2.02752179954	0.0213045386769
gal4		2.18001440607	0.0146281968535
cad1		2.94225274101	0.0016291693769
