# Supplementary material for: Inferring functional transcription factor-gene binding pairs by integrating transcription factor binding data with transcription factor knockout data
Source: BMC Syst Biol. 2013 Dec 13;7(Suppl 6):S13. doi: 10.1186/1752-0509-7-S6-S13 (PMC4029220; doi:10.1186/1752-0509-7-S6-S13)
Supplement: Additional file 3 — Biological significance validation on the results generated from the dataset of Harbison et al. Additional file 3 zipped the raw files for the three biological validations: 1) Prevalence of protein-protein interaction validation 2) Functional enrichment validation 3) Expression coherence validation. Detailed description of the raw files is written in the file 'ReadMe.doc' in Additional File 3. [file 1752-0509-7-S6-S13-S3.zip › AddFile3/Supplementary Validation Results/Validation of Expression Coherence/DetailComparsionResultsWithMA/expression_coherence_Hypothesis1_MA_20.txt]

TF	Rank Sum test	statistic	p value
hap4		-6.92775895759	0.999999999998
swi4		-3.0876822931	0.998991379967
msn4		-1.94899843431	0.974352194151
abf1		-1.68563128613	0.954066580345
mcm1		-1.50048875351	0.933256077709
hsf1		-1.11525152996	0.867628675144
nrg1		-1.0725195773	0.858256637259
mbp1		-0.411344470895	0.65959001746
yap1		-0.273277818574	0.607680167587
ace2		-0.161784918402	0.564262385027
fkh2		0.215033841946	0.414870466808
leu3		0.744137046159	0.228396784552
gcn4		1.69482582142	0.0450542337927
sko1		1.73151647135	0.0416798448488
swi5		2.83484683812	0.00229238302089
cad1		2.91524828121	0.00177702839259
gal4		3.03539033637	0.00120112282807
sok2		3.19028006428	0.000710674901168
