# Supplementary material for: Inferring functional transcription factor-gene binding pairs by integrating transcription factor binding data with transcription factor knockout data
Source: BMC Syst Biol. 2013 Dec 13;7(Suppl 6):S13. doi: 10.1186/1752-0509-7-S6-S13 (PMC4029220; doi:10.1186/1752-0509-7-S6-S13)
Supplement: Additional file 3 — Biological significance validation on the results generated from the dataset of Harbison et al. Additional file 3 zipped the raw files for the three biological validations: 1) Prevalence of protein-protein interaction validation 2) Functional enrichment validation 3) Expression coherence validation. Detailed description of the raw files is written in the file 'ReadMe.doc' in Additional File 3. [file 1752-0509-7-S6-S13-S3.zip › AddFile3/Supplementary Validation Results/Validation of Expression Coherence/DetailComparsionResultsWithMA/expression_coherence_Hypothesis1_MA_21.txt]

TF	Rank Sum test	statistic	p value
hap4		-7.07410089777	0.999999999999
swi4		-2.26671384959	0.988296144093
gal4		-1.79677506851	0.96381433206
ace2		-0.574967962795	0.717343517863
nrg1		-0.520538379332	0.69865580735
hsf1		0.084479809398	0.466337477607
sok2		0.941877850465	0.1731275907
sko1		1.68502204758	0.0459921589188
cad1		1.95658995845	0.0251978482768
msn4		2.13988071223	0.0161822041146
yap1		3.27252917463	0.000532949356909
mcm1		3.5122325973	0.000222179458116
leu3		3.52729112324	0.000209917435323
mbp1		3.70734097012	0.000104723429796
swi5		5.51551960817	1.73875483743e-08
gcn4		5.8572866955	2.3524526039e-09
fkh2		6.12098233203	4.65001085453e-10
abf1		10.1949692974	1.04405249561e-24
