# Supplementary material for: Inferring functional transcription factor-gene binding pairs by integrating transcription factor binding data with transcription factor knockout data
Source: BMC Syst Biol. 2013 Dec 13;7(Suppl 6):S13. doi: 10.1186/1752-0509-7-S6-S13 (PMC4029220; doi:10.1186/1752-0509-7-S6-S13)
Supplement: Additional file 3 — Biological significance validation on the results generated from the dataset of Harbison et al. Additional file 3 zipped the raw files for the three biological validations: 1) Prevalence of protein-protein interaction validation 2) Functional enrichment validation 3) Expression coherence validation. Detailed description of the raw files is written in the file 'ReadMe.doc' in Additional File 3. [file 1752-0509-7-S6-S13-S3.zip › AddFile3/Supplementary Validation Results/Validation of Expression Coherence/DetailComparsionResultsWithMA/expression_coherence_Hypothesis1_MA_22.txt]

TF	Rank Sum test	statistic	p value
abf1		-1330.80372338	1.0
hsf1		-4.99295690022	0.999999702691
gal4		-2.11648805092	0.982848339795
msn4		-1.12161583183	0.868987091374
ace2		-0.793888818922	0.78636992029
fkh2		-0.774987169717	0.780826379463
nrg1		-0.0484425736467	0.519318234875
sok2		0.0504000496247	0.479901798422
mcm1		0.74867002239	0.227028058116
swi5		1.36526982725	0.0860841293175
yap1		1.44509240581	0.0742159659033
sko1		1.56370901086	0.0589429603235
cad1		2.08693840862	0.018446851202
swi4		2.18380323534	0.0144883548812
mbp1		2.80385053913	0.0025248153637
hap4		2.8954061074	0.00189334146039
leu3		2.90657303331	0.00182705793386
gcn4		3.17645163102	0.000745443245014
