# Supplementary material for: Inferring functional transcription factor-gene binding pairs by integrating transcription factor binding data with transcription factor knockout data
Source: BMC Syst Biol. 2013 Dec 13;7(Suppl 6):S13. doi: 10.1186/1752-0509-7-S6-S13 (PMC4029220; doi:10.1186/1752-0509-7-S6-S13)
Supplement: Additional file 3 — Biological significance validation on the results generated from the dataset of Harbison et al. Additional file 3 zipped the raw files for the three biological validations: 1) Prevalence of protein-protein interaction validation 2) Functional enrichment validation 3) Expression coherence validation. Detailed description of the raw files is written in the file 'ReadMe.doc' in Additional File 3. [file 1752-0509-7-S6-S13-S3.zip › AddFile3/Supplementary Validation Results/Validation of Expression Coherence/DetailComparsionResultsWithMA/expression_coherence_Hypothesis1_MA_23.txt]

TF	Rank Sum test	statistic	p value
abf1		-9.61739694405	1.0
mbp1		-8.1523885841	1.0
hsf1		-5.97992332472	0.999999998884
swi4		-4.15143166839	0.999983479904
gcn4		-1.73867159668	0.958953727571
leu3		0.062954990515	0.474901172775
ace2		0.063250485447	0.474783521827
mcm1		1.60126463881	0.0546591587669
sko1		1.73151647135	0.0416798448488
nrg1		2.25980120638	0.0119167957545
sok2		3.76277293566	8.40198795219e-05
hap4		3.76777758085	8.23536752763e-05
cad1		4.48241575333	3.69013909796e-06
gal4		4.61413423275	1.97368630014e-06
msn4		5.39903306209	3.35005135076e-08
fkh2		6.55051978387	2.86685798928e-11
yap1		7.74472045721	4.78961789965e-15
swi5		9.15052885969	2.83277499296e-20
