# Supplementary material for: Inferring functional transcription factor-gene binding pairs by integrating transcription factor binding data with transcription factor knockout data
Source: BMC Syst Biol. 2013 Dec 13;7(Suppl 6):S13. doi: 10.1186/1752-0509-7-S6-S13 (PMC4029220; doi:10.1186/1752-0509-7-S6-S13)
Supplement: Additional file 3 — Biological significance validation on the results generated from the dataset of Harbison et al. Additional file 3 zipped the raw files for the three biological validations: 1) Prevalence of protein-protein interaction validation 2) Functional enrichment validation 3) Expression coherence validation. Detailed description of the raw files is written in the file 'ReadMe.doc' in Additional File 3. [file 1752-0509-7-S6-S13-S3.zip › AddFile3/Supplementary Validation Results/Validation of Expression Coherence/DetailComparsionResultsWithMA/expression_coherence_Hypothesis1_MA_24.txt]

TF	Rank Sum test	statistic	p value
mbp1		-7.00654471886	0.999999999999
swi4		-3.2311310937	0.999383493128
ace2		-2.36165885471	0.990903312271
mcm1		-2.32327674105	0.989917854761
yap1		-0.852913305455	0.80314630872
fkh2		-0.800758804115	0.788364353831
gcn4		-0.0127838946733	0.505099897182
hap4		0.74644891412	0.227698140301
abf1		0.767633795858	0.221352389148
msn4		1.31295515389	0.0945990300957
sko1		1.73151647135	0.0416798448488
cad1		2.17080802895	0.0149728433878
nrg1		2.31138856027	0.0104057011295
hsf1		2.96182311102	0.00152911712376
leu3		3.24014390032	0.000597346957401
sok2		3.65464975227	0.000128766655073
gal4		5.494781958	1.95596722252e-08
swi5		6.11392962798	4.86035924253e-10
