# Supplementary material for: Inferring functional transcription factor-gene binding pairs by integrating transcription factor binding data with transcription factor knockout data
Source: BMC Syst Biol. 2013 Dec 13;7(Suppl 6):S13. doi: 10.1186/1752-0509-7-S6-S13 (PMC4029220; doi:10.1186/1752-0509-7-S6-S13)
Supplement: Additional file 3 — Biological significance validation on the results generated from the dataset of Harbison et al. Additional file 3 zipped the raw files for the three biological validations: 1) Prevalence of protein-protein interaction validation 2) Functional enrichment validation 3) Expression coherence validation. Detailed description of the raw files is written in the file 'ReadMe.doc' in Additional File 3. [file 1752-0509-7-S6-S13-S3.zip › AddFile3/Supplementary Validation Results/Validation of Expression Coherence/DetailComparsionResultsWithMA/expression_coherence_Hypothesis1_MA_25.txt]

TF	Rank Sum test	statistic	p value
swi4		-9.84363598633	1.0
mbp1		-8.2676454331	1.0
gcn4		-6.15247025731	0.999999999619
abf1		-2.19870764797	0.986050641602
swi5		-1.8710635705	0.969331864891
fkh2		-1.12192860711	0.869053601884
yap1		0.818025288598	0.206671373726
sko1		1.73151647135	0.0416798448488
gal4		2.22520632175	0.0130336953323
mcm1		2.30991336886	0.0104464753876
leu3		2.32435259944	0.0100533019171
sok2		2.41877161233	0.00778650721779
cad1		2.9823699433	0.00143013072736
hap4		3.02941970941	0.00122512011422
ace2		3.10032629102	0.00096653781844
hsf1		3.66863580551	0.000121924076908
nrg1		5.07077623451	1.98098195084e-07
msn4		7.09563992186	6.43771556541e-13
