# Supplementary material for: Inferring functional transcription factor-gene binding pairs by integrating transcription factor binding data with transcription factor knockout data
Source: BMC Syst Biol. 2013 Dec 13;7(Suppl 6):S13. doi: 10.1186/1752-0509-7-S6-S13 (PMC4029220; doi:10.1186/1752-0509-7-S6-S13)
Supplement: Additional file 3 — Biological significance validation on the results generated from the dataset of Harbison et al. Additional file 3 zipped the raw files for the three biological validations: 1) Prevalence of protein-protein interaction validation 2) Functional enrichment validation 3) Expression coherence validation. Detailed description of the raw files is written in the file 'ReadMe.doc' in Additional File 3. [file 1752-0509-7-S6-S13-S3.zip › AddFile3/Supplementary Validation Results/Validation of Expression Coherence/DetailComparsionResultsWithMA/expression_coherence_Hypothesis1_MA_26.txt]

TF	Rank Sum test	statistic	p value
swi4		-9.48318437632	1.0
mbp1		-6.69418334807	0.999999999989
abf1		-4.72750004151	0.999998863495
hap4		-3.85853241402	0.99994296503
mcm1		-1.29071822224	0.901599298192
gcn4		-0.154830921616	0.561522693384
cad1		-0.0632917026472	0.525232888577
swi5		0.578272182471	0.281540186038
hsf1		1.22908884299	0.1095192489
sok2		1.63067852867	0.0514790847307
nrg1		1.64447087739	0.0500394875493
fkh2		1.64549623306	0.0499337594263
sko1		1.72724112204	0.0420621841969
yap1		1.75903214688	0.0392860242636
msn4		2.51533511011	0.00594596449132
gal4		3.04133664106	0.00117765166662
leu3		3.50079567759	0.000231935671017
ace2		4.68000465909	1.43434198867e-06
