# Supplementary material for: Inferring functional transcription factor-gene binding pairs by integrating transcription factor binding data with transcription factor knockout data
Source: BMC Syst Biol. 2013 Dec 13;7(Suppl 6):S13. doi: 10.1186/1752-0509-7-S6-S13 (PMC4029220; doi:10.1186/1752-0509-7-S6-S13)
Supplement: Additional file 3 — Biological significance validation on the results generated from the dataset of Harbison et al. Additional file 3 zipped the raw files for the three biological validations: 1) Prevalence of protein-protein interaction validation 2) Functional enrichment validation 3) Expression coherence validation. Detailed description of the raw files is written in the file 'ReadMe.doc' in Additional File 3. [file 1752-0509-7-S6-S13-S3.zip › AddFile3/Supplementary Validation Results/Validation of Expression Coherence/DetailComparsionResultsWithMA/expression_coherence_Hypothesis1_MA_27.txt]

TF	Rank Sum test	statistic	p value
mcm1		-12.219054585	1.0
gcn4		-10.0836163802	1.0
fkh2		-15.1038108718	1.0
swi5		-6.32799506114	0.999999999876
abf1		-5.94112051558	0.999999998585
hap4		-5.79437373473	0.999999996571
msn4		-5.62702437635	0.999999990833
swi4		-4.91379394218	0.999999553347
mbp1		-3.15709550849	0.999203254278
sok2		-0.414400408025	0.660709554919
ace2		-0.253904088173	0.600215171817
hsf1		0.160260148752	0.43633807488
sko1		1.73151647135	0.0416798448488
leu3		1.90721917308	0.0282461058427
nrg1		2.20192927581	0.0138351523209
gal4		2.49348376855	0.00632481838553
yap1		3.97449983329	3.5263655808e-05
cad1		6.34338655486	1.12384251503e-10
