# Supplementary material for: Inferring functional transcription factor-gene binding pairs by integrating transcription factor binding data with transcription factor knockout data
Source: BMC Syst Biol. 2013 Dec 13;7(Suppl 6):S13. doi: 10.1186/1752-0509-7-S6-S13 (PMC4029220; doi:10.1186/1752-0509-7-S6-S13)
Supplement: Additional file 3 — Biological significance validation on the results generated from the dataset of Harbison et al. Additional file 3 zipped the raw files for the three biological validations: 1) Prevalence of protein-protein interaction validation 2) Functional enrichment validation 3) Expression coherence validation. Detailed description of the raw files is written in the file 'ReadMe.doc' in Additional File 3. [file 1752-0509-7-S6-S13-S3.zip › AddFile3/Supplementary Validation Results/Validation of Expression Coherence/DetailComparsionResultsWithMA/expression_coherence_Hypothesis1_MA_28.txt]

TF	Rank Sum test	statistic	p value
abf1		-5.96136252465	0.999999998749
fkh2		-1.58585808824	0.94361424744
swi4		-0.682954766619	0.752682287191
mbp1		-0.13272595588	0.552794942677
gcn4		-0.0598270508974	0.52385330967
mcm1		0.115894275468	0.45386816632
hap4		0.925940385841	0.177238480892
ace2		1.23569997527	0.108285053377
msn4		1.39904163113	0.0809002496613
sko1		1.73151647135	0.0416798448488
leu3		2.61693478558	0.00443616452067
gal4		2.63381655934	0.00422155449003
sok2		3.42720337448	0.000304916076898
cad1		3.58776319345	0.000166763497804
hsf1		3.77113044668	8.12548445887e-05
swi5		3.9326367111	4.20095836425e-05
yap1		4.0598942381	2.45474743702e-05
nrg1		7.2006247549	2.99686443557e-13
