# Supplementary material for: Inferring functional transcription factor-gene binding pairs by integrating transcription factor binding data with transcription factor knockout data
Source: BMC Syst Biol. 2013 Dec 13;7(Suppl 6):S13. doi: 10.1186/1752-0509-7-S6-S13 (PMC4029220; doi:10.1186/1752-0509-7-S6-S13)
Supplement: Additional file 3 — Biological significance validation on the results generated from the dataset of Harbison et al. Additional file 3 zipped the raw files for the three biological validations: 1) Prevalence of protein-protein interaction validation 2) Functional enrichment validation 3) Expression coherence validation. Detailed description of the raw files is written in the file 'ReadMe.doc' in Additional File 3. [file 1752-0509-7-S6-S13-S3.zip › AddFile3/Supplementary Validation Results/Validation of Expression Coherence/DetailComparsionResultsWithMA/expression_coherence_Hypothesis1_MA_29.txt]

TF	Rank Sum test	statistic	p value
swi4		-0.585525927828	0.720902930999
mbp1		0.19259788478	0.423636950808
mcm1		1.05489771824	0.145736052974
abf1		1.25173653734	0.105332940864
ace2		1.69249678546	0.0452756462521
sko1		1.72830995937	0.0419663342296
sok2		1.75452480446	0.0396703117455
msn4		2.25711990849	0.0120002916017
gal4		2.32351855936	0.0100756559057
hap4		2.75686298263	0.00291793999752
yap1		2.99676185059	0.00136431892589
leu3		3.05331703998	0.00113163343057
hsf1		3.09993682128	0.00096780962687
gcn4		3.1660488845	0.000772624113038
cad1		3.17834702053	0.000740586787668
nrg1		3.69132411188	0.00011154482152
swi5		5.04566883095	2.25968808576e-07
fkh2		6.71456179836	9.43161111209e-12
