# Supplementary material for: Inferring functional transcription factor-gene binding pairs by integrating transcription factor binding data with transcription factor knockout data
Source: BMC Syst Biol. 2013 Dec 13;7(Suppl 6):S13. doi: 10.1186/1752-0509-7-S6-S13 (PMC4029220; doi:10.1186/1752-0509-7-S6-S13)
Supplement: Additional file 3 — Biological significance validation on the results generated from the dataset of Harbison et al. Additional file 3 zipped the raw files for the three biological validations: 1) Prevalence of protein-protein interaction validation 2) Functional enrichment validation 3) Expression coherence validation. Detailed description of the raw files is written in the file 'ReadMe.doc' in Additional File 3. [file 1752-0509-7-S6-S13-S3.zip › AddFile3/Supplementary Validation Results/Validation of Expression Coherence/DetailComparsionResultsWithMA/expression_coherence_Hypothesis1_MA_3.txt]

TF	Rank Sum test	statistic	p value
abf1		-11.8767010701	1.0
mbp1		-6.39161645405	0.999999999918
swi5		-4.65722483533	0.999998397498
fkh2		-4.35920974448	0.999993473352
hap4		-4.21099503639	0.999987287583
swi4		-1.92936151537	0.973157001073
gcn4		-1.78485348655	0.962857457512
hsf1		-1.05258455106	0.853734279637
ace2		-0.930453733935	0.82393189586
mcm1		-0.590592226555	0.722603162714
msn4		-0.230910499476	0.591307833128
leu3		-0.220795380403	0.587374119638
yap1		-0.0250610216234	0.509996854676
sko1		1.48301179259	0.0690356388289
sok2		2.10969438493	0.017442344234
cad1		4.17621374165	1.48200663873e-05
gal4		6.48613005565	4.40345758665e-11
nrg1		8.54720869099	6.30505296696e-18
