# Supplementary material for: Inferring functional transcription factor-gene binding pairs by integrating transcription factor binding data with transcription factor knockout data
Source: BMC Syst Biol. 2013 Dec 13;7(Suppl 6):S13. doi: 10.1186/1752-0509-7-S6-S13 (PMC4029220; doi:10.1186/1752-0509-7-S6-S13)
Supplement: Additional file 3 — Biological significance validation on the results generated from the dataset of Harbison et al. Additional file 3 zipped the raw files for the three biological validations: 1) Prevalence of protein-protein interaction validation 2) Functional enrichment validation 3) Expression coherence validation. Detailed description of the raw files is written in the file 'ReadMe.doc' in Additional File 3. [file 1752-0509-7-S6-S13-S3.zip › AddFile3/Supplementary Validation Results/Validation of Expression Coherence/DetailComparsionResultsWithMA/expression_coherence_Hypothesis1_MA_30.txt]

TF	Rank Sum test	statistic	p value
gcn4		-7.4900957104	1.0
abf1		-4.32004212099	0.999992200029
hsf1		-1.86607481774	0.968984550691
ace2		-1.30137623211	0.903435147451
mbp1		-0.543709267712	0.706679223046
gal4		1.13762719313	0.127638093362
swi5		1.43605962105	0.0754926883512
cad1		1.5462649816	0.06102029277
yap1		1.55629905143	0.0598184984515
sko1		1.72724112204	0.0420621841969
leu3		2.06302145177	0.0195552950486
hap4		2.58284164021	0.00489951448695
sok2		2.61692565359	0.00443628320157
fkh2		3.43320777269	0.000298242406351
mcm1		3.69894127467	0.000108250341028
swi4		4.50451613806	3.32621713317e-06
msn4		5.43813245199	2.69209717477e-08
nrg1		6.46981969016	4.90599651574e-11
