# Supplementary material for: Inferring functional transcription factor-gene binding pairs by integrating transcription factor binding data with transcription factor knockout data
Source: BMC Syst Biol. 2013 Dec 13;7(Suppl 6):S13. doi: 10.1186/1752-0509-7-S6-S13 (PMC4029220; doi:10.1186/1752-0509-7-S6-S13)
Supplement: Additional file 3 — Biological significance validation on the results generated from the dataset of Harbison et al. Additional file 3 zipped the raw files for the three biological validations: 1) Prevalence of protein-protein interaction validation 2) Functional enrichment validation 3) Expression coherence validation. Detailed description of the raw files is written in the file 'ReadMe.doc' in Additional File 3. [file 1752-0509-7-S6-S13-S3.zip › AddFile3/Supplementary Validation Results/Validation of Expression Coherence/DetailComparsionResultsWithMA/expression_coherence_Hypothesis1_MA_31.txt]

TF	Rank Sum test	statistic	p value
abf1		-7.23960769265	1.0
yap1		-3.53472214258	0.999795897922
msn4		-3.40979999918	0.999674947327
hsf1		-1.99582266595	0.977023385631
mcm1		-1.84387006526	0.967398960699
swi4		-1.83294177124	0.966594384535
mbp1		-1.30682266657	0.904363527415
ace2		0.267937476386	0.394373723011
sok2		0.534585141746	0.296468380117
swi5		0.599102512567	0.27455226314
hap4		0.779132708437	0.217950772179
fkh2		0.831453348558	0.202858786057
gcn4		1.32744787424	0.0921802860223
cad1		1.67284838689	0.0471785732889
sko1		1.73151647135	0.0416798448488
leu3		2.54039238704	0.00553640815642
nrg1		2.55245016981	0.00534841047503
gal4		3.50177883457	0.000231081544118
