# Supplementary material for: Inferring functional transcription factor-gene binding pairs by integrating transcription factor binding data with transcription factor knockout data
Source: BMC Syst Biol. 2013 Dec 13;7(Suppl 6):S13. doi: 10.1186/1752-0509-7-S6-S13 (PMC4029220; doi:10.1186/1752-0509-7-S6-S13)
Supplement: Additional file 3 — Biological significance validation on the results generated from the dataset of Harbison et al. Additional file 3 zipped the raw files for the three biological validations: 1) Prevalence of protein-protein interaction validation 2) Functional enrichment validation 3) Expression coherence validation. Detailed description of the raw files is written in the file 'ReadMe.doc' in Additional File 3. [file 1752-0509-7-S6-S13-S3.zip › AddFile3/Supplementary Validation Results/Validation of Expression Coherence/DetailComparsionResultsWithMA/expression_coherence_Hypothesis1_MA_32.txt]

TF	Rank Sum test	statistic	p value
abf1		-20.7107669281	1.0
hap4		-6.51232135741	0.999999999963
mbp1		-4.00641404275	0.999969176227
hsf1		-3.95420424991	0.999961605104
leu3		-0.467859749654	0.680057555509
gal4		0.281260212048	0.389255412581
gcn4		1.59831332729	0.0549866314264
fkh2		1.61445527034	0.053214355756
sok2		1.6222785204	0.0523718628456
sko1		1.73044763402	0.0417751647729
cad1		1.82611167915	0.0339167206684
swi4		1.96496082638	0.0247093858488
swi5		2.03869125443	0.0207404255733
nrg1		2.34125151308	0.00960960743594
mcm1		3.02387877103	0.00124778208546
msn4		3.91278445839	4.56189827832e-05
yap1		4.19177688169	1.38389064192e-05
ace2		4.55990892753	2.55879050668e-06
