# Supplementary material for: Inferring functional transcription factor-gene binding pairs by integrating transcription factor binding data with transcription factor knockout data
Source: BMC Syst Biol. 2013 Dec 13;7(Suppl 6):S13. doi: 10.1186/1752-0509-7-S6-S13 (PMC4029220; doi:10.1186/1752-0509-7-S6-S13)
Supplement: Additional file 3 — Biological significance validation on the results generated from the dataset of Harbison et al. Additional file 3 zipped the raw files for the three biological validations: 1) Prevalence of protein-protein interaction validation 2) Functional enrichment validation 3) Expression coherence validation. Detailed description of the raw files is written in the file 'ReadMe.doc' in Additional File 3. [file 1752-0509-7-S6-S13-S3.zip › AddFile3/Supplementary Validation Results/Validation of Expression Coherence/DetailComparsionResultsWithMA/expression_coherence_Hypothesis1_MA_33.txt]

TF	Rank Sum test	statistic	p value
mcm1		-14.9429744008	1.0
abf1		-34.6908439138	1.0
swi4		-15.2921302061	1.0
gal4		-7.23249039988	1.0
fkh2		-6.12846920863	0.999999999556
hap4		-5.6863226997	0.99999999351
mbp1		-3.54780287941	0.999805770585
nrg1		-3.01032219924	0.998695146546
hsf1		-2.84226313776	0.997760274862
msn4		-2.55155954487	0.994637900141
gcn4		-2.1834509317	0.985498690644
sok2		1.09760108072	0.136189360374
leu3		1.24188909347	0.107138742341
swi5		1.48419712521	0.0688783161229
sko1		1.73151647135	0.0416798448488
yap1		2.41421757312	0.00788452142563
ace2		4.3064659364	8.2941730081e-06
cad1		4.79725140239	8.04288296511e-07
