# Supplementary material for: Inferring functional transcription factor-gene binding pairs by integrating transcription factor binding data with transcription factor knockout data
Source: BMC Syst Biol. 2013 Dec 13;7(Suppl 6):S13. doi: 10.1186/1752-0509-7-S6-S13 (PMC4029220; doi:10.1186/1752-0509-7-S6-S13)
Supplement: Additional file 3 — Biological significance validation on the results generated from the dataset of Harbison et al. Additional file 3 zipped the raw files for the three biological validations: 1) Prevalence of protein-protein interaction validation 2) Functional enrichment validation 3) Expression coherence validation. Detailed description of the raw files is written in the file 'ReadMe.doc' in Additional File 3. [file 1752-0509-7-S6-S13-S3.zip › AddFile3/Supplementary Validation Results/Validation of Expression Coherence/DetailComparsionResultsWithMA/expression_coherence_Hypothesis1_MA_34.txt]

TF	Rank Sum test	statistic	p value
mbp1		-9.63773374608	1.0
abf1		-11.3661936759	1.0
swi4		-15.8686229883	1.0
hap4		-6.11630773893	0.999999999521
mcm1		-5.42376262038	0.999999970821
hsf1		-3.62737106264	0.999856839162
nrg1		-2.27707507061	0.988609128455
fkh2		-1.19652872219	0.884254851502
swi5		-0.904080764184	0.817023711285
msn4		0.347456757831	0.364124099735
gal4		0.510589363098	0.304819312826
sko1		1.73151647135	0.0416798448488
leu3		2.36760584832	0.00895179897239
sok2		3.11532614432	0.000918708135062
gcn4		3.13012901135	0.000873647737251
ace2		3.2107790801	0.000661878299019
cad1		3.81314656944	6.86043430968e-05
yap1		5.6782911643	6.80234981931e-09
