# Supplementary material for: Inferring functional transcription factor-gene binding pairs by integrating transcription factor binding data with transcription factor knockout data
Source: BMC Syst Biol. 2013 Dec 13;7(Suppl 6):S13. doi: 10.1186/1752-0509-7-S6-S13 (PMC4029220; doi:10.1186/1752-0509-7-S6-S13)
Supplement: Additional file 3 — Biological significance validation on the results generated from the dataset of Harbison et al. Additional file 3 zipped the raw files for the three biological validations: 1) Prevalence of protein-protein interaction validation 2) Functional enrichment validation 3) Expression coherence validation. Detailed description of the raw files is written in the file 'ReadMe.doc' in Additional File 3. [file 1752-0509-7-S6-S13-S3.zip › AddFile3/Supplementary Validation Results/Validation of Expression Coherence/DetailComparsionResultsWithMA/expression_coherence_Hypothesis1_MA_35.txt]

TF	Rank Sum test	statistic	p value
hap4		-15.0153679706	1.0
abf1		-5.85974706673	0.999999997682
hsf1		-1.34877712702	0.911295718193
sok2		-0.290769517066	0.614386199818
msn4		-0.143290712834	0.556969704885
gal4		0.272538965163	0.392603817433
ace2		1.43475356323	0.0756786674107
leu3		1.52178969878	0.0640308917195
cad1		1.64266311332	0.0502263273374
sko1		1.73151647135	0.0416798448488
fkh2		2.22831788016	0.01292966242
nrg1		2.52747632861	0.00574427841694
yap1		3.13701272657	0.000853393592081
swi5		3.26810289143	0.00054135498429
mcm1		3.6045258957	0.000156361634409
gcn4		3.69745585277	0.000108885538367
swi4		4.95626209061	3.59311322804e-07
mbp1		5.18551594699	1.07708826287e-07
