# Supplementary material for: Inferring functional transcription factor-gene binding pairs by integrating transcription factor binding data with transcription factor knockout data
Source: BMC Syst Biol. 2013 Dec 13;7(Suppl 6):S13. doi: 10.1186/1752-0509-7-S6-S13 (PMC4029220; doi:10.1186/1752-0509-7-S6-S13)
Supplement: Additional file 3 — Biological significance validation on the results generated from the dataset of Harbison et al. Additional file 3 zipped the raw files for the three biological validations: 1) Prevalence of protein-protein interaction validation 2) Functional enrichment validation 3) Expression coherence validation. Detailed description of the raw files is written in the file 'ReadMe.doc' in Additional File 3. [file 1752-0509-7-S6-S13-S3.zip › AddFile3/Supplementary Validation Results/Validation of Expression Coherence/DetailComparsionResultsWithMA/expression_coherence_Hypothesis1_MA_36.txt]

TF	Rank Sum test	statistic	p value
abf1		-17.8547908428	1.0
mbp1		-7.66988792639	1.0
hap4		-2.92753284348	0.998291685135
msn4		-1.56850180741	0.941617965757
swi4		-1.5268888558	0.936605674405
gal4		-1.11057150677	0.8666235835
swi5		-0.809183335023	0.790795150402
fkh2		0.67279613515	0.250538498439
gcn4		0.713342448609	0.23781693819
nrg1		0.783209762464	0.2167519715
ace2		1.52378538759	0.0637811654804
hsf1		1.56372332493	0.0589412787995
sko1		1.73151647135	0.0416798448488
mcm1		1.92304087629	0.0272374582629
cad1		2.31972204523	0.0101779592415
sok2		2.57772561499	0.00497264669924
leu3		2.74963847062	0.0029830524598
yap1		2.86135022382	0.00210920385196
