# Supplementary material for: Inferring functional transcription factor-gene binding pairs by integrating transcription factor binding data with transcription factor knockout data
Source: BMC Syst Biol. 2013 Dec 13;7(Suppl 6):S13. doi: 10.1186/1752-0509-7-S6-S13 (PMC4029220; doi:10.1186/1752-0509-7-S6-S13)
Supplement: Additional file 3 — Biological significance validation on the results generated from the dataset of Harbison et al. Additional file 3 zipped the raw files for the three biological validations: 1) Prevalence of protein-protein interaction validation 2) Functional enrichment validation 3) Expression coherence validation. Detailed description of the raw files is written in the file 'ReadMe.doc' in Additional File 3. [file 1752-0509-7-S6-S13-S3.zip › AddFile3/Supplementary Validation Results/Validation of Expression Coherence/DetailComparsionResultsWithMA/expression_coherence_Hypothesis1_MA_37.txt]

TF	Rank Sum test	statistic	p value
mbp1		-14.7364949678	1.0
swi5		-9.35956538826	1.0
abf1		-14.6723636533	1.0
swi4		-16.2169517247	1.0
msn4		-7.06293915006	0.999999999999
mcm1		-4.93112448551	0.999999591212
fkh2		-4.58488593289	0.999997728828
hsf1		-4.25706898579	0.999989643777
ace2		-2.58408805789	0.995118156875
hap4		-1.87398045937	0.969533440769
gal4		-0.719205552796	0.763992860712
leu3		0.206302145177	0.418277451484
yap1		0.36957363676	0.355850098633
nrg1		0.719825744806	0.235816145825
gcn4		1.5407604699	0.0616875467737
sko1		1.64654390378	0.0498259144138
sok2		2.02677122636	0.0213429071921
cad1		3.8701415591	5.43860875959e-05
