# Supplementary material for: Inferring functional transcription factor-gene binding pairs by integrating transcription factor binding data with transcription factor knockout data
Source: BMC Syst Biol. 2013 Dec 13;7(Suppl 6):S13. doi: 10.1186/1752-0509-7-S6-S13 (PMC4029220; doi:10.1186/1752-0509-7-S6-S13)
Supplement: Additional file 3 — Biological significance validation on the results generated from the dataset of Harbison et al. Additional file 3 zipped the raw files for the three biological validations: 1) Prevalence of protein-protein interaction validation 2) Functional enrichment validation 3) Expression coherence validation. Detailed description of the raw files is written in the file 'ReadMe.doc' in Additional File 3. [file 1752-0509-7-S6-S13-S3.zip › AddFile3/Supplementary Validation Results/Validation of Expression Coherence/DetailComparsionResultsWithMA/expression_coherence_Hypothesis1_MA_38.txt]

TF	Rank Sum test	statistic	p value
hsf1		-9.97511003381	1.0
swi4		-7.74435441984	1.0
swi5		-6.73729530905	0.999999999992
hap4		-5.33500159013	0.999999952228
mbp1		-4.74153761418	0.999998939489
abf1		-3.74038953036	0.999908132357
nrg1		-3.5011720589	0.999768391661
mcm1		-1.72265911768	0.957524906257
gcn4		-0.281797343613	0.610950546043
yap1		0.211765195962	0.416145111149
msn4		0.351982969256	0.362425517395
ace2		0.494155694384	0.310598113562
gal4		0.873512159617	0.19119199071
cad1		1.25791447579	0.104211343949
sko1		1.55355505624	0.0601452934558
sok2		1.76227865824	0.0390111139432
fkh2		3.44860099835	0.000281749344655
leu3		4.1054353347	2.01777082874e-05
