# Supplementary material for: Inferring functional transcription factor-gene binding pairs by integrating transcription factor binding data with transcription factor knockout data
Source: BMC Syst Biol. 2013 Dec 13;7(Suppl 6):S13. doi: 10.1186/1752-0509-7-S6-S13 (PMC4029220; doi:10.1186/1752-0509-7-S6-S13)
Supplement: Additional file 3 — Biological significance validation on the results generated from the dataset of Harbison et al. Additional file 3 zipped the raw files for the three biological validations: 1) Prevalence of protein-protein interaction validation 2) Functional enrichment validation 3) Expression coherence validation. Detailed description of the raw files is written in the file 'ReadMe.doc' in Additional File 3. [file 1752-0509-7-S6-S13-S3.zip › AddFile3/Supplementary Validation Results/Validation of Expression Coherence/DetailComparsionResultsWithMA/expression_coherence_Hypothesis1_MA_39.txt]

TF	Rank Sum test	statistic	p value
mbp1		-12.8777466648	1.0
swi4		-10.419875246	1.0
fkh2		-8.21269122587	1.0
mcm1		-7.4476482062	1.0
swi5		-5.87860059387	0.999999997931
ace2		-5.13706208935	0.999999860467
hap4		-4.98168055015	0.999999684828
gcn4		-2.02680741031	0.978658943833
msn4		-1.22742892433	0.890169289685
abf1		-0.814594254375	0.792347699808
yap1		0.175025336447	0.430529862631
hsf1		0.633213638182	0.263297070393
leu3		0.863932693578	0.193812432839
nrg1		1.38476485756	0.0830621899449
sko1		1.64654390378	0.0498259144138
sok2		2.85772589069	0.00213344404278
gal4		4.8739877479	5.46838878346e-07
cad1		5.49599179962	1.94260281559e-08
