# Supplementary material for: Inferring functional transcription factor-gene binding pairs by integrating transcription factor binding data with transcription factor knockout data
Source: BMC Syst Biol. 2013 Dec 13;7(Suppl 6):S13. doi: 10.1186/1752-0509-7-S6-S13 (PMC4029220; doi:10.1186/1752-0509-7-S6-S13)
Supplement: Additional file 3 — Biological significance validation on the results generated from the dataset of Harbison et al. Additional file 3 zipped the raw files for the three biological validations: 1) Prevalence of protein-protein interaction validation 2) Functional enrichment validation 3) Expression coherence validation. Detailed description of the raw files is written in the file 'ReadMe.doc' in Additional File 3. [file 1752-0509-7-S6-S13-S3.zip › AddFile3/Supplementary Validation Results/Validation of Expression Coherence/DetailComparsionResultsWithMA/expression_coherence_Hypothesis1_MA_4.txt]

TF	Rank Sum test	statistic	p value
abf1		-12.0912972548	1.0
ace2		-4.88917231041	0.999999493696
hap4		-4.04301001363	0.999973615317
mcm1		-3.5565783457	0.999812141766
yap1		-2.16482153675	0.98479932258
leu3		-2.04626364854	0.979634780924
fkh2		-1.94059275853	0.973846153427
swi4		-1.42319563729	0.922660275015
swi5		0.41590670282	0.338739137274
mbp1		0.597547484864	0.275070956894
msn4		0.634849068281	0.262763428699
sko1		1.68876297823	0.0456324306046
hsf1		1.80936145845	0.0351974333687
nrg1		3.08459084456	0.00101916175038
sok2		3.31714172765	0.000454717353409
gcn4		4.22084122267	1.21696165513e-05
cad1		5.31163442986	5.4323190824e-08
gal4		9.22757472995	1.38414343868e-20
