# Supplementary material for: Inferring functional transcription factor-gene binding pairs by integrating transcription factor binding data with transcription factor knockout data
Source: BMC Syst Biol. 2013 Dec 13;7(Suppl 6):S13. doi: 10.1186/1752-0509-7-S6-S13 (PMC4029220; doi:10.1186/1752-0509-7-S6-S13)
Supplement: Additional file 3 — Biological significance validation on the results generated from the dataset of Harbison et al. Additional file 3 zipped the raw files for the three biological validations: 1) Prevalence of protein-protein interaction validation 2) Functional enrichment validation 3) Expression coherence validation. Detailed description of the raw files is written in the file 'ReadMe.doc' in Additional File 3. [file 1752-0509-7-S6-S13-S3.zip › AddFile3/Supplementary Validation Results/Validation of Expression Coherence/DetailComparsionResultsWithMA/expression_coherence_Hypothesis1_MA_40.txt]

TF	Rank Sum test	statistic	p value
mbp1		-15.8024323902	1.0
fkh2		-8.6942409073	1.0
swi4		-30.7689584548	1.0
mcm1		-4.03449382975	0.999972639936
msn4		-3.6999493179	0.999892178736
swi5		-1.74977365021	0.959921310415
ace2		-1.06080386274	0.855610476796
hsf1		-1.0252286954	0.847372354282
gcn4		-0.504854070355	0.693169332277
leu3		0.0690693241261	0.472467219249
hap4		0.347293852433	0.364185284383
gal4		0.447261218102	0.327343232485
sko1		1.64654390378	0.0498259144138
nrg1		1.9162576378	0.0276661550587
abf1		2.27555652999	0.0114362828046
sok2		3.15538772223	0.000801424725933
cad1		4.83282458501	6.73046942921e-07
yap1		5.4114598546	3.12565050344e-08
