# Supplementary material for: Inferring functional transcription factor-gene binding pairs by integrating transcription factor binding data with transcription factor knockout data
Source: BMC Syst Biol. 2013 Dec 13;7(Suppl 6):S13. doi: 10.1186/1752-0509-7-S6-S13 (PMC4029220; doi:10.1186/1752-0509-7-S6-S13)
Supplement: Additional file 3 — Biological significance validation on the results generated from the dataset of Harbison et al. Additional file 3 zipped the raw files for the three biological validations: 1) Prevalence of protein-protein interaction validation 2) Functional enrichment validation 3) Expression coherence validation. Detailed description of the raw files is written in the file 'ReadMe.doc' in Additional File 3. [file 1752-0509-7-S6-S13-S3.zip › AddFile3/Supplementary Validation Results/Validation of Expression Coherence/DetailComparsionResultsWithMA/expression_coherence_Hypothesis1_MA_5.txt]

TF	Rank Sum test	statistic	p value
abf1		-14.5603016246	1.0
swi4		-5.49316539169	0.99999998026
mbp1		-5.11119569273	0.999999839937
yap1		-3.00460597657	0.998670374502
ace2		-0.924419377003	0.822365995036
msn4		0.403422551216	0.34331869981
leu3		0.423700673574	0.335892061942
fkh2		1.13667848455	0.12783635843
swi5		1.63137590554	0.0514055128739
sko1		1.64654390378	0.0498259144138
gcn4		1.81359051091	0.0348703962144
hap4		2.04158193383	0.0205965094365
hsf1		2.59144124922	0.00477874295447
cad1		3.43904392087	0.000291886257377
mcm1		3.60041938305	0.000158852162491
sok2		4.81837397502	7.23664492594e-07
gal4		7.6122610597	1.34670913216e-14
nrg1		12.5744411839	1.45928349254e-36
