# Supplementary material for: Inferring functional transcription factor-gene binding pairs by integrating transcription factor binding data with transcription factor knockout data
Source: BMC Syst Biol. 2013 Dec 13;7(Suppl 6):S13. doi: 10.1186/1752-0509-7-S6-S13 (PMC4029220; doi:10.1186/1752-0509-7-S6-S13)
Supplement: Additional file 3 — Biological significance validation on the results generated from the dataset of Harbison et al. Additional file 3 zipped the raw files for the three biological validations: 1) Prevalence of protein-protein interaction validation 2) Functional enrichment validation 3) Expression coherence validation. Detailed description of the raw files is written in the file 'ReadMe.doc' in Additional File 3. [file 1752-0509-7-S6-S13-S3.zip › AddFile3/Supplementary Validation Results/Validation of Expression Coherence/DetailComparsionResultsWithMA/expression_coherence_Hypothesis1_MA_6.txt]

TF	Rank Sum test	statistic	p value
hap4		-8.91735183273	1.0
swi4		-9.52641683902	1.0
mcm1		-5.4706491301	0.99999997758
mbp1		-3.92775399126	0.999957128575
fkh2		-3.53256147662	0.999794222738
abf1		-2.58484466073	0.995128856053
ace2		-1.99925662796	0.97720970283
yap1		0.410305440116	0.340790950955
hsf1		0.450909699554	0.326027316237
leu3		0.602828002701	0.273311557975
sko1		1.48301179259	0.0690356388289
sok2		3.47652649997	0.000253977013787
cad1		4.32188202959	7.73519517635e-06
gcn4		4.46745048808	3.95786620363e-06
gal4		6.03371537348	8.01160940309e-10
msn4		7.57880930564	1.74370322862e-14
nrg1		7.7258827965	5.55403996448e-15
swi5		10.3783073988	1.55622144795e-25
