# Supplementary material for: Inferring functional transcription factor-gene binding pairs by integrating transcription factor binding data with transcription factor knockout data
Source: BMC Syst Biol. 2013 Dec 13;7(Suppl 6):S13. doi: 10.1186/1752-0509-7-S6-S13 (PMC4029220; doi:10.1186/1752-0509-7-S6-S13)
Supplement: Additional file 3 — Biological significance validation on the results generated from the dataset of Harbison et al. Additional file 3 zipped the raw files for the three biological validations: 1) Prevalence of protein-protein interaction validation 2) Functional enrichment validation 3) Expression coherence validation. Detailed description of the raw files is written in the file 'ReadMe.doc' in Additional File 3. [file 1752-0509-7-S6-S13-S3.zip › AddFile3/Supplementary Validation Results/Validation of Expression Coherence/DetailComparsionResultsWithMA/expression_coherence_Hypothesis1_MA_7.txt]

TF	Rank Sum test	statistic	p value
mbp1		-10.4121058862	1.0
mcm1		-14.1182191872	1.0
msn4		-8.55744403519	1.0
swi5		-12.2957087329	1.0
abf1		-57.028363319	1.0
swi4		-23.2235268154	1.0
fkh2		-5.58605124403	0.999999988385
yap1		-1.70967879304	0.956337356802
ace2		-1.63466920217	0.948940793982
leu3		-1.63297998778	0.948763397169
hsf1		-0.481678621628	0.684982867426
sko1		1.52309319239	0.0638676958853
gcn4		3.33944488081	0.000419730040494
hap4		3.60005738906	0.000159073477308
cad1		3.74751794238	8.9296532644e-05
sok2		4.37532738494	6.06251799067e-06
gal4		9.30953462966	6.41968307196e-21
nrg1		10.2296561539	7.30184809949e-25
