# Supplementary material for: Inferring functional transcription factor-gene binding pairs by integrating transcription factor binding data with transcription factor knockout data
Source: BMC Syst Biol. 2013 Dec 13;7(Suppl 6):S13. doi: 10.1186/1752-0509-7-S6-S13 (PMC4029220; doi:10.1186/1752-0509-7-S6-S13)
Supplement: Additional file 5 — Summary of the comparison of our results to the 50 randomly assigned TF-gene lists. Additional file 5 contains the table showing the detailed summary for Table 1 to Table 3, both for the results generated using the dataset of Harbison et al. and the results generated using the dataset of Lee et al.. [file 1752-0509-7-S6-S13-S5.xls]

## Sheet: Haribsion
Validation Type	Prevalence of Protein Protein Interaction	Functional Enrichment
t-statistic	-66.1306	-34.414
p-value	7.03802e-50	2.757e-36
# significant fucntional binding target sets of TFs
Results in this study	53	62
Mean of random results	17.68	44.8
SD of random results	3.77662	3.53409
Results in Random0	22	41
Results in Random1	20	42
Results in Random2	19	49
Results in Random3	21	50
Results in Random4	15	49
Results in Random5	17	47
Results in Random6	16	47
Results in Random7	18	38
Results in Random8	10	39
Results in Random9	22	46
Results in Random10	16	42
Results in Random11	18	49
Results in Random12	20	42
Results in Random13	21	44
Results in Random14	16	47
Results in Random15	18	42
Results in Random16	14	47
Results in Random17	15	42
Results in Random18	22	44
Results in Random19	14	44
Results in Random20	19	46
Results in Random21	22	48
Results in Random22	16	44
Results in Random23	16	46
Results in Random24	25	35
Results in Random25	12	47
Results in Random26	15	42
Results in Random27	18	49
Results in Random28	23	44
Results in Random29	20	48
Results in Random30	12	46
Results in Random31	14	39
Results in Random32	14	43
Results in Random33	24	44
Results in Random34	18	46
Results in Random35	18	49
Results in Random36	16	41
Results in Random37	10	46
Results in Random38	17	50
Results in Random39	19	50
Results in Random40	14	45
Results in Random41	25	52
Results in Random42	23	42
Results in Random43	25	42
Results in Random44	16	41
Results in Random45	16	42
Results in Random46	16	44
Results in Random47	18	47
Results in Random48	13	45
Results in Random49	16	46

## Sheet: Harbison_expression
Hypothesis type	Condition 1	Condition 2	Condition 3	Condition 4	Condition 5	Condition 6	Condition 7	Condition 8	Condition 9	Condition 10	Condition 11	Condition 12	Condition 13	Condition 14	Condition 15	Condition 16	Condition 17	Condition 18	Condition 19	Condition 20	Condition 21	Condition 22	Condition 23	Condition 24	Condition 25	Condition 26	Condition 27	Condition 28	Condition 29	Condition 30	Condition 31	Condition 32	Condition 33	Condition 34	Condition 35	Condition 36	Condition 37	Condition 38	Condition 39	Condition 40
# significant fucntional binding target sets of TFs under the null hypothesis
Hypothesis 1(this study vs Random0)	19	8	18	20	24	19	22	17	6	18	4	5	26	14	20	20	23	29	19	13	21	16	31	20	20	15	20	16	24	24	17	19	26	22	17	11	25	26	14	22
Hypothesis 2(this study vs Random0)	1	16	10	9	7	3	7	5	6	9	7	7	8	4	11	0	13	6	6	3	8	4	1	6	1	7	9	2	6	12	0	7	8	2	12	7	7	12	0	4
Hypothesis 1(this study vs Random1)	11	12	22	23	23	21	23	22	11	21	11	11	25	15	21	18	16	29	21	15	22	20	29	21	12	17	27	19	20	21	12	20	23	21	21	13	14	18	15	21
Hypothesis 2(this study vs Random1)	4	20	6	3	7	7	10	5	5	11	5	5	10	5	8	4	14	1	5	3	7	2	2	5	10	2	5	4	6	3	5	7	8	3	0	13	1	12	6	6
Hypothesis 1(this study vs Random2)	19	23	24	23	21	22	30	21	19	31	22	20	28	17	23	17	18	24	31	15	25	18	21	26	15	17	22	17	22	26	17	22	27	23	25	15	21	20	16	32
Hypothesis 2(this study vs Random2)	1	10	2	0	3	7	6	6	3	7	3	4	3	5	10	2	10	4	7	3	12	7	6	3	2	10	6	5	5	9	2	3	10	7	4	9	6	11	4	4
Hypothesis 1(this study vs Random3)	9	10	14	17	18	16	21	20	9	22	11	10	23	12	17	17	13	20	26	7	22	15	23	9	13	12	20	13	14	22	11	12	16	15	11	17	13	22	13	15
Hypothesis 2(this study vs Random3)	13	22	8	8	8	9	13	10	3	11	4	5	11	12	17	6	8	7	12	5	8	12	8	10	6	5	7	6	12	16	4	14	10	10	5	8	7	11	9	10
Hypothesis 1(this study vs Random4)	16	17	27	26	17	17	31	16	15	13	18	18	24	12	15	11	15	28	13	11	23	9	21	17	9	16	16	19	8	16	11	13	12	23	14	8	14	10	12	20
Hypothesis 2(this study vs Random4)	7	13	6	3	9	9	10	9	0	13	0	0	3	6	17	0	6	9	20	1	10	4	9	0	5	6	8	9	10	12	6	11	13	4	7	12	9	16	5	13
Hypothesis 1(this study vs Random5)	11	10	19	28	19	13	23	11	14	20	12	12	23	5	22	24	20	17	22	11	11	23	23	18	12	12	20	17	16	16	12	13	22	21	15	14	12	21	5	15
Hypothesis 2(this study vs Random5)	4	23	13	7	14	10	6	14	3	9	4	3	12	13	18	8	11	8	12	5	15	14	10	4	12	11	10	13	4	11	6	4	12	11	6	7	6	10	3	8
Hypothesis 1(this study vs Random6)	16	16	26	29	28	21	24	22	9	21	10	10	33	18	25	20	20	24	18	10	19	17	31	17	15	13	21	20	22	22	13	17	23	21	25	12	15	24	24	17
Hypothesis 2(this study vs Random6)	1	16	9	2	5	4	9	8	3	12	3	3	4	3	14	3	5	7	6	6	14	4	6	8	6	4	8	3	8	10	0	9	14	5	6	4	7	7	1	4
Hypothesis 1(this study vs Random7)	20	12	19	27	25	24	30	21	10	15	10	10	23	11	23	16	21	30	16	20	22	18	33	19	15	17	24	20	18	20	20	22	23	22	21	17	12	18	18	21
Hypothesis 2(this study vs Random7)	7	12	9	5	9	9	9	12	6	6	6	5	10	12	13	6	8	6	4	4	10	9	7	2	8	9	4	9	5	12	3	9	14	3	2	6	4	11	5	7
Hypothesis 1(this study vs Random8)	17	20	23	26	25	18	33	15	17	15	17	17	24	11	13	14	20	27	21	16	21	16	29	20	20	13	24	19	17	19	22	20	23	24	18	14	16	14	18	17
Hypothesis 2(this study vs Random8)	3	14	8	7	11	13	7	13	0	18	0	0	7	11	12	2	9	6	8	7	14	12	10	13	9	6	11	8	8	9	6	9	10	7	3	11	5	15	7	7
Hypothesis 1(this study vs Random9)	15	16	26	24	27	25	31	20	12	24	12	10	28	9	16	20	18	24	11	11	19	15	23	15	10	12	22	14	13	28	15	10	25	23	17	8	19	20	15	27
Hypothesis 2(this study vs Random9)	3	10	4	5	2	6	10	3	3	11	3	3	1	8	13	2	5	5	8	4	5	5	7	1	3	7	3	3	5	6	4	2	1	1	2	2	3	8	2	4
Hypothesis 1(this study vs Random10)	10	13	29	22	22	19	29	18	15	14	15	15	25	10	26	16	17	23	8	4	14	10	25	17	7	9	19	17	11	19	11	17	13	21	11	11	11	16	16	14
Hypothesis 2(this study vs Random10)	1	15	8	4	8	9	7	7	3	13	3	3	7	8	18	5	8	8	9	3	14	7	7	5	7	3	5	9	5	7	1	9	10	4	1	5	5	15	5	6
Hypothesis 1(this study vs Random11)	15	13	21	22	19	19	22	17	15	11	14	14	18	6	22	19	20	29	24	10	21	21	17	13	10	17	18	10	17	22	13	13	16	18	15	11	19	20	10	15
Hypothesis 2(this study vs Random11)	5	15	8	4	11	7	8	10	5	9	5	5	10	4	14	6	3	5	4	2	11	3	11	4	9	1	13	10	4	8	5	8	7	2	4	9	9	8	2	13
Hypothesis 1(this study vs Random12)	16	21	24	21	22	19	31	18	9	20	9	10	18	13	26	21	15	23	19	15	21	16	23	19	13	22	18	17	16	23	14	16	21	16	19	22	22	30	21	22
Hypothesis 2(this study vs Random12)	2	11	4	8	11	10	6	11	3	6	3	3	1	3	14	3	4	7	4	2	13	13	5	8	5	3	9	0	5	3	7	13	8	8	1	7	4	9	5	5
Hypothesis 1(this study vs Random13)	17	11	21	25	29	27	28	24	16	24	17	17	19	14	21	19	14	21	19	12	18	13	24	25	15	14	19	16	15	20	18	17	16	19	14	17	5	14	13	17
Hypothesis 2(this study vs Random13)	5	21	7	5	2	3	3	4	2	15	2	2	4	10	11	6	8	6	4	2	11	11	8	1	6	8	7	6	3	7	2	9	8	3	5	9	10	16	8	7
Hypothesis 1(this study vs Random14)	18	19	20	19	27	24	27	18	14	26	15	15	33	12	19	17	18	27	16	10	17	18	28	17	7	15	25	12	22	31	12	18	22	27	22	11	22	21	19	24
Hypothesis 2(this study vs Random14)	2	9	4	8	8	8	8	12	2	8	2	1	5	6	11	4	9	6	13	5	7	4	5	3	9	3	7	4	5	7	1	6	8	2	3	8	7	6	3	6
Hypothesis 1(this study vs Random15)	17	8	25	22	21	20	29	20	11	14	12	10	25	16	18	17	16	32	17	8	16	20	22	20	16	7	18	20	20	21	19	12	17	25	21	14	10	16	14	20
Hypothesis 2(this study vs Random15)	3	16	8	4	4	3	0	5	4	9	4	4	11	7	15	7	8	4	14	3	11	6	6	6	8	6	4	6	3	7	6	4	14	3	3	13	7	17	4	5
Hypothesis 1(this study vs Random16)	23	15	23	29	22	20	35	20	19	16	20	20	27	11	25	16	14	26	25	10	18	14	24	20	11	11	20	17	16	18	17	21	15	23	11	13	14	11	13	16
Hypothesis 2(this study vs Random16)	1	8	6	3	9	7	5	8	2	11	1	0	4	6	13	3	7	4	4	2	14	3	3	11	10	4	7	9	9	11	2	4	11	2	9	10	3	10	1	4
Hypothesis 1(this study vs Random17)	19	20	10	15	19	14	23	13	11	18	11	13	19	11	17	20	12	20	18	7	15	22	31	16	17	14	22	16	15	27	18	19	20	19	19	10	12	16	16	25
Hypothesis 2(this study vs Random17)	3	12	5	9	5	9	12	10	3	7	2	2	9	8	14	11	6	7	9	4	10	7	5	10	5	9	8	5	5	12	3	7	7	6	8	11	8	15	3	4
Hypothesis 1(this study vs Random18)	22	22	22	32	30	27	32	27	12	18	12	12	30	8	19	21	17	24	22	11	20	16	32	22	18	14	20	17	19	19	9	17	20	23	20	16	16	20	16	18
Hypothesis 2(this study vs Random18)	5	15	6	3	11	8	7	8	5	8	4	6	6	9	19	7	8	6	8	7	14	6	6	8	5	2	7	4	1	8	2	5	12	5	3	13	7	11	5	11
Hypothesis 1(this study vs Random19)	25	14	20	19	25	21	25	24	18	12	18	17	29	10	12	24	17	21	13	14	23	18	26	16	8	14	27	17	17	20	17	19	19	17	24	8	19	16	20	24
Hypothesis 2(this study vs Random19)	1	14	8	5	8	4	8	10	3	7	3	4	12	6	11	6	9	4	12	3	10	5	8	5	8	4	10	9	9	12	3	7	12	6	6	14	9	8	2	3
Hypothesis 1(this study vs Random20)	13	16	22	21	25	22	30	20	13	17	14	15	28	16	20	18	19	29	23	14	20	17	24	18	17	19	22	19	22	27	13	19	27	21	17	9	19	21	13	15
Hypothesis 2(this study vs Random20)	4	6	5	6	3	7	7	4	0	4	0	0	6	5	15	7	9	8	4	6	11	3	7	3	5	6	7	1	2	9	4	8	8	7	7	10	6	12	3	9
Hypothesis 1(this study vs Random21)	9	13	20	17	26	16	16	18	18	20	17	17	25	9	22	13	9	24	16	10	18	13	19	11	11	16	21	13	12	28	9	14	27	17	15	13	16	13	10	27
Hypothesis 2(this study vs Random21)	2	16	6	8	9	10	8	15	5	14	5	5	8	12	24	7	13	6	16	6	15	9	9	6	7	5	10	13	7	10	1	10	10	8	1	9	10	10	4	8
Hypothesis 1(this study vs Random22)	18	17	19	23	26	18	27	19	20	16	18	18	27	7	33	16	13	20	22	14	16	11	23	20	19	15	19	21	18	20	16	17	16	13	13	12	11	16	13	22
Hypothesis 2(this study vs Random22)	3	14	10	5	7	11	11	11	7	7	7	7	8	11	9	2	3	6	10	3	18	11	7	8	5	4	12	4	10	10	5	10	14	3	6	11	7	11	4	9
Hypothesis 1(this study vs Random23)	15	20	20	23	28	15	25	15	12	15	15	13	25	7	16	21	18	20	14	14	18	15	22	20	16	17	16	15	15	21	13	16	17	16	14	10	15	16	17	21
Hypothesis 2(this study vs Random23)	7	17	15	5	7	9	9	11	9	11	7	8	5	6	17	8	11	6	14	5	14	8	12	8	5	6	14	5	5	7	8	11	12	8	7	5	9	11	7	6
Hypothesis 1(this study vs Random24)	14	15	19	20	17	22	22	15	9	16	10	10	20	12	20	15	23	29	19	15	18	12	23	19	13	15	18	16	18	26	19	15	21	23	16	14	24	19	26	24
Hypothesis 2(this study vs Random24)	7	16	10	8	11	4	10	7	6	8	6	6	9	8	12	5	7	5	3	4	9	8	4	9	0	7	15	6	3	8	1	7	9	10	6	13	6	11	7	7
Hypothesis 1(this study vs Random25)	25	10	23	15	21	21	29	15	12	19	13	12	28	12	17	24	18	33	20	10	23	10	36	16	19	9	26	16	14	30	16	22	24	24	21	11	13	22	20	21
Hypothesis 2(this study vs Random25)	6	17	11	6	3	6	8	6	6	9	6	6	2	3	9	6	7	6	6	1	14	14	2	3	7	8	11	7	7	6	3	3	12	8	1	5	5	5	8	2
Hypothesis 1(this study vs Random26)	22	22	19	25	24	26	29	22	16	23	14	18	19	16	22	27	17	23	21	15	22	17	29	23	20	24	29	27	21	27	19	27	22	24	22	20	23	20	28	28
Hypothesis 2(this study vs Random26)	4	12	3	14	9	6	12	9	3	3	3	3	4	8	14	0	12	5	8	2	15	10	10	5	3	3	2	2	7	11	1	7	17	7	4	8	2	11	5	7
Hypothesis 1(this study vs Random27)	14	19	25	21	21	17	23	12	13	18	13	12	19	7	22	17	17	23	13	11	19	16	25	9	6	8	25	14	9	21	8	15	15	17	18	13	18	16	20	25
Hypothesis 2(this study vs Random27)	7	12	11	3	7	18	8	13	4	14	4	4	2	11	19	11	11	9	14	6	16	12	9	7	10	7	11	7	6	17	4	12	11	4	10	10	10	11	10	9
Hypothesis 1(this study vs Random28)	16	8	23	27	25	24	28	21	10	17	10	10	25	15	20	23	11	28	18	13	21	16	29	15	13	14	20	17	18	22	15	24	17	23	19	16	16	15	17	22
Hypothesis 2(this study vs Random28)	2	17	11	10	7	9	4	6	2	9	2	2	10	9	11	6	9	3	10	1	13	8	5	4	5	8	8	7	5	11	2	5	11	8	7	9	10	14	7	7
Hypothesis 1(this study vs Random29)	8	10	20	17	21	19	30	15	8	15	8	9	20	5	20	16	14	18	17	6	14	11	24	16	7	16	17	17	11	10	9	14	11	18	16	14	8	12	10	17
Hypothesis 2(this study vs Random29)	8	19	4	7	11	11	13	13	7	14	7	7	4	16	13	10	13	11	9	3	13	9	4	7	4	5	7	3	11	15	6	6	17	12	4	13	2	8	12	7
Hypothesis 1(this study vs Random30)	16	17	16	21	20	18	27	17	12	14	10	11	21	11	25	16	26	26	18	17	15	12	21	17	13	12	20	16	12	17	14	14	20	19	22	14	12	17	18	21
Hypothesis 2(this study vs Random30)	3	17	6	3	13	13	7	7	6	8	5	5	5	5	15	6	9	5	10	2	4	9	5	5	6	7	4	8	5	9	6	7	15	5	1	5	6	8	5	3
Hypothesis 1(this study vs Random31)	14	14	26	19	13	21	22	13	12	15	12	12	29	11	16	13	24	25	19	11	16	15	25	14	17	15	18	10	21	18	9	15	16	22	12	14	11	16	11	22
Hypothesis 2(this study vs Random31)	2	13	3	2	9	7	12	14	4	17	5	5	6	6	13	6	6	5	14	1	13	11	6	3	10	0	13	4	3	13	7	11	14	10	5	15	4	16	1	5
Hypothesis 1(this study vs Random32)	20	13	27	18	24	16	38	17	16	25	12	13	30	16	18	19	17	22	18	6	16	9	25	14	12	13	14	13	11	14	14	19	19	21	20	11	17	17	14	17
Hypothesis 2(this study vs Random32)	0	15	4	6	7	9	5	2	7	11	2	5	4	11	9	0	6	10	14	1	7	6	3	6	10	10	16	7	5	10	2	6	11	6	5	9	3	10	3	4
Hypothesis 1(this study vs Random33)	16	17	24	26	20	25	28	24	17	29	17	16	19	12	22	23	28	26	23	14	18	21	26	19	19	16	18	22	16	22	16	16	22	21	20	14	18	21	20	22
Hypothesis 2(this study vs Random33)	3	9	6	5	10	6	10	10	5	3	4	5	3	5	13	6	8	2	9	2	8	5	5	6	5	3	5	6	4	4	6	9	11	8	5	7	4	4	4	8
Hypothesis 1(this study vs Random34)	16	14	16	23	24	20	25	19	17	17	16	16	26	7	23	15	22	21	16	5	21	8	33	18	13	14	30	23	15	19	11	20	24	22	15	12	13	17	15	18
Hypothesis 2(this study vs Random34)	3	11	6	3	2	8	6	8	7	6	7	7	5	6	13	0	7	11	9	3	5	8	4	4	6	7	1	4	5	12	6	5	14	3	7	12	9	7	3	4
Hypothesis 1(this study vs Random35)	20	20	20	22	26	23	37	22	15	26	15	14	30	11	20	23	20	25	26	16	18	17	26	22	16	15	22	21	19	29	16	17	28	24	24	24	22	19	24	30
Hypothesis 2(this study vs Random35)	0	8	10	0	7	7	2	10	4	6	5	5	2	10	17	3	7	9	7	1	10	6	6	4	6	5	6	3	5	12	7	4	9	5	3	3	0	5	1	4
Hypothesis 1(this study vs Random36)	16	11	19	19	13	20	26	16	6	18	6	6	21	8	17	14	14	16	21	13	14	10	29	16	12	5	23	16	8	16	13	15	17	16	14	7	10	17	14	22
Hypothesis 2(this study vs Random36)	5	16	16	11	14	5	8	7	2	12	2	2	9	7	15	2	4	9	6	3	9	8	9	11	5	9	15	5	5	8	7	7	11	9	6	14	9	8	8	13
Hypothesis 1(this study vs Random37)	17	8	19	25	22	23	20	16	10	20	9	9	26	14	19	11	14	13	19	8	13	11	24	17	9	8	19	13	15	14	10	12	14	15	13	8	18	16	21	18
Hypothesis 2(this study vs Random37)	4	15	5	7	6	8	9	7	3	5	3	4	2	2	16	4	9	12	10	4	14	10	12	3	9	6	8	6	3	15	2	9	13	9	1	10	3	12	8	1
Hypothesis 1(this study vs Random38)	16	21	17	23	19	14	27	14	10	17	9	9	24	15	24	14	18	26	19	13	24	12	30	14	10	19	20	17	17	27	16	15	23	19	19	10	18	19	19	31
Hypothesis 2(this study vs Random38)	2	16	8	8	9	9	9	10	5	6	5	5	2	5	9	7	11	4	4	3	9	6	1	4	4	4	12	3	4	7	4	1	14	2	5	7	6	12	2	7
Hypothesis 1(this study vs Random39)	15	16	19	26	27	22	30	22	19	16	20	18	18	11	21	19	13	25	26	16	25	12	18	18	11	12	19	15	23	23	13	18	18	19	10	19	13	24	16	15
Hypothesis 2(this study vs Random39)	0	14	6	2	5	11	7	10	8	6	8	9	4	12	16	4	11	8	7	1	8	15	10	7	3	9	5	10	7	5	1	7	14	6	3	7	3	9	3	9
Hypothesis 1(this study vs Random40)	22	17	26	25	24	18	36	19	15	19	17	15	32	15	21	23	19	27	17	15	16	20	31	22	20	17	28	18	16	26	15	13	17	22	19	14	22	17	17	17
Hypothesis 2(this study vs Random40)	0	10	7	4	5	8	3	8	3	9	2	2	4	0	14	5	9	6	7	5	7	6	3	5	2	8	9	2	5	9	2	7	18	4	1	11	6	7	2	3
Hypothesis 1(this study vs Random41)	20	19	20	17	21	20	26	16	10	18	13	12	20	8	24	20	25	27	16	12	16	15	30	20	16	16	24	18	18	28	15	16	18	19	14	13	16	18	17	26
Hypothesis 2(this study vs Random41)	4	17	14	9	9	9	10	10	2	9	1	2	16	11	10	3	10	3	5	8	12	9	3	6	5	8	9	6	9	7	4	11	12	7	5	11	9	10	5	2
Hypothesis 1(this study vs Random42)	17	18	20	26	25	24	23	23	15	18	18	16	28	12	15	16	17	19	19	11	23	21	31	23	19	6	19	18	19	22	12	17	14	16	14	13	19	20	11	21
Hypothesis 2(this study vs Random42)	3	10	6	5	7	6	8	6	9	4	9	8	4	9	16	11	9	11	5	2	8	6	5	8	2	8	12	6	5	14	8	6	10	7	5	9	5	11	1	3
Hypothesis 1(this study vs Random43)	12	18	23	22	24	25	28	22	10	18	9	10	25	12	23	18	15	18	24	12	13	20	25	11	14	13	27	15	13	15	14	17	12	21	14	13	22	19	15	21
Hypothesis 2(this study vs Random43)	2	13	8	4	7	3	7	13	9	7	9	8	3	7	14	6	11	9	6	5	9	5	6	5	3	7	4	7	5	6	6	10	12	7	6	10	9	10	8	8
Hypothesis 1(this study vs Random44)	14	9	24	22	27	17	26	15	13	21	13	12	25	8	15	15	9	20	14	6	20	11	18	15	13	12	17	13	12	19	11	8	16	16	18	9	21	12	18	21
Hypothesis 2(this study vs Random44)	2	10	8	6	10	13	5	8	5	3	5	6	4	11	17	2	13	7	7	2	15	4	7	3	9	10	10	4	6	12	4	10	10	11	3	10	3	8	6	5
Hypothesis 1(this study vs Random45)	12	15	17	27	27	22	24	21	12	28	11	13	24	8	24	19	17	23	19	11	18	9	27	21	10	17	21	17	19	23	15	18	19	19	14	16	19	34	18	20
Hypothesis 2(this study vs Random45)	0	10	4	2	6	5	7	14	0	4	0	0	5	9	15	3	8	9	12	3	8	4	6	3	6	1	8	5	1	7	5	1	4	3	4	8	4	4	2	6
Hypothesis 1(this study vs Random46)	16	16	17	21	21	19	26	18	21	15	20	20	22	10	16	20	19	22	15	6	20	21	32	11	9	15	14	15	15	21	8	15	25	23	18	7	19	20	15	16
Hypothesis 2(this study vs Random46)	4	22	3	4	9	8	4	7	3	7	0	1	2	8	18	8	10	5	15	1	10	5	7	10	4	10	10	8	6	12	4	9	14	8	9	15	1	13	2	4
Hypothesis 1(this study vs Random47)	19	23	26	26	21	19	30	19	15	29	14	15	24	8	24	25	16	30	26	13	12	9	26	22	14	16	20	18	16	18	16	15	16	21	11	14	20	18	14	28
Hypothesis 2(this study vs Random47)	1	9	6	4	11	3	6	3	5	8	5	5	4	1	12	4	11	8	7	3	13	13	6	4	4	2	13	4	4	5	7	6	14	8	8	13	4	2	2	5
Hypothesis 1(this study vs Random48)	16	20	24	31	29	26	29	23	12	21	12	12	28	19	19	23	17	30	21	16	17	12	26	16	19	17	20	22	21	25	14	19	20	20	22	16	16	15	13	21
Hypothesis 2(this study vs Random48)	5	8	14	4	9	9	8	10	4	7	4	4	6	6	15	4	6	4	7	4	15	9	2	5	3	10	4	5	1	4	3	3	17	5	5	6	5	12	5	5
Hypothesis 1(this study vs Random49)	17	12	23	23	24	21	33	13	13	24	12	12	27	11	21	15	15	22	15	6	28	7	21	15	13	9	19	14	14	18	10	10	16	15	15	14	16	12	15	22
Hypothesis 2(this study vs Random49)	2	12	8	6	12	7	8	10	8	4	8	8	8	2	13	11	8	14	10	3	15	14	3	1	8	2	11	4	5	4	4	11	12	8	9	6	6	9	1	6
paired t-test t-statistic	17.7602	1.49195	19.4506	22.2618	18.7175	16.1629	22.6335	12.7224	14.6958	11.1386	13.6018	13.5785	23.6659	4.93742	8.5384	19.8544	12.3808	20.1484	10.7323	14.9107	10.6508	8.16878	22.8044	17.155	10.0075	10.9256	14.6937	16.379	15.0744	13.7442	16.8156	12.1649	9.37002	21.0726	16.6187	5.1342	13.3892	8.74284	17.0094	18.476
paired t-test p-value	2.71678e-23	0.0710611	5.43462e-25	1.41061e-27	2.86828e-24	1.42078e-21	6.72395e-28	1.90744e-17	6.8818e-20	2.48918e-15	1.46538e-18	1.56657e-18	9.04503e-29	4.79253e-06	1.45216e-11	2.21926e-25	5.30695e-17	1.16636e-25	9.14715e-15	3.83787e-20	1.19055e-14	5.27938e-11	4.79937e-28	1.17929e-22	9.81826e-14	4.91192e-15	6.92094e-20	8.1891e-22	2.46939e-20	9.76104e-19	2.7307e-22	1.02129e-16	8.33988e-13	1.61892e-26	4.46966e-22	2.43724e-06	2.70128e-18	7.14834e-12	1.6881e-22	5.01631e-24
More expression coherent	TRUE	FALSE	TRUE	TRUE	TRUE	TRUE	TRUE	TRUE	TRUE	TRUE	TRUE	TRUE	TRUE	TRUE	TRUE	TRUE	TRUE	TRUE	TRUE	TRUE	TRUE	TRUE	TRUE	TRUE	TRUE	TRUE	TRUE	TRUE	TRUE	TRUE	TRUE	TRUE	TRUE	TRUE	TRUE	TRUE	TRUE	TRUE	TRUE	TRUE

## Sheet: Lee
Validation Type	Prevalence of Protein Protein Interaction	Functional Enrichment
t-statistic	-44.4319	-21.8708
p-value	1.48109e-41	3.10947e-27
# significant fucntional binding target sets of TFs
Results in this study	34	42
Mean of random results	13.82	31.84
SD of random results	3.21152	3.28484
Results in Random0	10	35
Results in Random1	14	36
Results in Random2	10	33
Results in Random3	20	34
Results in Random4	16	28
Results in Random5	14	36
Results in Random6	13	27
Results in Random7	9	31
Results in Random8	17	33
Results in Random9	17	33
Results in Random10	13	38
Results in Random11	8	31
Results in Random12	18	30
Results in Random13	15	30
Results in Random14	10	34
Results in Random15	16	30
Results in Random16	14	27
Results in Random17	10	26
Results in Random18	11	31
Results in Random19	13	33
Results in Random20	14	34
Results in Random21	13	32
Results in Random22	9	33
Results in Random23	8	28
Results in Random24	16	32
Results in Random25	20	33
Results in Random26	16	30
Results in Random27	17	31
Results in Random28	17	35
Results in Random29	12	28
Results in Random30	14	30
Results in Random31	9	35
Results in Random32	16	29
Results in Random33	12	37
Results in Random34	14	36
Results in Random35	14	31
Results in Random36	15	31
Results in Random37	12	29
Results in Random38	16	32
Results in Random39	19	32
Results in Random40	14	23
Results in Random41	19	32
Results in Random42	14	39
Results in Random43	9	30
Results in Random44	9	35
Results in Random45	14	27
Results in Random46	14	37
Results in Random47	13	32
Results in Random48	18	33
Results in Random49	16	30

## Sheet: Lee expression
Hypothesis type	Condition 1	Condition 2	Condition 3	Condition 4	Condition 5	Condition 6	Condition 7	Condition 8	Condition 9	Condition 10	Condition 11	Condition 12	Condition 13	Condition 14	Condition 15	Condition 16	Condition 17	Condition 18	Condition 19	Condition 20	Condition 21	Condition 22	Condition 23	Condition 24	Condition 25	Condition 26	Condition 27	Condition 28	Condition 29	Condition 30	Condition 31	Condition 32	Condition 33	Condition 34	Condition 35	Condition 36	Condition 37	Condition 38	Condition 39	Condition 40
# significant fucntional binding target sets of TFs under the null hypothesis
Hypothesis 1(this study vs Random0)	12	7	14	17	17	16	20	17	8	8	7	8	19	7	13	9	9	16	17	8	11	9	22	16	9	9	15	11	8	19	10	13	11	17	9	5	7	10	15	12
Hypothesis 2(this study vs Random0)	2	18	7	6	10	3	5	4	3	9	3	3	6	5	11	5	10	9	7	7	9	2	6	7	5	7	2	2	4	8	4	5	9	5	3	6	5	9	6	7
Hypothesis 1(this study vs Random1)	12	12	13	16	13	17	23	12	16	14	17	15	20	10	10	18	10	13	16	10	15	8	13	7	11	10	14	11	10	10	7	10	14	17	14	12	14	15	10	16
Hypothesis 2(this study vs Random1)	6	10	3	5	4	5	1	6	2	5	2	2	7	10	13	5	6	6	10	5	8	6	10	7	9	11	6	2	2	4	3	7	11	8	0	5	2	3	4	2
Hypothesis 1(this study vs Random2)	11	11	13	18	18	15	25	15	11	11	11	11	15	9	18	14	6	22	12	10	14	6	11	13	8	10	13	11	14	13	9	7	17	18	10	4	9	15	10	14
Hypothesis 2(this study vs Random2)	1	7	2	2	3	6	2	7	3	13	4	4	3	9	10	5	13	4	5	8	9	9	2	0	7	13	7	10	2	7	2	7	13	3	3	9	3	12	3	9
Hypothesis 1(this study vs Random3)	13	10	18	20	21	19	21	17	13	19	11	13	21	10	11	17	11	13	11	11	15	17	17	12	13	14	16	16	11	16	11	15	9	17	18	10	17	12	12	16
Hypothesis 2(this study vs Random3)	0	4	5	5	3	2	0	9	2	6	3	2	2	5	6	3	4	3	3	3	6	3	2	4	6	5	4	0	4	4	2	1	8	1	1	4	2	4	3	2
Hypothesis 1(this study vs Random4)	16	12	14	17	20	19	19	12	10	16	10	11	21	8	13	13	19	19	15	10	20	10	21	19	11	9	18	13	8	18	6	13	10	21	16	9	8	8	13	16
Hypothesis 2(this study vs Random4)	2	6	5	4	2	2	2	3	4	5	4	4	1	5	9	3	0	3	2	2	5	4	1	3	3	1	1	3	1	1	1	3	9	2	3	6	3	8	3	2
Hypothesis 1(this study vs Random5)	8	10	12	17	16	8	17	5	10	17	11	10	18	5	12	9	6	17	8	7	11	12	16	15	9	11	14	18	10	11	11	10	17	8	9	8	8	15	15	13
Hypothesis 2(this study vs Random5)	3	9	1	2	6	10	8	8	4	4	4	4	5	7	11	6	7	8	5	4	14	1	3	5	4	4	6	1	7	2	3	4	5	12	3	9	2	4	4	3
Hypothesis 1(this study vs Random6)	8	11	11	10	13	9	18	11	6	11	8	9	15	8	14	12	13	12	10	13	10	8	14	7	9	6	16	11	13	13	9	9	11	13	8	10	12	12	10	12
Hypothesis 2(this study vs Random6)	4	9	8	3	7	4	13	4	7	8	6	6	8	4	5	7	5	7	11	10	6	8	6	6	10	10	5	6	8	4	0	10	14	10	5	8	5	4	5	8
Hypothesis 1(this study vs Random7)	6	14	13	16	13	11	17	10	11	15	12	11	19	6	16	19	15	23	17	7	15	9	19	16	12	3	25	19	10	19	16	15	9	23	17	4	15	20	11	14
Hypothesis 2(this study vs Random7)	5	6	8	6	5	7	6	6	1	7	1	1	5	8	8	6	6	7	9	2	7	9	8	6	6	3	4	6	3	7	4	8	9	5	2	9	1	7	1	1
Hypothesis 1(this study vs Random8)	13	9	10	18	12	13	18	8	12	13	13	13	12	12	15	14	10	15	21	11	15	12	19	15	10	15	16	16	15	15	16	10	14	13	8	12	12	16	13	11
Hypothesis 2(this study vs Random8)	0	9	6	7	2	8	5	8	2	6	2	2	5	6	7	3	7	6	3	5	10	5	2	7	6	6	9	5	6	5	7	6	8	2	5	7	6	9	3	11
Hypothesis 1(this study vs Random9)	11	11	13	10	15	9	22	12	7	11	6	9	16	10	23	9	9	11	10	10	12	6	18	10	10	8	16	12	10	16	9	10	16	16	12	10	8	14	11	12
Hypothesis 2(this study vs Random9)	4	7	5	5	6	6	8	6	1	8	1	1	3	5	6	7	11	7	3	2	11	7	7	3	3	9	8	4	2	10	5	9	11	3	0	9	4	7	4	7
Hypothesis 1(this study vs Random10)	16	17	14	11	19	22	19	18	13	17	13	13	19	10	17	12	14	14	19	16	8	11	18	13	8	10	19	16	15	22	12	15	16	17	11	8	17	18	11	16
Hypothesis 2(this study vs Random10)	3	11	8	5	7	7	6	6	1	12	0	0	4	9	2	3	5	5	4	4	9	4	3	6	8	9	6	2	4	3	2	4	7	5	2	6	5	5	5	4
Hypothesis 1(this study vs Random11)	8	18	16	26	14	12	23	10	4	19	7	5	19	9	9	11	13	18	9	6	8	8	15	6	9	13	20	11	8	17	4	16	17	10	20	10	15	16	12	23
Hypothesis 2(this study vs Random11)	2	6	3	5	5	6	1	6	2	4	1	2	3	8	9	5	5	5	7	2	6	2	4	5	5	4	5	7	7	6	2	5	8	2	0	3	2	6	1	0
Hypothesis 1(this study vs Random12)	15	19	19	14	21	15	20	13	14	16	13	14	21	9	13	12	9	16	14	5	8	14	21	13	14	13	20	7	14	14	9	10	15	11	13	9	12	14	15	19
Hypothesis 2(this study vs Random12)	3	6	4	5	2	5	3	7	5	5	5	5	5	7	9	3	5	8	7	2	11	3	0	2	6	4	8	6	2	5	6	1	6	2	2	4	2	11	1	4
Hypothesis 1(this study vs Random13)	16	17	12	12	10	15	18	10	15	11	15	16	17	9	19	14	12	21	13	9	10	9	22	16	9	11	22	14	9	17	14	17	18	16	16	4	13	21	17	19
Hypothesis 2(this study vs Random13)	4	6	5	4	10	6	8	4	3	8	3	3	5	4	5	6	2	4	5	5	10	1	2	5	4	7	2	3	7	5	2	2	6	4	4	7	5	1	4	4
Hypothesis 1(this study vs Random14)	5	5	3	11	18	13	18	8	10	9	9	11	10	4	11	8	13	9	7	8	9	9	15	5	10	3	10	12	14	11	7	11	15	13	7	8	6	9	7	7
Hypothesis 2(this study vs Random14)	5	4	9	8	3	9	12	6	4	15	3	3	5	14	9	10	14	10	13	6	12	10	7	8	5	8	6	7	6	9	4	6	12	5	11	6	2	1	3	4
Hypothesis 1(this study vs Random15)	13	17	11	13	20	10	22	15	13	8	13	13	15	9	17	10	14	15	20	10	14	7	15	16	14	14	19	13	11	19	13	13	17	14	10	11	14	13	12	11
Hypothesis 2(this study vs Random15)	6	4	4	5	3	10	2	4	4	8	3	3	3	3	11	2	5	5	9	1	8	4	6	5	4	7	8	6	4	4	2	9	14	6	7	6	1	7	4	7
Hypothesis 1(this study vs Random16)	11	12	16	18	20	10	22	9	8	13	9	11	21	11	8	14	14	22	15	12	15	12	24	8	12	11	17	14	14	17	8	17	16	14	11	8	6	13	9	15
Hypothesis 2(this study vs Random16)	0	10	5	6	5	6	3	2	3	6	3	2	4	6	11	1	6	8	3	3	8	5	1	3	1	2	6	6	4	3	5	3	7	2	4	3	4	4	3	4
Hypothesis 1(this study vs Random17)	18	11	16	16	15	14	21	8	11	16	11	13	19	7	13	10	18	22	13	10	10	7	25	15	15	12	12	13	10	22	6	11	11	24	7	9	9	16	14	12
Hypothesis 2(this study vs Random17)	1	11	1	2	2	4	4	6	2	5	2	2	3	5	5	1	6	0	2	2	11	10	1	4	2	5	10	2	5	9	7	8	8	1	4	5	2	3	3	6
Hypothesis 1(this study vs Random18)	13	7	16	11	13	17	15	14	11	17	11	11	14	6	6	14	6	14	8	5	12	6	15	11	6	8	20	9	4	10	5	14	12	19	9	6	8	13	9	11
Hypothesis 2(this study vs Random18)	2	15	3	3	3	5	4	4	0	8	0	0	1	7	19	5	9	5	10	3	12	14	5	3	2	6	5	4	3	7	5	6	9	2	4	4	9	9	2	4
Hypothesis 1(this study vs Random19)	14	12	24	18	26	14	27	14	12	13	10	10	20	8	16	14	8	21	15	12	12	3	15	12	10	9	13	10	11	19	14	11	12	20	9	14	9	12	15	16
Hypothesis 2(this study vs Random19)	2	8	1	1	1	8	6	2	6	8	5	6	3	4	13	9	7	6	7	6	9	5	10	5	6	7	0	4	2	7	5	9	9	4	4	2	3	9	6	2
Hypothesis 1(this study vs Random20)	9	10	5	17	11	7	14	9	10	7	11	12	8	3	19	11	10	16	12	7	8	10	15	5	7	7	8	11	9	12	5	11	14	11	7	1	8	6	7	10
Hypothesis 2(this study vs Random20)	7	19	3	4	4	9	4	8	10	16	11	11	9	10	9	4	6	9	7	4	7	4	7	7	7	6	5	9	9	7	6	6	6	6	7	11	6	5	6	5
Hypothesis 1(this study vs Random21)	12	14	10	17	17	13	14	4	14	13	14	15	17	6	20	14	13	23	18	8	7	10	23	10	8	10	12	10	10	20	11	12	10	16	15	15	10	12	11	20
Hypothesis 2(this study vs Random21)	3	6	7	3	3	3	4	3	3	5	3	3	5	8	5	2	7	8	3	6	7	9	5	4	1	4	5	4	6	5	5	8	12	1	7	6	1	11	3	3
Hypothesis 1(this study vs Random22)	17	14	21	18	16	20	26	20	13	17	12	16	25	10	15	21	15	22	20	12	13	19	28	16	18	16	16	17	20	23	15	17	16	25	13	8	15	24	20	25
Hypothesis 2(this study vs Random22)	2	12	3	6	3	2	2	5	3	4	4	3	1	4	6	1	4	0	6	3	10	4	3	3	6	5	3	3	2	5	7	1	5	2	3	13	4	10	3	2
Hypothesis 1(this study vs Random23)	16	11	17	16	16	15	19	14	10	13	8	9	23	11	14	14	11	19	14	11	13	4	19	9	9	12	14	15	14	20	9	19	13	20	16	10	9	14	14	19
Hypothesis 2(this study vs Random23)	2	8	7	7	4	3	6	1	7	7	7	6	4	5	10	4	8	7	4	2	8	12	3	5	2	5	5	8	5	10	2	6	9	4	6	7	12	2	1	6
Hypothesis 1(this study vs Random24)	11	11	19	13	15	16	14	12	3	17	4	4	10	8	10	12	5	12	20	9	9	6	12	10	4	9	12	11	10	13	4	8	8	13	12	5	9	6	8	12
Hypothesis 2(this study vs Random24)	9	10	5	5	8	5	8	4	4	7	7	5	6	13	13	9	6	3	2	2	11	9	2	7	6	10	3	4	12	5	4	9	11	3	2	7	1	14	6	2
Hypothesis 1(this study vs Random25)	10	13	20	17	16	9	15	11	6	19	9	9	17	5	9	13	13	16	11	9	13	9	19	11	3	9	19	14	13	15	8	8	12	15	14	12	19	16	10	23
Hypothesis 2(this study vs Random25)	4	4	2	1	3	2	6	7	5	7	6	5	3	10	13	2	6	2	5	3	2	2	1	2	6	2	7	2	5	11	3	4	11	3	1	4	2	8	2	11
Hypothesis 1(this study vs Random26)	10	16	13	13	17	16	18	10	14	19	15	15	14	6	11	12	9	22	11	7	3	8	18	14	4	7	12	12	12	15	11	12	14	10	11	7	18	15	14	12
Hypothesis 2(this study vs Random26)	5	13	6	2	6	6	5	8	4	8	4	4	3	7	17	4	9	4	8	5	13	8	3	5	4	5	5	7	5	7	1	4	5	5	8	5	3	11	5	1
Hypothesis 1(this study vs Random27)	14	16	13	17	12	18	18	14	11	23	9	10	15	9	16	16	11	14	18	12	11	5	14	16	17	12	17	14	16	15	12	15	13	13	12	8	16	17	11	21
Hypothesis 2(this study vs Random27)	1	3	9	7	2	3	7	10	2	6	3	3	3	4	10	4	4	11	8	1	4	7	3	2	3	11	8	3	5	8	0	7	5	2	3	3	3	6	0	3
Hypothesis 1(this study vs Random28)	5	11	14	18	20	20	22	13	7	9	7	7	17	5	14	15	14	20	12	9	17	7	24	8	11	6	20	13	9	16	10	6	11	13	12	7	9	17	5	6
Hypothesis 2(this study vs Random28)	2	8	2	0	8	8	5	9	4	12	3	5	0	12	15	5	5	0	8	2	8	2	6	7	8	1	4	7	0	4	2	5	12	3	1	6	6	6	2	3
Hypothesis 1(this study vs Random29)	13	12	13	17	16	12	25	15	12	19	12	12	18	11	12	12	12	16	13	12	12	13	20	12	11	10	16	14	9	18	10	13	11	15	12	8	12	14	16	13
Hypothesis 2(this study vs Random29)	4	4	4	4	5	1	5	2	1	4	1	1	2	3	11	6	3	5	7	0	0	11	1	5	0	4	2	6	5	7	3	3	8	6	0	12	7	14	5	6
Hypothesis 1(this study vs Random30)	15	6	17	17	16	8	24	14	6	12	4	3	16	11	16	14	14	17	8	7	16	8	14	11	11	8	12	9	12	13	10	14	14	17	13	12	8	19	11	9
Hypothesis 2(this study vs Random30)	10	8	6	5	8	5	4	8	3	12	3	3	3	9	7	5	5	9	8	2	9	6	6	4	5	7	8	7	5	2	6	7	12	8	3	4	5	5	6	2
Hypothesis 1(this study vs Random31)	17	15	20	17	19	10	23	12	4	13	7	8	20	9	16	8	12	16	10	10	11	7	16	15	14	10	14	10	14	19	9	12	12	10	14	12	7	7	12	13
Hypothesis 2(this study vs Random31)	0	6	5	5	3	4	7	5	7	6	6	7	4	1	6	4	4	7	5	3	7	8	6	4	6	4	4	2	3	2	3	4	9	6	2	3	5	5	5	8
Hypothesis 1(this study vs Random32)	18	13	20	22	17	14	27	11	8	14	8	9	20	9	13	13	10	17	10	9	12	7	21	12	15	9	21	15	13	15	11	11	14	15	10	10	8	17	12	19
Hypothesis 2(this study vs Random32)	5	6	1	3	4	9	8	3	1	5	2	1	3	12	13	2	9	4	3	7	11	2	4	10	6	10	7	4	3	8	3	6	8	6	5	14	5	3	6	6
Hypothesis 1(this study vs Random33)	12	12	15	10	18	16	17	14	11	12	10	10	19	11	14	12	10	17	16	4	8	8	15	13	10	2	17	11	13	11	7	8	14	17	7	5	3	10	6	8
Hypothesis 2(this study vs Random33)	6	8	10	3	1	5	6	5	3	17	3	3	2	4	8	2	1	7	8	5	11	8	3	4	6	5	5	2	4	10	8	7	11	1	2	11	10	6	7	9
Hypothesis 1(this study vs Random34)	7	17	18	17	9	12	22	14	11	15	11	11	18	5	14	15	9	13	11	7	13	9	13	11	8	5	13	11	9	15	13	12	10	11	9	8	14	16	9	16
Hypothesis 2(this study vs Random34)	3	7	7	6	4	6	2	5	2	6	1	1	5	8	5	1	6	2	5	1	6	13	5	1	4	3	4	4	2	3	2	6	6	2	2	12	4	1	2	6
Hypothesis 1(this study vs Random35)	9	12	3	6	12	12	11	9	9	12	9	9	12	5	11	13	11	11	12	9	14	10	14	14	10	6	5	16	10	15	11	10	10	10	12	6	9	17	11	14
Hypothesis 2(this study vs Random35)	3	15	7	4	10	10	8	9	2	9	2	2	4	5	10	9	12	5	7	6	5	8	3	7	9	7	4	8	8	2	7	11	17	7	7	9	11	3	6	3
Hypothesis 1(this study vs Random36)	11	12	16	16	19	9	27	12	12	13	13	12	20	8	11	13	11	15	11	11	17	12	22	11	14	8	15	12	16	16	6	12	11	13	11	6	10	12	10	10
Hypothesis 2(this study vs Random36)	1	13	4	6	1	5	2	2	1	6	1	2	4	6	6	3	9	3	10	4	5	6	4	5	4	4	3	6	6	5	3	6	15	10	2	8	4	8	2	6
Hypothesis 1(this study vs Random37)	12	12	9	11	12	15	16	19	11	15	12	12	20	10	14	10	14	14	7	10	10	17	12	10	11	15	11	10	18	17	8	14	14	10	10	7	12	10	14	12
Hypothesis 2(this study vs Random37)	3	10	8	9	6	4	9	8	1	5	2	1	8	3	14	6	7	10	14	2	12	9	8	9	7	6	5	3	2	5	4	9	10	7	2	2	5	9	6	5
Hypothesis 1(this study vs Random38)	9	11	11	10	11	15	14	11	12	13	10	11	14	9	14	15	8	11	11	5	8	9	18	8	11	12	10	12	10	9	7	10	9	19	8	11	9	15	8	11
Hypothesis 2(this study vs Random38)	2	8	11	7	4	4	8	6	3	8	3	3	5	3	10	8	9	7	9	5	8	6	5	8	5	4	7	4	4	2	6	6	11	5	7	7	3	10	0	7
Hypothesis 1(this study vs Random39)	11	15	16	14	11	15	20	10	13	17	12	12	20	12	15	19	9	17	13	5	10	16	22	12	11	17	22	18	13	20	12	13	15	13	10	12	16	14	14	13
Hypothesis 2(this study vs Random39)	0	3	2	4	4	9	3	3	2	8	2	2	3	1	10	2	5	10	6	1	10	5	4	3	1	5	4	1	2	8	2	6	6	4	2	9	0	5	2	2
Hypothesis 1(this study vs Random40)	12	16	10	8	14	18	17	16	13	14	8	13	17	8	17	15	13	18	14	8	10	12	25	16	11	4	15	12	11	15	12	15	11	15	10	6	13	14	14	15
Hypothesis 2(this study vs Random40)	1	4	6	6	4	5	4	5	8	9	7	7	6	4	7	5	5	6	4	1	8	5	3	7	4	4	10	4	7	0	1	8	13	10	5	5	0	8	5	6
Hypothesis 1(this study vs Random41)	14	12	13	19	13	15	22	9	6	14	7	10	17	10	13	15	19	16	12	13	14	14	18	11	16	10	13	13	16	23	10	11	14	14	11	6	11	12	16	15
Hypothesis 2(this study vs Random41)	1	7	5	2	3	6	7	8	1	7	1	1	1	6	10	2	3	2	9	2	5	5	5	1	6	6	3	5	2	4	5	6	8	7	0	13	3	10	4	5
Hypothesis 1(this study vs Random42)	22	9	16	14	24	19	23	15	6	15	6	5	28	20	18	19	19	26	20	12	17	14	25	19	14	14	16	18	17	22	14	14	18	21	14	11	16	16	16	20
Hypothesis 2(this study vs Random42)	4	10	2	3	1	8	4	8	4	7	4	4	3	2	6	0	7	6	5	4	6	6	4	5	5	1	4	3	4	5	5	5	12	4	1	4	6	6	4	3
Hypothesis 1(this study vs Random43)	10	12	18	13	10	14	24	11	12	18	13	13	20	6	13	13	9	16	10	13	13	13	19	16	11	8	16	15	13	17	6	12	18	17	14	5	15	7	11	16
Hypothesis 2(this study vs Random43)	4	9	3	2	3	10	0	9	2	6	2	2	0	7	15	6	8	2	2	3	9	9	4	2	6	6	9	5	3	5	6	4	10	7	7	9	3	8	6	8
Hypothesis 1(this study vs Random44)	13	13	11	15	12	14	20	14	9	16	8	8	15	8	17	7	10	14	11	5	9	10	21	14	14	5	17	15	13	12	5	15	14	18	11	10	12	10	13	18
Hypothesis 2(this study vs Random44)	3	8	3	3	4	4	4	5	1	0	1	2	4	7	11	4	6	5	10	1	6	8	0	5	6	3	4	3	4	6	4	3	3	3	1	7	4	3	0	3
Hypothesis 1(this study vs Random45)	11	15	15	16	14	19	26	13	11	12	10	11	21	9	14	20	5	12	15	7	10	11	17	12	7	13	16	13	15	8	7	8	16	19	12	12	11	8	6	17
Hypothesis 2(this study vs Random45)	3	12	3	2	1	2	3	4	6	4	5	6	3	3	8	4	10	11	3	2	8	11	2	2	3	2	4	7	5	4	1	8	11	4	1	5	2	9	2	3
Hypothesis 1(this study vs Random46)	15	15	16	15	15	16	20	9	8	13	8	8	16	9	6	16	12	17	18	8	17	8	8	13	10	14	16	16	15	21	9	15	12	9	8	9	12	16	17	10
Hypothesis 2(this study vs Random46)	4	10	3	1	4	4	4	6	1	7	1	2	3	8	11	5	6	8	7	2	6	3	8	9	5	6	9	8	1	7	3	4	9	9	4	7	6	6	2	5
Hypothesis 1(this study vs Random47)	13	12	12	10	13	17	20	16	10	17	9	11	14	6	21	14	13	18	19	16	12	7	21	13	10	12	12	8	13	11	12	13	11	21	12	9	7	17	12	11
Hypothesis 2(this study vs Random47)	2	5	5	6	4	4	9	3	4	4	3	4	3	6	3	0	3	2	6	2	3	2	0	2	2	3	4	0	1	0	3	7	7	0	3	9	3	3	1	4
Hypothesis 1(this study vs Random48)	10	9	15	17	22	20	26	11	9	9	9	9	20	8	16	15	11	20	16	8	14	8	18	18	0	9	9	9	15	12	13	16	13	18	13	3	9	10	11	11
Hypothesis 2(this study vs Random48)	2	13	3	2	1	6	4	7	5	10	5	5	3	10	12	2	6	4	3	3	13	11	4	6	6	5	7	4	8	10	9	7	11	5	5	6	5	9	6	9
Hypothesis 1(this study vs Random49)	12	20	20	18	19	19	24	10	14	11	16	17	17	11	13	15	9	15	16	9	11	9	18	13	14	12	13	7	7	12	11	12	9	16	13	4	11	17	10	18
Hypothesis 2(this study vs Random49)	1	7	2	2	2	8	4	7	7	6	7	5	0	8	6	3	11	5	10	4	12	4	5	6	8	8	7	3	1	7	6	5	10	10	3	4	8	6	6	7
paired t-test t-statistic	15.1306	5.17435	11.5744	16.9701	16.1618	12.8432	18.8519	11.2363	12.68	8.16948	12.7073	13.9492	20.8155	3.02275	5.34416	14.7309	6.54244	14.895	9.30537	12.4542	5.16248	4.60996	17.3544	11.9805	9.27925	6.62055	15.2212	15.2748	13.4965	15.9472	11.0581	10.7005	6.17737	13.3252	13.0331	2.21237	9.70982	9.01932	15.8065	12.6113
paired t-test p-value	2.12384e-20	2.12155e-06	6.30746e-16	1.86044e-22	1.42504e-21	1.33324e-17	2.10631e-24	1.82597e-15	2.16398e-17	5.26643e-11	1.99532e-17	5.46116e-19	2.78453e-26	0.0019885	1.17659e-06	6.25329e-20	1.69732e-08	4.00521e-20	1.03877e-12	4.25495e-17	2.21043e-06	1.45238e-05	7.24051e-23	1.79469e-16	1.13527e-12	1.28451e-08	1.66693e-20	1.44509e-20	1.98273e-18	2.47552e-21	3.21608e-15	1.01382e-14	6.2324e-08	3.25084e-18	7.61932e-18	0.0158164	2.65073e-13	2.75878e-12	3.56608e-21	2.656e-17
More expression coherent	TRUE	TRUE	TRUE	TRUE	TRUE	TRUE	TRUE	TRUE	TRUE	TRUE	TRUE	TRUE	TRUE	TRUE	TRUE	TRUE	TRUE	TRUE	TRUE	TRUE	TRUE	TRUE	TRUE	TRUE	TRUE	TRUE	TRUE	TRUE	TRUE	TRUE	TRUE	TRUE	TRUE	TRUE	TRUE	TRUE	TRUE	TRUE	TRUE	TRUE
