# Supplementary material for: Inferring functional transcription factor-gene binding pairs by integrating transcription factor binding data with transcription factor knockout data
Source: BMC Syst Biol. 2013 Dec 13;7(Suppl 6):S13. doi: 10.1186/1752-0509-7-S6-S13 (PMC4029220; doi:10.1186/1752-0509-7-S6-S13)
Supplement: Additional file 6 — Validation results of our results compared to 50 randomly assigned TF-gene lists. Additional file 1 zipped the raw files for the three biological validations on the comparison of our results, both for the results generated using the dataset of Harbison et al. and the results generated using the dataset of Lee et al., to the 50 random TF-gene lists. Detailed description of the raw files is written in the file 'ReadMe.doc' in Additional File 6. [file 1752-0509-7-S6-S13-S6.zip › AddFile6/Supplementary Random Results/Expression Coherence/Harbison/expression_coherence_Hypothesis1_random_Harbison_0_1.txt]

TF	Rank Sum test	statistic	p value
fkh2		-3.40302358185	0.999666777359
yhp1		-2.3899400832	0.991574439169
rtg1		-2.38290209113	0.991411618966
rme1		-2.24527601508	0.987624790599
gcn4		-1.80014321319	0.964080986134
swi4		-1.39364477646	0.918287549992
gcr1		-1.3201832843	0.906613084245
nrg1		-1.19929420783	0.884793216737
mig2		-1.13274979356	0.871340329653
sfp1		-1.09212965398	0.86261194154
mbp1		-0.997775424533	0.840805865207
rim101		-0.93858749058	0.826028711054
fkh1		-0.937725367312	0.825807218055
oaf1		-0.822851923867	0.794703897531
spt2		-0.634748626629	0.73720381309
hsf1		-0.531545080918	0.702479444821
gal4		-0.501957209797	0.692151189489
ino4		-0.475684177705	0.6828503026
ino2		-0.463904854536	0.678642042694
zap1		-0.462192428302	0.678028333713
mig3		-0.447269063853	0.672659599592
arr1		-0.408579076241	0.658575705784
hap4		-0.389020693921	0.651369580872
abf1		-0.324520273109	0.627227911838
aft2		-0.0687927714615	0.527422714002
pho4		-0.0543756141238	0.521682046393
aft1		-0.0439101955294	0.517512005858
xbp1		0.0152547850854	0.493914457278
hac1		0.129464113105	0.448495209763
mig1		0.189969997665	0.424666320393
stp1		0.278216597073	0.390423047504
rox1		0.28781793861	0.386743052559
pdr1		0.606075984128	0.272232148849
sok2		0.606616040653	0.272052876253
rsf2		0.637956932435	0.26175085778
gln3		0.676584766355	0.249334723583
yrr1		0.752149573947	0.225980557212
ecm22		0.774596669241	0.21928901304
mot3		0.821955775666	0.205551033543
sko1		1.05959572481	0.144664279698
haa1		1.08465228909	0.13903784331
pdr3		1.08660357205	0.13860602287
stb5		1.16625393087	0.121755896736
azf1		1.28859868232	0.0987688208826
ifh1		1.38028322052	0.083749729621
mga1		1.40472634204	0.0800513347448
rpn4		1.53510030797	0.0623795953352
rtg3		1.61023741451	0.0536730181756
cad1		1.66289148523	0.0481670795629
cst6		1.68868989239	0.0456394368198
opi1		1.81850775751	0.0344932810665
adr1		1.95999982451	0.0249979054043
leu3		2.09577004192	0.0180512975513
msn2		2.2954264319	0.0108543490095
met4		2.56401707446	0.00517342272092
yox1		2.88506712703	0.00195665105553
swi5		2.89976425194	0.00186721707812
fhl1		3.0401745031	0.00118220555459
pip2		3.12417903183	0.000891509661956
sut1		3.37860484047	0.000364273235346
rap1		3.66930677117	0.000121604544154
stp2		3.77383551076	8.03783874986e-05
mcm1		4.14411754266	1.70562375278e-05
upc2		4.64245795474	1.72144357261e-06
skn7		4.87944132188	5.31933842995e-07
gcr2		4.9021144549	4.74052831657e-07
msn4		5.17133402616	1.16214331799e-07
ace2		5.37663462163	3.79454804316e-08
tec1		5.87337565129	2.13504679176e-09
ume6		7.61662361608	1.301986034e-14
yap1		7.93246723535	1.07417204561e-15
elp4		8.24990592751	7.92596304775e-17
