# Supplementary material for: Inferring functional transcription factor-gene binding pairs by integrating transcription factor binding data with transcription factor knockout data
Source: BMC Syst Biol. 2013 Dec 13;7(Suppl 6):S13. doi: 10.1186/1752-0509-7-S6-S13 (PMC4029220; doi:10.1186/1752-0509-7-S6-S13)
Supplement: Additional file 6 — Validation results of our results compared to 50 randomly assigned TF-gene lists. Additional file 1 zipped the raw files for the three biological validations on the comparison of our results, both for the results generated using the dataset of Harbison et al. and the results generated using the dataset of Lee et al., to the 50 random TF-gene lists. Detailed description of the raw files is written in the file 'ReadMe.doc' in Additional File 6. [file 1752-0509-7-S6-S13-S6.zip › AddFile6/Supplementary Random Results/Expression Coherence/Harbison/expression_coherence_Hypothesis1_random_Harbison_0_10.txt]

TF	Rank Sum test	statistic	p value
sut1		-7.62094192621	1.0
msn4		-4.93468192824	0.999999598593
rim101		-4.77194967163	0.999999087744
rap1		-4.4670650166	0.999996034998
fhl1		-4.22275586149	0.999987933341
fkh2		-3.26212725588	0.999447102545
aft2		-3.25678355172	0.999436588389
zap1		-3.13043732204	0.999127268787
sfp1		-2.55208857543	0.994646035376
gcn4		-2.45384610853	0.992933127352
mig2		-1.98403772238	0.976374182581
hsf1		-1.79080814266	0.963337955928
ino4		-1.53290217644	0.937350020222
met4		-1.45958631365	0.927798098519
mig1		-1.34714620411	0.911033425096
sok2		-1.24985194728	0.894323182137
cst6		-1.20564819826	0.886023416727
abf1		-1.16949304839	0.878897479796
cad1		-1.05928287911	0.85526451511
stp1		-0.952991411243	0.829702788808
gln3		-0.884197528042	0.81170520373
rsf2		-0.669722422847	0.748482622531
xbp1		-0.472898337648	0.681857144505
gal4		-0.401449349466	0.655955338866
leu3		-0.171952408328	0.568262527873
mig3		-0.0372724219878	0.514866102863
arr1		0.0397809643892	0.484133876217
rox1		0.147949945597	0.441191135507
mga1		0.184799412977	0.426693184153
nrg1		0.251031085866	0.400895037738
mbp1		0.357250693455	0.360452069258
spt2		0.365666479874	0.357306980775
rtg1		0.562479476173	0.286894691607
upc2		0.572464801652	0.283503562625
stb5		0.647709966387	0.25858627846
ifh1		0.651076990812	0.257498394332
hap4		0.669589363608	0.251559798167
adr1		0.742173531547	0.228991101535
opi1		1.01092763517	0.156025533096
haa1		1.08465228909	0.13903784331
oaf1		1.17560861329	0.11987565602
rpn4		1.27074924527	0.101908935097
aft1		1.39645263807	0.0812891167088
pdr1		1.40959684879	0.0793293790131
gcr1		1.48137807717	0.0692529266393
ecm22		1.54919333848	0.0606676251792
rme1		1.58643774964	0.0563200214056
hac1		1.69879431892	0.0446789722126
yrr1		1.73854681655	0.0410572541669
fkh1		1.83947737565	0.0329225012968
elp4		1.95889628047	0.0250624673657
yhp1		1.97807992436	0.0239598454759
rtg3		2.00960547088	0.0222364808857
pdr3		2.13494148763	0.0163828949561
swi5		2.26415959922	0.011782150213
msn2		2.70525933941	0.00341255412176
azf1		2.74111501253	0.00306155350541
mot3		2.74295272456	0.00304447254987
pip2		2.75010666595	0.00297879340379
stp2		2.95494867395	0.00156360535786
ino2		3.12133065798	0.000900178797226
swi4		3.17437484224	0.00075079816954
sko1		3.44029786348	0.000290537151297
gcr2		3.445046437	0.000285480646793
yox1		3.97757427759	3.48109390397e-05
pho4		3.97909996429	3.45883260164e-05
ace2		4.20830152183	1.28648694066e-05
yap1		4.2188531532	1.22774064229e-05
mcm1		4.4179352778	4.98241242848e-06
ume6		5.07716976234	1.91549280141e-07
skn7		5.32559420149	5.03117752006e-08
tec1		6.04034195854	7.6893975399e-10
