# Supplementary material for: Inferring functional transcription factor-gene binding pairs by integrating transcription factor binding data with transcription factor knockout data
Source: BMC Syst Biol. 2013 Dec 13;7(Suppl 6):S13. doi: 10.1186/1752-0509-7-S6-S13 (PMC4029220; doi:10.1186/1752-0509-7-S6-S13)
Supplement: Additional file 6 — Validation results of our results compared to 50 randomly assigned TF-gene lists. Additional file 1 zipped the raw files for the three biological validations on the comparison of our results, both for the results generated using the dataset of Harbison et al. and the results generated using the dataset of Lee et al., to the 50 random TF-gene lists. Detailed description of the raw files is written in the file 'ReadMe.doc' in Additional File 6. [file 1752-0509-7-S6-S13-S6.zip › AddFile6/Supplementary Random Results/Expression Coherence/Harbison/expression_coherence_Hypothesis1_random_Harbison_0_11.txt]

TF	Rank Sum test	statistic	p value
oaf1		-10.8836799049	1.0
gcn4		-5.62409715206	0.999999990676
pho4		-4.69892866827	0.999998692351
gcr2		-3.37052170949	0.999624870029
fhl1		-3.04421965974	0.998833576304
fkh2		-2.86635251513	0.997923842064
mig1		-2.7290522705	0.99682416824
mig2		-1.92019112772	0.972583119051
mbp1		-1.36231032424	0.91345001461
ino2		-1.20322301431	0.885554984389
swi5		-1.14810847641	0.874538107312
msn4		-0.993216831696	0.83969785126
mcm1		-0.982656716944	0.83711179001
skn7		-0.665360941854	0.747090169788
rme1		-0.625756372365	0.734262624156
aft2		-0.597154927798	0.724798025836
adr1		-0.520759661491	0.698732896488
nrg1		-0.406415939459	0.657781495033
pdr3		-0.321114103327	0.625938038541
rtg1		-0.174340181654	0.569200938821
arr1		-0.138244345861	0.554976345694
pip2		-0.130034324515	0.551730364902
msn2		-0.0881231288607	0.535110593141
pdr1		-0.0237189920216	0.509461621588
ace2		-0.0149576304802	0.505967008712
gal4		-0.00310448989438	0.501238510289
haa1		0.0	0.5
sut1		0.0679603521227	0.472908597852
ifh1		0.093755086677	0.462651855053
gln3		0.128642299998	0.448820346908
sok2		0.172909454108	0.431361300143
tec1		0.231157029765	0.40859640563
stb5		0.260827808613	0.397112649176
stp2		0.263435000067	0.396107658426
abf1		0.291672573517	0.385268490496
rsf2		0.29859560987	0.382624307767
hap4		0.300195882319	0.382013872877
mot3		0.37394379478	0.354223066336
ecm22		0.387298334621	0.349267679152
aft1		0.446962422395	0.327451096041
rim101		0.513579421763	0.303773034949
stp1		0.559277944628	0.287986022565
yap1		0.658375650288	0.255148388948
cst6		0.774060224743	0.219447588774
opi1		0.791602817767	0.214296151708
mig3		0.878564232569	0.189818798097
spt2		1.00515405743	0.1574113368
rtg3		1.13017512757	0.129201219043
yhp1		1.16110378771	0.12279984729
cad1		1.22879096914	0.109575094173
swi4		1.35360687386	0.0879309163688
zap1		1.36909233889	0.0854852063897
ume6		1.37439446562	0.0846596266884
yox1		1.3762756425	0.0843681554894
xbp1		1.3983552995	0.0810031996914
sfp1		1.44073743953	0.0748294367417
rap1		1.44367116565	0.0744157480107
ino4		1.4552767372	0.0727963320497
hac1		1.60985810209	0.0537144187509
met4		1.82112391774	0.0342940111555
gcr1		1.87681228662	0.0302719129469
rpn4		2.15845534081	0.0154462235138
mga1		2.24347296104	0.0124331657888
hsf1		2.34877395669	0.00941766874101
yrr1		2.36801549962	0.00894189333412
upc2		2.43162643985	0.00751560047978
elp4		2.51637522554	0.0059284437558
azf1		2.66853517143	0.00380914008702
sko1		2.82697469854	0.00234950202355
leu3		2.92447177889	0.0017252068239
rox1		3.70965210258	0.000103772120512
fkh1		4.29830454444	8.60547889303e-06
