# Supplementary material for: Inferring functional transcription factor-gene binding pairs by integrating transcription factor binding data with transcription factor knockout data
Source: BMC Syst Biol. 2013 Dec 13;7(Suppl 6):S13. doi: 10.1186/1752-0509-7-S6-S13 (PMC4029220; doi:10.1186/1752-0509-7-S6-S13)
Supplement: Additional file 6 — Validation results of our results compared to 50 randomly assigned TF-gene lists. Additional file 1 zipped the raw files for the three biological validations on the comparison of our results, both for the results generated using the dataset of Harbison et al. and the results generated using the dataset of Lee et al., to the 50 random TF-gene lists. Detailed description of the raw files is written in the file 'ReadMe.doc' in Additional File 6. [file 1752-0509-7-S6-S13-S6.zip › AddFile6/Supplementary Random Results/Expression Coherence/Harbison/expression_coherence_Hypothesis1_random_Harbison_0_12.txt]

TF	Rank Sum test	statistic	p value
oaf1		-10.741456755	1.0
pho4		-4.97194610583	0.999999668579
gcn4		-4.91538909173	0.999999556968
gcr2		-3.48356131718	0.999752605117
fhl1		-3.2975967218	0.99951241959
mig1		-2.69305945267	0.996460017856
fkh2		-2.68923288471	0.996419178142
mig2		-2.10597896623	0.982396910265
mbp1		-1.52765975913	0.936701481915
ino2		-1.43076592929	0.92375134462
msn4		-1.11083933873	0.866681244899
mcm1		-1.09271026122	0.862739483487
swi5		-1.019282944	0.845965670556
abf1		-0.834610437808	0.798031458342
rme1		-0.702558623421	0.758834572095
aft2		-0.645464195589	0.74068679313
adr1		-0.604392454941	0.727208624563
skn7		-0.448468317169	0.673092376618
nrg1		-0.381862777265	0.648718424393
pdr3		-0.346154302488	0.635386622256
rtg1		-0.204313792863	0.580945853918
sut1		-0.160014265933	0.563565081785
pip2		-0.0931639268818	0.537113334055
arr1		-0.0885730864578	0.535289401054
msn2		-0.0597547243644	0.523824507088
haa1		0.0	0.5
gal4		0.0236717354446	0.490557225767
ace2		0.074046451716	0.470486711779
ifh1		0.093755086677	0.462651855053
sok2		0.159535242188	0.436623597306
gln3		0.27377720256	0.392127922104
stp1		0.282768197843	0.388677267119
tec1		0.284179773916	0.388136307421
stb5		0.300339315846	0.381959173471
stp2		0.306135575241	0.379750711132
rsf2		0.343067296447	0.365773916704
ecm22		0.387298334621	0.349267679152
pdr1		0.417460881914	0.338170665612
aft1		0.446555846511	0.327597890767
mot3		0.472980668056	0.318113485719
rim101		0.484827338387	0.313899414224
ume6		0.524618284926	0.299924286532
yap1		0.726356458845	0.233810138116
cst6		0.746277867867	0.227749789067
opi1		0.777077995423	0.218556377744
mig3		0.878564232569	0.189818798097
spt2		1.02654703588	0.152316902307
rtg3		1.12743972992	0.129778304605
yhp1		1.1472665887	0.125635729116
hap4		1.17000545611	0.12099938658
zap1		1.27008119883	0.102027853997
sfp1		1.31405039967	0.0944146220758
xbp1		1.3983552995	0.0810031996914
cad1		1.40252249306	0.0803796392533
yox1		1.50240183178	0.0664966817884
hac1		1.60985810209	0.0537144187509
swi4		1.73327924138	0.041523024278
rap1		1.74844487344	0.0401935116984
hsf1		1.75620658223	0.0395265706023
met4		1.78473502912	0.0371521531187
ino4		1.80923737628	0.035207066644
gcr1		1.87225993047	0.0305853257057
rpn4		2.25268689062	0.012139449049
mga1		2.27883533488	0.0113384277883
upc2		2.39931825714	0.00821281573134
elp4		2.41922305779	0.00777684964826
yrr1		2.42241947732	0.00770877109069
leu3		2.82424625969	0.00236959783119
azf1		2.85427581209	0.00215675321347
sko1		2.92656848276	0.00171362020791
rox1		3.80497371197	7.09096259073e-05
fkh1		4.28516781107	9.13006518851e-06
