# Supplementary material for: Inferring functional transcription factor-gene binding pairs by integrating transcription factor binding data with transcription factor knockout data
Source: BMC Syst Biol. 2013 Dec 13;7(Suppl 6):S13. doi: 10.1186/1752-0509-7-S6-S13 (PMC4029220; doi:10.1186/1752-0509-7-S6-S13)
Supplement: Additional file 6 — Validation results of our results compared to 50 randomly assigned TF-gene lists. Additional file 1 zipped the raw files for the three biological validations on the comparison of our results, both for the results generated using the dataset of Harbison et al. and the results generated using the dataset of Lee et al., to the 50 random TF-gene lists. Detailed description of the raw files is written in the file 'ReadMe.doc' in Additional File 6. [file 1752-0509-7-S6-S13-S6.zip › AddFile6/Supplementary Random Results/Expression Coherence/Harbison/expression_coherence_Hypothesis1_random_Harbison_0_13.txt]

TF	Rank Sum test	statistic	p value
abf1		-4.41542484062	0.99999495941
rtg3		-3.70441226262	0.999894059287
rim101		-3.50491630394	0.999771624576
mbp1		-3.49294503828	0.999761137588
rox1		-3.33826486137	0.999578483256
mot3		-2.80009582742	0.997445628085
fkh2		-2.70616667098	0.996596756242
sok2		-2.62484830609	0.995665621072
cst6		-2.26054893028	0.988106398386
gln3		-1.75927561702	0.960734647001
hsf1		-1.66375488578	0.951919288524
rsf2		-1.43632959145	0.924545711221
aft1		-1.26146944441	0.896430118966
adr1		-1.12889268863	0.870528447284
pdr1		-1.09010235738	0.862165971002
pho4		-0.923398586854	0.822100236053
gcr1		-0.850049048889	0.802351091443
sfp1		-0.718766929608	0.763857731485
stp1		-0.666240562726	0.747371325068
pdr3		-0.551942418129	0.709506097452
azf1		-0.535337628689	0.703791794564
arr1		-0.443744569623	0.671386365955
zap1		-0.32147021221	0.626072958765
nrg1		-0.153507258837	0.561000866785
xbp1		-0.101698567236	0.540502030285
rpn4		-0.0673663681553	0.526854978666
swi4		-0.00948281386266	0.503783038689
yhp1		0.39075552337	0.347988976735
rtg1		0.397434908123	0.345523388886
ifh1		0.453149585605	0.325220515939
rme1		0.459227068587	0.323035557123
leu3		0.492802153477	0.311076194486
gcn4		0.54883297808	0.291560038165
ino2		0.593109605037	0.276553901404
met4		0.642683755782	0.260214661787
ume6		0.701640263826	0.241451767547
hap4		0.718890884019	0.23610407683
opi1		0.98914040165	0.161297226441
mig2		1.02902304368	0.151734423256
ecm22		1.03279555899	0.150849791239
haa1		1.08465228909	0.13903784331
oaf1		1.10693510711	0.134160992945
spt2		1.14691638936	0.125708089182
gal4		1.4944238229	0.0675324393826
fhl1		1.61935935245	0.0526849836072
hac1		1.81662542476	0.0346372438423
stb5		2.21287129636	0.0134532600607
stp2		2.46285898101	0.0068917057835
fkh1		2.55153208061	0.00536252249425
ino4		2.5781486618	0.00496656268701
mig3		2.70225059411	0.00344359164229
cad1		2.80983915433	0.00247831322858
sut1		2.88562194027	0.0019532054951
msn4		2.95248892449	0.00157611689036
aft2		3.16077297401	0.00078675544006
msn2		3.3251391568	0.000441872070042
upc2		3.38478485909	0.000356170314399
yox1		3.90562123128	4.69918129604e-05
yap1		4.02245433924	2.87974110496e-05
yrr1		4.17857546312	1.46670333535e-05
skn7		4.38052840309	5.91959290982e-06
mig1		4.39174025306	5.62234942165e-06
pip2		4.62893116498	1.8377895539e-06
sko1		5.09442741043	1.74898412126e-07
gcr2		5.70168963003	5.93128357946e-09
tec1		6.16412038546	3.54380040845e-10
mga1		7.05007511453	8.94106165832e-13
mcm1		7.11952354346	5.41503937656e-13
ace2		7.83504789825	2.34332007103e-15
swi5		8.87457115241	3.51016969839e-19
elp4		11.1899931238	2.28234517143e-29
rap1		11.893530191	6.39423126057e-33
