# Supplementary material for: Inferring functional transcription factor-gene binding pairs by integrating transcription factor binding data with transcription factor knockout data
Source: BMC Syst Biol. 2013 Dec 13;7(Suppl 6):S13. doi: 10.1186/1752-0509-7-S6-S13 (PMC4029220; doi:10.1186/1752-0509-7-S6-S13)
Supplement: Additional file 6 — Validation results of our results compared to 50 randomly assigned TF-gene lists. Additional file 1 zipped the raw files for the three biological validations on the comparison of our results, both for the results generated using the dataset of Harbison et al. and the results generated using the dataset of Lee et al., to the 50 random TF-gene lists. Detailed description of the raw files is written in the file 'ReadMe.doc' in Additional File 6. [file 1752-0509-7-S6-S13-S6.zip › AddFile6/Supplementary Random Results/Expression Coherence/Harbison/expression_coherence_Hypothesis1_random_Harbison_0_14.txt]

TF	Rank Sum test	statistic	p value
rox1		-7.93384721596	1.0
fkh2		-5.53032410125	0.999999984018
aft1		-3.19216279475	0.999293941402
cad1		-2.8991020004	0.998128834362
mig2		-2.68711718971	0.996396416909
gcn4		-2.38520647986	0.991465231121
ifh1		-2.19282730506	0.985840088071
pho4		-2.17793129635	0.985294423954
ume6		-1.98211812771	0.976266989445
fkh1		-1.96316610418	0.97518656174
rme1		-1.93699383238	0.973626951352
hsf1		-1.5383711855	0.938021058293
rpn4		-1.52288093654	0.936105752009
opi1		-1.46119712784	0.928019324482
azf1		-1.40041086996	0.919304841593
msn4		-1.32295965728	0.907075602857
ino4		-1.29118335328	0.901679946971
pdr3		-1.28234034014	0.900138358669
pdr1		-1.12365551501	0.869420402435
gln3		-1.1020939125	0.86478957718
rsf2		-1.09273287016	0.862744448355
mot3		-0.921160224023	0.821516609227
sut1		-0.856136399921	0.804038831627
arr1		-0.732980752697	0.768214915653
ino2		-0.572602352678	0.716543016807
upc2		-0.349491420387	0.636639794607
leu3		-0.286587347214	0.612785848154
nrg1		-0.263829838285	0.604044479351
mig1		-0.228049355659	0.5901960645
gcr1		-0.212719187502	0.584227000098
rtg1		-0.16333721045	0.564873531207
aft2		-0.0466724581363	0.51861285918
cst6		-0.0461492133306	0.5184043394
met4		0.0376205125336	0.48499512643
hac1		0.0551629699317	0.478004314854
rim101		0.264519167062	0.395689948725
xbp1		0.386454555498	0.349580026389
stp1		0.617310854447	0.268514854349
gal4		0.683957929855	0.247000865914
sfp1		0.782256066826	0.217032050197
adr1		0.825666303578	0.204496706037
mbp1		0.864902262055	0.193546217967
mga1		0.901920002762	0.183549682396
sok2		1.0645235821	0.143545788636
haa1		1.08465228909	0.13903784331
msn2		1.13413259678	0.128369466079
yrr1		1.14174259067	0.126780515851
zap1		1.20751458479	0.11361701585
swi5		1.21734191582	0.11173707632
stb5		1.24365629286	0.106813044246
ecm22		1.29099444874	0.0983528012295
yox1		1.32432498744	0.0926975676543
mig3		1.35511877084	0.0876898595577
spt2		1.45129243728	0.0733492231478
oaf1		1.53453087486	0.0624495518167
yhp1		1.64011505941	0.0504906229007
fhl1		1.96037701907	0.024975869937
rtg3		2.2525999618	0.0121421917683
swi4		2.93655972144	0.00165937455457
stp2		2.95632611186	0.0015566386252
hap4		3.05079336594	0.00114118794982
ace2		3.43014933861	0.0003016245683
sko1		3.47222947883	0.000258077461149
pip2		3.70359229778	0.000106283895723
gcr2		3.90479824859	4.71520125975e-05
mcm1		4.05496295888	2.50711239427e-05
yap1		4.68018663803	1.43306939116e-06
elp4		5.11083120255	1.60372235165e-07
skn7		5.40850283446	3.1776890896e-08
rap1		5.573462232	1.2486290597e-08
abf1		6.03310209276	8.04208633203e-10
tec1		6.56055846448	2.6803315822e-11
