# Supplementary material for: Inferring functional transcription factor-gene binding pairs by integrating transcription factor binding data with transcription factor knockout data
Source: BMC Syst Biol. 2013 Dec 13;7(Suppl 6):S13. doi: 10.1186/1752-0509-7-S6-S13 (PMC4029220; doi:10.1186/1752-0509-7-S6-S13)
Supplement: Additional file 6 — Validation results of our results compared to 50 randomly assigned TF-gene lists. Additional file 1 zipped the raw files for the three biological validations on the comparison of our results, both for the results generated using the dataset of Harbison et al. and the results generated using the dataset of Lee et al., to the 50 random TF-gene lists. Detailed description of the raw files is written in the file 'ReadMe.doc' in Additional File 6. [file 1752-0509-7-S6-S13-S6.zip › AddFile6/Supplementary Random Results/Expression Coherence/Harbison/expression_coherence_Hypothesis1_random_Harbison_0_15.txt]

TF	Rank Sum test	statistic	p value
mbp1		-10.0094789959	1.0
mcm1		-5.7155873621	0.999999994534
ino2		-5.41101521736	0.999999968666
skn7		-5.01991652301	0.99999974153
mig1		-4.60319213014	0.99999791968
rpn4		-3.81040974474	0.999930631672
swi4		-3.38010083283	0.999637703793
pdr1		-2.70098504028	0.996543277597
sut1		-2.57596325228	0.99500193653
rox1		-2.49377852745	0.993680431053
azf1		-2.47880999557	0.993408924666
upc2		-2.38986710826	0.991572764932
nrg1		-2.18647575838	0.985609591828
zap1		-2.09566557737	0.98194406626
yrr1		-1.88744440256	0.970449711173
rsf2		-1.8545752152	0.968171544932
ino4		-1.75623758469	0.960476075189
gln3		-1.73618597343	0.958734521707
sok2		-1.7128544266	0.956630337875
stb5		-1.49349607773	0.9323463099
adr1		-1.38137131072	0.916417588826
pdr3		-1.25941621415	0.896059982015
elp4		-1.20575842552	0.886044674985
pho4		-1.12111014997	0.868879510625
gcn4		-0.829842206785	0.79668599798
gcr1		-0.758795000554	0.776012401607
xbp1		-0.747484469186	0.772614412896
mga1		-0.406315174791	0.657744481531
spt2		-0.309430928909	0.62150312692
sfp1		-0.294438154714	0.615788442446
ifh1		-0.161467093721	0.56413723667
cst6		-0.0187646945008	0.507485590716
rim101		0.0816260444943	0.467472044944
rtg3		0.181562018779	0.427963228989
hac1		0.198511640094	0.421322389246
arr1		0.212311666298	0.415931947253
ace2		0.359446694453	0.35963047419
met4		0.416736748958	0.338435485719
aft1		0.426633628169	0.334823100108
yhp1		0.590522816675	0.277420096738
stp1		0.768651580053	0.2210500882
fkh2		1.040797697	0.14898472457
leu3		1.05557004479	0.145582346255
swi5		1.06033626006	0.144495824343
haa1		1.08465228909	0.13903784331
cad1		1.11761192558	0.131866386607
ecm22		1.16189500386	0.122639058403
tec1		1.32400911129	0.0927500093753
yap1		1.42461990217	0.0771335519132
opi1		1.63259003151	0.0512776245908
mot3		2.10574847646	0.0176131032633
rme1		2.1307725375	0.0165539429247
oaf1		2.25944505646	0.0119278571915
pip2		2.34195993866	0.00959138692586
hsf1		2.35716347858	0.00920756893393
aft2		2.4818243295	0.00653558488248
gal4		2.51172635517	0.00600711046893
stp2		2.58613967386	0.00485287955998
mig3		2.69293248862	0.00354133045336
msn4		3.28888871236	0.000502918929865
fkh1		3.82947696391	6.4207951382e-05
hap4		3.99722972878	3.20440491204e-05
sko1		4.16789719525	1.53711259821e-05
msn2		4.24258542987	1.10479693197e-05
mig2		4.6032819556	2.07942290363e-06
rtg1		4.77946304307	8.78819877549e-07
fhl1		5.03488856562	2.39063444741e-07
gcr2		5.0849035712	1.83906445609e-07
ume6		5.43847525412	2.68692358879e-08
abf1		6.21749372895	2.52579171313e-10
rap1		7.73926850421	4.99952089114e-15
yox1		10.4945879433	4.57379792244e-26
