# Supplementary material for: Inferring functional transcription factor-gene binding pairs by integrating transcription factor binding data with transcription factor knockout data
Source: BMC Syst Biol. 2013 Dec 13;7(Suppl 6):S13. doi: 10.1186/1752-0509-7-S6-S13 (PMC4029220; doi:10.1186/1752-0509-7-S6-S13)
Supplement: Additional file 6 — Validation results of our results compared to 50 randomly assigned TF-gene lists. Additional file 1 zipped the raw files for the three biological validations on the comparison of our results, both for the results generated using the dataset of Harbison et al. and the results generated using the dataset of Lee et al., to the 50 random TF-gene lists. Detailed description of the raw files is written in the file 'ReadMe.doc' in Additional File 6. [file 1752-0509-7-S6-S13-S6.zip › AddFile6/Supplementary Random Results/Expression Coherence/Harbison/expression_coherence_Hypothesis1_random_Harbison_0_16.txt]

TF	Rank Sum test	statistic	p value
msn4		-2.86168834712	0.997893044789
swi4		-2.69026578113	0.996430243377
mbp1		-2.29264470151	0.989065765703
mot3		-2.21869408151	0.986746228023
sut1		-2.10037138999	0.982151908136
hsf1		-1.9752941464	0.975882611429
met4		-1.57513503072	0.942387360169
skn7		-1.49799228633	0.932932372709
ino2		-1.395278416	0.918534050894
spt2		-1.34757711134	0.911102781784
cst6		-0.795344560202	0.786793450189
opi1		-0.7465758685	0.772340190313
aft2		-0.692323717686	0.755632970635
fhl1		-0.644051499527	0.740228980345
aft1		-0.501172540333	0.691875150989
gcr1		-0.418816766055	0.662324974651
sok2		-0.40982406526	0.659032494264
gal4		-0.370404450523	0.644459420885
sfp1		-0.297641735032	0.617011691265
rsf2		-0.230299805485	0.591070594125
ino4		-0.0919249660983	0.536621172319
stb5		0.0113769803434	0.495461339429
leu3		0.115595566865	0.453986538241
arr1		0.20154223395	0.420137304481
cad1		0.259341670403	0.397685815288
rim101		0.26078513026	0.39712910605
rtg1		0.264261015281	0.395789399034
ifh1		0.276056644104	0.391252280076
stp1		0.420454121139	0.33707686917
nrg1		0.50267322328	0.307597019314
fkh1		0.541959641302	0.29392315445
fkh2		0.623448378106	0.266494957561
pdr3		0.720875592751	0.23549303043
xbp1		0.727144755739	0.233568642089
zap1		0.753748636492	0.225500085637
rpn4		0.799264580835	0.212068505967
rtg3		0.808196029606	0.209488871508
gln3		0.856257118992	0.19592778723
swi5		0.936506294968	0.174506286502
haa1		1.08465228909	0.13903784331
gcn4		1.1407959431	0.126977424631
hap4		1.21101458532	0.112944907418
upc2		1.24657972586	0.106275819718
rox1		1.30439247591	0.0960498996313
rme1		1.31748989114	0.0938372336624
yhp1		1.33406877537	0.0910906589536
pho4		1.35709367644	0.0873757237389
mig3		1.49222803744	0.0678196872958
mig2		1.56222838828	0.0591170976043
mig1		1.63252799291	0.051284153198
ecm22		1.80739222823	0.035350572433
hac1		1.80761922558	0.0353328919504
msn2		2.2930120996	0.0109236541811
sko1		2.33295872665	0.00982515581748
yox1		2.55385469165	0.00532688535887
mcm1		3.27600748745	0.000526428847846
oaf1		3.46456245378	0.000265547402469
adr1		3.50551624478	0.000227861345048
yrr1		4.15882229475	1.59946319296e-05
ace2		4.32703543981	7.5564826327e-06
abf1		4.54966583222	2.68655876737e-06
pip2		4.72742620092	1.13691832646e-06
pdr1		4.99173857965	2.99191047337e-07
gcr2		5.11347660223	1.58141474225e-07
azf1		5.1293228078	1.45393166037e-07
stp2		5.18433192941	1.08395269894e-07
elp4		5.27751818903	6.54726052912e-08
mga1		5.43688660184	2.71098102893e-08
ume6		5.47038712854	2.24526808559e-08
rap1		5.47298373598	2.21260369978e-08
tec1		6.83520521181	4.09438612465e-12
yap1		8.01418549066	5.54346392272e-16
