# Supplementary material for: Inferring functional transcription factor-gene binding pairs by integrating transcription factor binding data with transcription factor knockout data
Source: BMC Syst Biol. 2013 Dec 13;7(Suppl 6):S13. doi: 10.1186/1752-0509-7-S6-S13 (PMC4029220; doi:10.1186/1752-0509-7-S6-S13)
Supplement: Additional file 6 — Validation results of our results compared to 50 randomly assigned TF-gene lists. Additional file 1 zipped the raw files for the three biological validations on the comparison of our results, both for the results generated using the dataset of Harbison et al. and the results generated using the dataset of Lee et al., to the 50 random TF-gene lists. Detailed description of the raw files is written in the file 'ReadMe.doc' in Additional File 6. [file 1752-0509-7-S6-S13-S6.zip › AddFile6/Supplementary Random Results/Expression Coherence/Harbison/expression_coherence_Hypothesis1_random_Harbison_0_17.txt]

TF	Rank Sum test	statistic	p value
rox1		-7.12935220067	0.999999999999
yhp1		-5.44336804509	0.999999973859
rpn4		-5.07174382629	0.999999802907
hsf1		-4.81195427906	0.999999252692
fkh2		-4.63701485337	0.999998232615
hap4		-3.54171424599	0.999801232062
mig2		-3.4880755957	0.999756744747
leu3		-3.01973405352	0.998735016352
aft1		-2.84250753406	0.997761991341
adr1		-2.55405069748	0.994676112411
ino2		-2.48258562096	0.993478364108
opi1		-2.44888504726	0.99283504132
msn4		-2.41788439229	0.99219448213
rap1		-2.19170761907	0.985799687379
pdr3		-1.7494634921	0.959894532938
mig1		-1.62721679977	0.948154469526
aft2		-1.52082999859	0.935848747875
arr1		-1.43892803236	0.92491454289
stp1		-1.32280897381	0.907050543899
ifh1		-0.859421627872	0.804946029193
gln3		-0.835689873442	0.798335303184
met4		-0.622529909782	0.733203258561
cad1		-0.387186155813	0.650690800763
fkh1		-0.380932613577	0.648373374193
zap1		-0.334741918218	0.631090111177
gal4		0.0960451561072	0.461742354461
xbp1		0.233906704643	0.407528704017
mig3		0.419314747362	0.337493060061
sok2		0.446762364849	0.327523323734
hac1		0.48821104681	0.312700180349
mot3		0.513282475202	0.303876870457
rim101		0.664509189305	0.253182234735
rtg1		0.831103738656	0.202957513942
rsf2		0.873550986322	0.191181414142
sut1		0.938781704755	0.173921417001
cst6		1.05122073009	0.14657861217
haa1		1.08465228909	0.13903784331
abf1		1.25056796042	0.105546073036
upc2		1.47005582781	0.0707733172078
msn2		1.53008309357	0.0629980812252
ecm22		1.54919333848	0.0606676251792
sfp1		1.54965917036	0.060611671432
swi5		1.60540980323	0.0542018242055
yap1		1.63104112333	0.05144082128
spt2		1.85464486022	0.0318234787846
pho4		1.9125485144	0.0279029380976
gcr1		1.97406716806	0.0241870529824
gcn4		1.97870154239	0.0239248096067
mga1		1.99648611253	0.0229405179493
pdr1		2.20355947842	0.0137776698477
ino4		2.47024720998	0.00675098547736
azf1		2.54587278794	0.00545024521558
fhl1		2.55911367398	0.00524697104608
skn7		2.67317265627	0.00375687837149
yrr1		2.6749857267	0.00373662159042
rtg3		2.6770424966	0.0037137606725
stp2		2.77553738632	0.00275552813552
stb5		2.92236053493	0.00173694579842
swi4		3.11764432422	0.000911513317805
nrg1		3.20129905895	0.000684047296014
sko1		3.77948143682	7.85776541774e-05
rme1		3.79961173025	7.24614817451e-05
pip2		4.0329653646	2.75386999831e-05
oaf1		4.38608576371	5.77043161221e-06
ume6		4.4768770631	3.78714176541e-06
ace2		4.92628323698	4.19042444448e-07
yox1		5.04375111991	2.28246491599e-07
gcr2		5.36280565381	4.09695762199e-08
mcm1		5.92000432544	1.60966575784e-09
mbp1		6.08959057545	5.65999034463e-10
tec1		6.80899567699	4.91412162564e-12
elp4		9.94764467053	1.29111144735e-23
