# Supplementary material for: Inferring functional transcription factor-gene binding pairs by integrating transcription factor binding data with transcription factor knockout data
Source: BMC Syst Biol. 2013 Dec 13;7(Suppl 6):S13. doi: 10.1186/1752-0509-7-S6-S13 (PMC4029220; doi:10.1186/1752-0509-7-S6-S13)
Supplement: Additional file 6 — Validation results of our results compared to 50 randomly assigned TF-gene lists. Additional file 1 zipped the raw files for the three biological validations on the comparison of our results, both for the results generated using the dataset of Harbison et al. and the results generated using the dataset of Lee et al., to the 50 random TF-gene lists. Detailed description of the raw files is written in the file 'ReadMe.doc' in Additional File 6. [file 1752-0509-7-S6-S13-S6.zip › AddFile6/Supplementary Random Results/Expression Coherence/Harbison/expression_coherence_Hypothesis1_random_Harbison_0_18.txt]

TF	Rank Sum test	statistic	p value
rox1		-7.95587531897	1.0
gcn4		-6.76835668876	0.999999999993
rim101		-3.74202764087	0.999908729284
abf1		-3.69190747642	0.999888710779
adr1		-3.56564544285	0.999818519099
aft2		-3.12041392454	0.999097014651
rtg3		-2.33078674453	0.990117696287
stp1		-1.65735163042	0.951275797744
yhp1		-1.19273167117	0.883512761104
opi1		-1.1387460718	0.872595459712
pdr3		-1.06720623467	0.85706064109
fkh2		-0.782161889807	0.782940280815
aft1		-0.698497369626	0.757566898859
hsf1		-0.666946120769	0.747596725192
rsf2		-0.654898527322	0.743733455762
met4		-0.620962388427	0.73268781482
nrg1		-0.578799136108	0.718637642937
rme1		-0.461513405344	0.67778484701
gcr1		-0.425852225563	0.664892235634
arr1		-0.351874718161	0.637533889916
mig2		-0.343678741531	0.634456049897
gln3		-0.19383658778	0.576848081304
ino2		-0.16813530763	0.566761583375
pip2		0.00566663340778	0.497739352445
cad1		0.0228293723946	0.490893189172
zap1		0.13735162409	0.445376433468
gal4		0.351001388683	0.362793653292
pho4		0.384164027784	0.350428439068
leu3		0.53042674934	0.297908041907
mot3		0.567744376749	0.285104277035
sok2		0.649923012585	0.257870976235
rap1		0.790719224643	0.214553927521
hac1		1.02933351376	0.151661489978
hap4		1.06138362182	0.144257798503
mig3		1.06226402665	0.144057920262
haa1		1.08465228909	0.13903784331
ifh1		1.2188161268	0.111456994588
sut1		1.22641035163	0.110022146249
rpn4		1.36255435628	0.086511501102
sfp1		1.52898151558	0.0631345131776
gcr2		1.76917945546	0.0384319657793
mig1		1.97206498325	0.0243010943608
msn4		2.03509935704	0.0209204383408
ecm22		2.06559111798	0.0194335519062
rtg1		2.16417061187	0.0152256289252
fhl1		2.37037623658	0.00888499607742
azf1		2.44533989992	0.00723578419691
xbp1		2.4763601122	0.00663648135008
cst6		2.61379596191	0.00447712465355
stb5		2.67948955569	0.0036867251739
msn2		2.72940266238	0.0031724588618
pdr1		2.87489856159	0.00202078659977
ume6		2.89199581947	0.00191401520277
spt2		3.42531372792	0.000307044931994
yox1		3.57660041593	0.000174045819624
oaf1		3.61437400021	0.000150537095212
sko1		3.64076885696	0.000135912545378
swi4		3.69824517552	0.000108547573091
fkh1		4.14659209089	1.68730242873e-05
mbp1		4.26326958749	1.00728610757e-05
stp2		4.32343323639	7.68098208052e-06
yrr1		4.70186889561	1.28895505335e-06
mcm1		4.7371454279	1.08374814165e-06
upc2		5.49560847232	1.94682759367e-08
swi5		6.33716781522	1.1701352679e-10
skn7		7.46347761658	4.21340991214e-14
ace2		7.80049700801	3.08319148466e-15
ino4		8.39402349893	2.3489109477e-17
elp4		9.53077715492	7.80550682501e-22
mga1		10.1356523708	1.91901527949e-24
tec1		10.5682025942	2.09218630626e-26
yap1		11.9409381405	3.62009628348e-33
