# Supplementary material for: Inferring functional transcription factor-gene binding pairs by integrating transcription factor binding data with transcription factor knockout data
Source: BMC Syst Biol. 2013 Dec 13;7(Suppl 6):S13. doi: 10.1186/1752-0509-7-S6-S13 (PMC4029220; doi:10.1186/1752-0509-7-S6-S13)
Supplement: Additional file 6 — Validation results of our results compared to 50 randomly assigned TF-gene lists. Additional file 1 zipped the raw files for the three biological validations on the comparison of our results, both for the results generated using the dataset of Harbison et al. and the results generated using the dataset of Lee et al., to the 50 random TF-gene lists. Detailed description of the raw files is written in the file 'ReadMe.doc' in Additional File 6. [file 1752-0509-7-S6-S13-S6.zip › AddFile6/Supplementary Random Results/Expression Coherence/Harbison/expression_coherence_Hypothesis1_random_Harbison_0_19.txt]

TF	Rank Sum test	statistic	p value
fkh2		-4.91348355117	0.999999552639
swi4		-4.35754835223	0.999993423628
yhp1		-3.18761390862	0.999282740288
sut1		-2.96199832185	0.998471752751
opi1		-2.94563397143	0.99838853229
rap1		-2.70448671313	0.996579499724
gcr1		-2.57332277799	0.994963639069
ifh1		-2.47409256509	0.993321245852
hac1		-2.20839508876	0.986391628068
swi5		-2.07099273623	0.980820262564
gal4		-1.76315622939	0.961062928106
met4		-1.70647092716	0.956039782607
adr1		-1.40503493058	0.919994554257
aft2		-1.21839434051	0.888462922629
sok2		-1.09159043956	0.862493419896
rpn4		-1.0185594357	0.845793914825
yrr1		-0.833810716934	0.797806172372
hsf1		-0.799926303556	0.78812325155
ino4		-0.710190104869	0.761206871902
zap1		-0.584797712382	0.720658128631
fhl1		-0.475989010122	0.682958896301
stb5		-0.375440351332	0.646333500034
mig2		-0.372726066129	0.645323832885
pdr1		-0.313931731071	0.623213555068
gln3		-0.204896333029	0.58117343987
sfp1		-0.0495098776472	0.519743517185
rim101		0.0303203788332	0.487905772042
nrg1		0.166739302353	0.433787589798
cad1		0.323492206832	0.373161254292
arr1		0.625286429212	0.265891542575
stp1		0.661688961955	0.254085290106
msn4		0.669519614718	0.251582036363
xbp1		0.808503609528	0.209400364502
upc2		0.873259344994	0.19126086732
mbp1		0.88270192622	0.188698670572
haa1		1.08465228909	0.13903784331
hap4		1.14439243891	0.126230461257
ace2		1.37570024964	0.0844572273172
spt2		1.39947990718	0.0808345597681
ume6		1.50063559982	0.0667249191439
aft1		1.50297551982	0.0664226784189
cst6		1.51914457847	0.0643630539571
mig1		1.55447242223	0.0600358849457
mig3		1.5614482497	0.0592090125463
pip2		1.57062674651	0.0581346867619
ino2		1.67051050841	0.0474092010418
rsf2		1.67986501794	0.0464917907138
mot3		1.73532375839	0.0413417379272
mcm1		1.73704716212	0.0411894233043
ecm22		2.06559111798	0.0194335519062
pho4		2.06616567999	0.0194064191216
leu3		2.12618992793	0.0167437242076
mga1		2.15789538025	0.0154679833834
pdr3		2.38005329632	0.00865506712179
sko1		2.83724209898	0.00227525464564
rme1		2.84107670993	0.00224807479281
azf1		2.97914501507	0.00144526971355
oaf1		3.13803908818	0.00085041096988
stp2		3.41639037341	0.000317286040005
msn2		3.63477727396	0.000139110445095
gcn4		3.73406543836	9.42067526368e-05
rtg3		3.84745076455	5.96766265152e-05
gcr2		3.9482449122	3.93631212757e-05
rtg1		5.34232193205	4.58817486433e-08
skn7		5.46676403389	2.29162762646e-08
abf1		5.56831018506	1.28610814133e-08
rox1		5.87705603893	2.08813431394e-09
tec1		6.44679097311	5.7121587309e-11
fkh1		7.14730869472	4.4247860758e-13
yox1		7.16344897059	3.93360780666e-13
yap1		7.61219802807	1.34736625448e-14
elp4		8.98793697416	1.25957212922e-19
