# Supplementary material for: Inferring functional transcription factor-gene binding pairs by integrating transcription factor binding data with transcription factor knockout data
Source: BMC Syst Biol. 2013 Dec 13;7(Suppl 6):S13. doi: 10.1186/1752-0509-7-S6-S13 (PMC4029220; doi:10.1186/1752-0509-7-S6-S13)
Supplement: Additional file 6 — Validation results of our results compared to 50 randomly assigned TF-gene lists. Additional file 1 zipped the raw files for the three biological validations on the comparison of our results, both for the results generated using the dataset of Harbison et al. and the results generated using the dataset of Lee et al., to the 50 random TF-gene lists. Detailed description of the raw files is written in the file 'ReadMe.doc' in Additional File 6. [file 1752-0509-7-S6-S13-S6.zip › AddFile6/Supplementary Random Results/Expression Coherence/Harbison/expression_coherence_Hypothesis1_random_Harbison_0_2.txt]

TF	Rank Sum test	statistic	p value
abf1		-6.76974028757	0.999999999994
gcn4		-5.81875477742	0.999999997036
mbp1		-5.35119254724	0.999999956312
mga1		-4.86159262126	0.999999417775
rap1		-4.69870380544	0.999998690911
arr1		-4.69173617026	0.999998645518
rtg3		-3.83753494808	0.999937862224
mig3		-3.3119209252	0.999536711339
msn4		-3.30081496111	0.999517977798
mig1		-3.10951390087	0.999063022668
aft2		-3.01865113004	0.998730486363
rim101		-2.924049539	0.998272451224
stb5		-2.88699789802	0.998055315856
mot3		-2.52644571903	0.994238840369
hsf1		-2.30094116025	0.989302521422
spt2		-2.28859736626	0.988948621464
xbp1		-2.21702876575	0.986689437054
yhp1		-2.13203329825	0.983497945363
leu3		-2.076237273	0.981063994221
ino4		-2.06090352483	0.98034387752
rpn4		-2.03635606878	0.979142693286
nrg1		-1.84587562563	0.967544866724
fkh1		-1.76679594108	0.961368795635
yap1		-1.63275672733	0.948739914305
rsf2		-1.40562295072	0.920081941381
rox1		-1.30675967504	0.904352827774
rme1		-1.01671995778	0.845356665634
cad1		-0.872082025475	0.808418184419
ume6		-0.84796963245	0.801772558459
fhl1		-0.832168661745	0.797343124973
aft1		-0.813422819653	0.792012159855
stp1		-0.720859771967	0.764502102165
gal4		-0.717719257456	0.763534796552
zap1		-0.706139024461	0.759949157366
yox1		-0.513055162022	0.696043632561
rtg1		-0.450552700139	0.673844018226
mig2		-0.41145583226	0.659630839285
cst6		-0.350296399462	0.636941866442
pho4		-0.23368684981	0.592385951272
sut1		-0.146076359909	0.558069445862
sok2		0.0901167136509	0.464097233843
ino2		0.0934454179644	0.462774855011
hac1		0.388392339315	0.348862856248
gcr1		0.574631501647	0.282770271242
adr1		0.634797105993	0.262780375508
fkh2		0.635356602947	0.262597932427
upc2		0.779384635701	0.217876585853
oaf1		0.81167682434	0.208488548031
ifh1		0.880256091578	0.189360296611
gln3		0.973839673742	0.165068075403
gcr2		1.03050789167	0.151385824803
haa1		1.08465228909	0.13903784331
mcm1		1.17808744537	0.119380873301
ace2		1.20024168135	0.115022745878
met4		1.35590597257	0.0875645434847
swi4		1.62066744142	0.0525444899379
azf1		1.71310493202	0.0433466184269
swi5		1.7354571312	0.0413299341478
sfp1		1.91486732665	0.0277547127945
sko1		1.92688303948	0.0269971038199
opi1		1.98118576777	0.0237852223431
pdr3		2.00480298777	0.0224920565088
stp2		2.10782436001	0.0175230924574
ecm22		2.32379000772	0.0100683757752
yrr1		2.83239625039	0.00231002781629
pdr1		3.14257329146	0.000837348904702
msn2		3.39937987495	0.000337694201719
hap4		3.90540493947	4.70338658889e-05
tec1		4.19636787234	1.35614785767e-05
skn7		4.91820494024	4.36707224001e-07
pip2		5.38002105489	3.72385638207e-08
elp4		9.37403472678	3.49058065018e-21
