# Supplementary material for: Inferring functional transcription factor-gene binding pairs by integrating transcription factor binding data with transcription factor knockout data
Source: BMC Syst Biol. 2013 Dec 13;7(Suppl 6):S13. doi: 10.1186/1752-0509-7-S6-S13 (PMC4029220; doi:10.1186/1752-0509-7-S6-S13)
Supplement: Additional file 6 — Validation results of our results compared to 50 randomly assigned TF-gene lists. Additional file 1 zipped the raw files for the three biological validations on the comparison of our results, both for the results generated using the dataset of Harbison et al. and the results generated using the dataset of Lee et al., to the 50 random TF-gene lists. Detailed description of the raw files is written in the file 'ReadMe.doc' in Additional File 6. [file 1752-0509-7-S6-S13-S6.zip › AddFile6/Supplementary Random Results/Expression Coherence/Harbison/expression_coherence_Hypothesis1_random_Harbison_0_20.txt]

TF	Rank Sum test	statistic	p value
cad1		-3.96112440419	0.999962701174
ino2		-3.7248902031	0.999902299875
rox1		-3.09993692678	0.999032190718
azf1		-2.08231809332	0.981343287841
yhp1		-1.43028963405	0.92368304566
rpn4		-1.41820262329	0.921934191873
ino4		-1.18563358965	0.882116484381
sut1		-1.07209035765	0.858160275321
hsf1		-1.02034951301	0.846218635555
rtg3		-0.917042060951	0.820439700001
xbp1		-0.879692606593	0.810487072163
leu3		-0.851116389826	0.802647649113
stb5		-0.834473957096	0.797993021577
fkh2		-0.805185243078	0.789643604583
rme1		-0.787059763556	0.784376559023
msn4		-0.751605976154	0.773855975812
adr1		-0.729611609928	0.767186188221
gcn4		-0.723927713678	0.765444942623
rtg1		-0.541611772167	0.705957009813
mig2		-0.51364873002	0.696251198304
met4		-0.47630256047	0.683070579246
cst6		-0.421078418471	0.663151089895
gcr1		-0.355911481035	0.639046571277
ifh1		-0.223970484839	0.588609865232
mga1		-0.0970727376452	0.5386656846
arr1		-0.0727486144355	0.528996918859
aft2		-0.0442406266503	0.517643700822
sok2		0.031524928097	0.487425456138
sfp1		0.0701875324293	0.472022198766
aft1		0.0997466170051	0.460272745021
stp1		0.138254873392	0.445019494374
fkh1		0.205854538455	0.418452268938
gal4		0.356434245998	0.3607576933
spt2		0.554863453909	0.289494030452
pdr1		0.586330392352	0.278826755497
rsf2		0.676075520929	0.24949634882
gln3		0.751868646294	0.226065027495
pho4		0.756405074018	0.224703183374
fhl1		0.828759821878	0.203620163752
yox1		0.869641001122	0.192248311866
mig1		0.979772871132	0.163599123127
ume6		1.07352726375	0.141517306418
haa1		1.08465228909	0.13903784331
hac1		1.16292546815	0.122429871642
pdr3		1.17900543374	0.119198006074
mig3		1.23265224145	0.108852768597
nrg1		1.23760158487	0.107931913252
rap1		1.29126087817	0.0983066157441
rim101		1.3113937249	0.0948623888959
mot3		1.48572067422	0.0686765099125
skn7		1.51725033936	0.0646017455736
ecm22		1.54919333848	0.0606676251792
zap1		1.58459956503	0.0565286719278
opi1		1.63839996044	0.0506691437048
yrr1		2.14423559138	0.0160070073205
swi5		2.16025771087	0.0153763623824
sko1		2.18767501051	0.0143466418011
hap4		2.24876630729	0.0122636840186
mbp1		2.32296875563	0.0100904154854
swi4		2.45135961442	0.00711588446185
upc2		2.99859482868	0.00135613868041
abf1		3.22862566951	0.000621932968952
mcm1		3.30069180001	0.0004822338285
oaf1		3.50523892679	0.000228098839821
elp4		3.55241263819	0.000190857873703
msn2		3.89975024362	4.814598366e-05
pip2		4.73477045606	1.09651578144e-06
yap1		4.84946377109	6.18978382424e-07
stp2		4.88956021692	5.05307524779e-07
gcr2		5.22322835429	8.79151669489e-08
ace2		5.25346595163	7.46316398868e-08
tec1		5.93110202597	1.5045407644e-09
