# Supplementary material for: Inferring functional transcription factor-gene binding pairs by integrating transcription factor binding data with transcription factor knockout data
Source: BMC Syst Biol. 2013 Dec 13;7(Suppl 6):S13. doi: 10.1186/1752-0509-7-S6-S13 (PMC4029220; doi:10.1186/1752-0509-7-S6-S13)
Supplement: Additional file 6 — Validation results of our results compared to 50 randomly assigned TF-gene lists. Additional file 1 zipped the raw files for the three biological validations on the comparison of our results, both for the results generated using the dataset of Harbison et al. and the results generated using the dataset of Lee et al., to the 50 random TF-gene lists. Detailed description of the raw files is written in the file 'ReadMe.doc' in Additional File 6. [file 1752-0509-7-S6-S13-S6.zip › AddFile6/Supplementary Random Results/Expression Coherence/Harbison/expression_coherence_Hypothesis1_random_Harbison_0_21.txt]

TF	Rank Sum test	statistic	p value
abf1		-8.32254494458	1.0
rap1		-10.6292843937	1.0
msn4		-5.54516224481	0.999999985316
sut1		-5.11945348213	0.999999846789
stb5		-4.30636533175	0.999991702056
pdr1		-3.29099082786	0.999500824158
mig2		-2.71654797734	0.996701668328
hap4		-2.71621094671	0.996698308544
hac1		-2.46507176518	0.99315070941
yhp1		-2.32424245764	0.989943748539
gcn4		-2.18749759347	0.985646890647
met4		-1.64007520117	0.94950523404
zap1		-1.62588931706	0.948013398444
arr1		-1.31013441284	0.9049248157
gal4		-1.00275023588	0.84200930753
nrg1		-0.910366815975	0.81868545395
ifh1		-0.781292388975	0.782684727237
elp4		-0.744795659008	0.771802370219
stp1		-0.739066175047	0.770066592482
gln3		-0.730719308889	0.767524690484
aft1		-0.702698653766	0.758878216588
rme1		-0.487129709007	0.686916793031
sok2		-0.433388152929	0.6676335971
gcr1		-0.378052485959	0.647304197958
fhl1		-0.355791979638	0.639001822044
pdr3		-0.343332871597	0.634325972955
mbp1		-0.121796256308	0.548469810544
mot3		-0.0714707723387	0.528488457325
xbp1		0.0355944985327	0.485802847539
aft2		0.293877481893	0.384425762784
rox1		0.477241691179	0.316595013264
sko1		0.487342161608	0.313007937022
rim101		0.55741701382	0.288621271845
leu3		0.706061564923	0.240074926168
yrr1		0.706558063229	0.239920578945
mig3		0.765415808677	0.222011991156
sfp1		0.884916254301	0.188100900339
spt2		1.08354984557	0.139282219376
haa1		1.08465228909	0.13903784331
opi1		1.15908082308	0.123211620939
ecm22		1.16189500386	0.122639058403
swi4		1.26862136211	0.102288070778
mig1		1.28056660433	0.100172968166
mcm1		1.36395141219	0.0862914291151
stp2		1.4218602814	0.0775334077831
fkh1		1.42510046102	0.077064081711
rsf2		1.50091942195	0.0666882020415
mga1		1.70334598206	0.0442516701179
pip2		1.95271441622	0.0254267222478
rtg1		1.98148334861	0.0237685474516
ume6		1.98997630075	0.0232967731094
rtg3		2.21578606848	0.0133530785138
msn2		2.28456193656	0.0111692634868
azf1		2.34112897942	0.00961276203495
ino4		2.59646499835	0.00470942507608
rpn4		2.62629308226	0.00431602284672
pho4		2.80807298261	0.00249194652245
oaf1		3.0797848061	0.00103575103814
hsf1		3.24449106989	0.000588303533448
cad1		3.84903218574	5.92927134368e-05
adr1		3.96052584837	3.73924484632e-05
tec1		4.04864368999	2.57576513215e-05
skn7		4.32593198242	7.59441446295e-06
yox1		4.47260259318	3.86366530047e-06
swi5		4.68619686152	1.3916427997e-06
cst6		4.74829653796	1.02568556883e-06
ino2		5.1214069068	1.51632223109e-07
fkh2		5.3046292787	5.64511033333e-08
upc2		5.53921111309	1.51918598789e-08
gcr2		5.9318395238	1.49779669733e-09
ace2		6.04944985548	7.26706466468e-10
yap1		8.78674341755	7.69789367236e-19
