# Supplementary material for: Inferring functional transcription factor-gene binding pairs by integrating transcription factor binding data with transcription factor knockout data
Source: BMC Syst Biol. 2013 Dec 13;7(Suppl 6):S13. doi: 10.1186/1752-0509-7-S6-S13 (PMC4029220; doi:10.1186/1752-0509-7-S6-S13)
Supplement: Additional file 6 — Validation results of our results compared to 50 randomly assigned TF-gene lists. Additional file 1 zipped the raw files for the three biological validations on the comparison of our results, both for the results generated using the dataset of Harbison et al. and the results generated using the dataset of Lee et al., to the 50 random TF-gene lists. Detailed description of the raw files is written in the file 'ReadMe.doc' in Additional File 6. [file 1752-0509-7-S6-S13-S6.zip › AddFile6/Supplementary Random Results/Expression Coherence/Harbison/expression_coherence_Hypothesis1_random_Harbison_0_22.txt]

TF	Rank Sum test	statistic	p value
abf1		-1849.72602921	1.0
nrg1		-4.30124739513	0.999991508034
mbp1		-3.56389806133	0.999817306049
mig2		-3.3519462197	0.999598771972
mot3		-2.79464963726	0.99740220052
gal4		-2.45448732274	0.992945718047
adr1		-2.20785773975	0.986372904217
gcr1		-2.18823483252	0.985673749473
rim101		-2.02310113939	0.978468639443
aft2		-1.96347009504	0.975204211993
rsf2		-1.94563628772	0.974150777582
leu3		-1.8139858346	0.96516004668
sfp1		-1.49927558899	0.933098923773
swi4		-1.49840452797	0.932985909652
cad1		-1.38345996712	0.916738062906
swi5		-1.28517620224	0.900634641158
aft1		-0.974968971107	0.835212174157
ifh1		-0.843795780093	0.800608232993
zap1		-0.746796790487	0.772406883371
rap1		-0.56583527119	0.714247116521
pdr3		-0.558643316496	0.71179741429
xbp1		-0.508492836181	0.694446119101
spt2		-0.501651804962	0.69204376418
msn4		-0.494439565891	0.689502111481
hsf1		-0.492602673341	0.688853320628
arr1		-0.324181892122	0.627099834781
pho4		-0.299797046226	0.617834015737
opi1		0.0	0.5
mcm1		0.10473337511	0.458293689041
ino4		0.1759267948	0.430175727221
hac1		0.189505440922	0.424848345562
stb5		0.230359542167	0.408906198227
pdr1		0.367727155507	0.356538345002
rpn4		0.580056903414	0.280938122525
rme1		0.715296785352	0.237212837261
upc2		0.72274477183	0.234918351763
mig3		0.750773071468	0.22639461912
ume6		0.769081266938	0.220922534118
gln3		0.777092626686	0.218552061908
gcn4		0.867437774327	0.192851096137
haa1		1.08465228909	0.13903784331
mig1		1.11222075018	0.133021624132
msn2		1.16612249972	0.121782460477
mga1		1.17957120448	0.119085400643
fkh2		1.24913862775	0.10580718723
fhl1		1.25485411076	0.104765862591
rtg3		1.35197028673	0.0881924103916
rtg1		1.36379931002	0.0863153687614
ecm22		1.54919333848	0.0606676251792
fkh1		1.56707710285	0.0585483352513
stp2		1.88020274557	0.0300402257877
pip2		1.92471677353	0.0271324004409
hap4		1.92810831288	0.0269208276073
yrr1		1.94876908329	0.0256615037308
elp4		2.11784402181	0.0170941398591
azf1		2.26064136846	0.0118907369348
gcr2		2.55654259542	0.00528590634905
sok2		2.58122290054	0.00492254960463
sko1		2.79837998833	0.00256798257578
skn7		2.91361886987	0.00178632895485
stp1		3.11386387685	0.000923273300583
met4		3.13392305302	0.000862430402237
yhp1		3.51749738423	0.000217818322077
ino2		3.63476702042	0.000139115977685
sut1		4.00411800227	3.11246443494e-05
cst6		4.12836540286	1.82675600251e-05
tec1		4.22873991775	1.17501911388e-05
ace2		4.62496733371	1.87328721314e-06
yap1		4.68299341664	1.41357798379e-06
rox1		6.89253066553	2.74042359221e-12
yox1		7.38566689438	7.58455644183e-14
oaf1		7.45662221158	4.43843790732e-14
