# Supplementary material for: Inferring functional transcription factor-gene binding pairs by integrating transcription factor binding data with transcription factor knockout data
Source: BMC Syst Biol. 2013 Dec 13;7(Suppl 6):S13. doi: 10.1186/1752-0509-7-S6-S13 (PMC4029220; doi:10.1186/1752-0509-7-S6-S13)
Supplement: Additional file 6 — Validation results of our results compared to 50 randomly assigned TF-gene lists. Additional file 1 zipped the raw files for the three biological validations on the comparison of our results, both for the results generated using the dataset of Harbison et al. and the results generated using the dataset of Lee et al., to the 50 random TF-gene lists. Detailed description of the raw files is written in the file 'ReadMe.doc' in Additional File 6. [file 1752-0509-7-S6-S13-S6.zip › AddFile6/Supplementary Random Results/Expression Coherence/Harbison/expression_coherence_Hypothesis1_random_Harbison_0_23.txt]

TF	Rank Sum test	statistic	p value
yhp1		-6.54685559658	0.999999999971
rme1		-2.94596824115	0.99839027273
rox1		-2.23899975447	0.987422033933
opi1		-2.18743824506	0.985644726603
rim101		-2.1530456201	0.984342453312
rpn4		-1.93063889102	0.973236137575
spt2		-1.68751785763	0.954248090443
mig2		-1.68685387335	0.954184273297
swi4		-1.6681569554	0.952357713372
gcr1		-1.65995459352	0.951538206288
azf1		-1.65615672899	0.95115495823
ino2		-1.61092168823	0.946401603892
rsf2		-1.48821322579	0.931652664789
nrg1		-1.19904978721	0.884745706495
sut1		-1.19802257751	0.884545886213
cad1		-1.12069389085	0.868790908242
hsf1		-1.06263103377	0.856025346158
rtg1		-1.03788371472	0.85033790191
sfp1		-1.00213817049	0.841861567615
ifh1		-0.6094080634	0.728873002736
mga1		-0.108036300292	0.543016551376
sok2		0.0531784140625	0.478794877179
mot3		0.0869714673946	0.465347095934
aft2		0.243463744547	0.403823083947
stb5		0.309220491384	0.378576903681
gcn4		0.368194660136	0.356364045848
zap1		0.52159911234	0.300974740742
hac1		0.732879457664	0.231815976604
leu3		0.965110910059	0.167244631483
mig1		0.981148090786	0.163259859036
haa1		1.08465228909	0.13903784331
pdr1		1.17860984785	0.119276784225
fkh1		1.25676218646	0.104419881186
rtg3		1.25805496753	0.104185938913
aft1		1.37097388264	0.0851915488976
fkh2		1.41198252275	0.0789775536667
pdr3		1.61667990077	0.0529736973397
xbp1		1.83565913861	0.033204042399
stp1		1.90655177258	0.0282893276744
mbp1		1.94874594934	0.0256628857352
abf1		1.98952112861	0.023321856031
adr1		2.03169079119	0.0210924843833
gln3		2.06118725925	0.0196425892777
ecm22		2.06559111798	0.0194335519062
yrr1		2.14489770876	0.0159805132403
mig3		2.22702721377	0.0129727275319
met4		2.23461365817	0.0127213616947
gal4		2.28121798051	0.0112677756454
arr1		2.31586752359	0.0102827515139
msn4		2.35657435192	0.00922218742448
msn2		2.60446096598	0.00460094509986
gcr2		2.85683340919	0.00213945175481
ume6		2.96224123408	0.00152704200163
pho4		3.19360963355	0.000702529870726
stp2		3.27933530148	0.000520259630403
upc2		3.47554270013	0.000254910411497
sko1		3.57716231127	0.000173672254499
tec1		3.92081561325	4.41248852579e-05
fhl1		3.93593741195	4.14362853958e-05
swi5		4.45154314211	4.26276998061e-06
yox1		4.6114463522	1.99938432076e-06
cst6		4.65019630647	1.65809615121e-06
oaf1		4.77108572769	9.16177633819e-07
hap4		4.92010494596	4.32489103152e-07
ace2		5.05405663206	2.16261632188e-07
mcm1		5.09855907244	1.7112436528e-07
pip2		5.43191548715	2.78761636925e-08
yap1		5.76683885928	4.03861070076e-09
ino4		7.48610613407	3.54735151571e-14
elp4		7.57686967282	1.76996028163e-14
rap1		7.78286007219	3.54515213793e-15
skn7		8.33255714186	3.95573261208e-17
