# Supplementary material for: Inferring functional transcription factor-gene binding pairs by integrating transcription factor binding data with transcription factor knockout data
Source: BMC Syst Biol. 2013 Dec 13;7(Suppl 6):S13. doi: 10.1186/1752-0509-7-S6-S13 (PMC4029220; doi:10.1186/1752-0509-7-S6-S13)
Supplement: Additional file 6 — Validation results of our results compared to 50 randomly assigned TF-gene lists. Additional file 1 zipped the raw files for the three biological validations on the comparison of our results, both for the results generated using the dataset of Harbison et al. and the results generated using the dataset of Lee et al., to the 50 random TF-gene lists. Detailed description of the raw files is written in the file 'ReadMe.doc' in Additional File 6. [file 1752-0509-7-S6-S13-S6.zip › AddFile6/Supplementary Random Results/Expression Coherence/Harbison/expression_coherence_Hypothesis1_random_Harbison_0_24.txt]

TF	Rank Sum test	statistic	p value
fhl1		-5.20014110154	0.999999900431
rtg3		-3.63591334656	0.999861501279
rpn4		-3.13168977156	0.999130982897
swi4		-2.96687493483	0.998495783473
pho4		-2.79458000725	0.997401641001
abf1		-2.78846113823	0.997352044957
mot3		-2.31203340201	0.989612078664
adr1		-2.30657284037	0.989460677455
mbp1		-2.29186393754	0.989043252103
fkh1		-2.10189366579	0.982218704228
rox1		-2.01062481622	0.977817449606
hsf1		-1.94382300459	0.97404160068
stb5		-1.93269289725	0.97336297965
aft1		-1.91822502322	0.97245875769
mga1		-1.16070642532	0.877119346015
gcr1		-1.05324967353	0.853886711156
mig3		-0.953109076544	0.829732596106
opi1		-0.682666650185	0.752591246104
gal4		-0.679495225631	0.751587934138
stp1		-0.619586654832	0.732235022499
rap1		-0.448076854699	0.672951134303
rsf2		-0.428304695718	0.665785349675
ino2		-0.328508665546	0.628736453318
ifh1		-0.286473875957	0.612742400315
zap1		-0.163684374107	0.565010190358
mig1		-0.0415411178119	0.516567743072
rtg1		0.0593781032183	0.476325476691
cst6		0.256340314276	0.398844035303
swi5		0.286831286952	0.387120752759
xbp1		0.350860056965	0.362846669359
rme1		0.351255981744	0.362698157497
msn4		0.443134376991	0.328834270615
mig2		0.604337736851	0.272809560986
sok2		0.628906393853	0.264705169949
nrg1		0.655413890175	0.25610065541
yrr1		0.73553358076	0.231007298196
sfp1		0.792158042356	0.214134264985
cad1		0.892856754354	0.185966944286
rim101		0.947997263321	0.1715654237
aft2		0.952903814615	0.170319403581
haa1		1.08465228909	0.13903784331
spt2		1.10124192902	0.135395688798
yox1		1.22215227904	0.11082502312
ino4		1.25240022705	0.105212031816
azf1		1.29288972022	0.0980246016943
met4		1.32589913519	0.0924365547497
gln3		1.40381152411	0.0801874906984
fkh2		1.49181042498	0.067874425103
leu3		1.63338777446	0.0511937333204
pdr1		1.65625670626	0.0488349219694
arr1		1.93827803839	0.0262946551442
ecm22		2.06559111798	0.0194335519062
pip2		2.22411633207	0.0130703091667
yhp1		2.30453316997	0.0105963662875
skn7		2.51018182099	0.00603345061964
hac1		2.52060999341	0.00585758087588
sut1		2.8333965855	0.0023028103711
pdr3		2.84364965966	0.00223000290707
sko1		2.89807644655	0.00187729530286
upc2		2.90455254582	0.00183889231868
yap1		2.99794861147	0.00135901750081
elp4		3.02386707173	0.00124783033766
msn2		3.59916587258	0.000159619761382
hap4		3.69495367324	0.000109963441261
gcn4		3.97993476905	3.44670904089e-05
tec1		4.00034972948	3.16244701818e-05
stp2		4.15882940628	1.59941340424e-05
gcr2		4.69951992256	1.30386891573e-06
oaf1		5.43545576929	2.7328271318e-08
mcm1		5.7924395517	3.46856488109e-09
ume6		6.21289404997	2.60087624276e-10
ace2		6.22908049012	2.34590354246e-10
