# Supplementary material for: Inferring functional transcription factor-gene binding pairs by integrating transcription factor binding data with transcription factor knockout data
Source: BMC Syst Biol. 2013 Dec 13;7(Suppl 6):S13. doi: 10.1186/1752-0509-7-S6-S13 (PMC4029220; doi:10.1186/1752-0509-7-S6-S13)
Supplement: Additional file 6 — Validation results of our results compared to 50 randomly assigned TF-gene lists. Additional file 1 zipped the raw files for the three biological validations on the comparison of our results, both for the results generated using the dataset of Harbison et al. and the results generated using the dataset of Lee et al., to the 50 random TF-gene lists. Detailed description of the raw files is written in the file 'ReadMe.doc' in Additional File 6. [file 1752-0509-7-S6-S13-S6.zip › AddFile6/Supplementary Random Results/Expression Coherence/Harbison/expression_coherence_Hypothesis1_random_Harbison_0_25.txt]

TF	Rank Sum test	statistic	p value
abf1		-3.60807497917	0.999845761325
rtg3		-2.80344066284	0.99747197325
msn4		-2.71966021307	0.996732548545
swi4		-2.4944830103	0.99369296175
hsf1		-2.4557090566	0.992969652872
rsf2		-2.37235270892	0.991162395588
stb5		-2.32288118607	0.989907231953
spt2		-2.12124469934	0.983049392279
rtg1		-2.03991291983	0.979320500149
gcr1		-2.03159239581	0.978902531423
rox1		-1.63492162104	0.948967260311
mot3		-1.50264575747	0.933534791407
fkh1		-1.26711679285	0.897443234075
pdr1		-0.903926481427	0.816982806903
mig3		-0.899862759419	0.815903354704
rme1		-0.883272547078	0.811455483601
yhp1		-0.743604098185	0.771441988409
mig2		-0.688124409124	0.754312779748
ifh1		-0.598990831547	0.725410500721
rap1		-0.454586702685	0.675296698524
fhl1		-0.313877954083	0.623193132533
pho4		-0.239222199408	0.594533355154
gcn4		-0.201035035796	0.579664410663
rpn4		-0.0562003908174	0.522408915085
zap1		0.242261300158	0.404288849341
stp1		0.320318904197	0.374363297021
aft2		0.367393618356	0.35666271555
sfp1		0.417047910534	0.338321682118
mga1		0.560631976166	0.287524224188
adr1		0.599591720565	0.274389183164
azf1		0.609756486038	0.271011565172
aft1		0.625855811589	0.265704760219
upc2		0.706356077491	0.239983364044
gln3		0.784077728948	0.216497251272
arr1		0.836718958176	0.201375280087
rim101		0.843444232862	0.199490021225
sok2		0.8619998016	0.194343813505
met4		1.00478118892	0.157501111872
haa1		1.08465228909	0.13903784331
xbp1		1.10342945451	0.134920355711
hac1		1.15617081877	0.123805646682
msn2		1.1570687536	0.123622135738
sko1		1.17572002372	0.119853387164
opi1		1.22589500586	0.110119094209
ino4		1.24873459227	0.105881082059
gal4		1.52779708927	0.0632814625941
leu3		1.73009099106	0.0418070097835
mig1		1.74112292418	0.0408310169214
ecm22		1.80739222823	0.035350572433
swi5		1.92275641956	0.0272553237905
cad1		1.92588585521	0.027059313999
ino2		2.02466078994	0.0214511037343
stp2		2.3860668176	0.00851482832545
pdr3		2.50789938359	0.00607256223266
fkh2		2.51179523049	0.00600593826193
mbp1		2.58541657209	0.00486307037983
pip2		2.59818869795	0.00468584889348
hap4		2.97006283381	0.00148869421612
nrg1		3.06913416417	0.00107340078751
cst6		3.0811562064	0.00103099221463
yrr1		3.19946151165	0.000688422848324
sut1		3.49591729088	0.000236217556385
gcr2		3.52144993914	0.000214596848417
ume6		3.8382310743	6.19619184583e-05
oaf1		3.97546014047	3.51216543138e-05
skn7		4.06304199308	2.42186557502e-05
ace2		4.31060986006	8.14024603884e-06
mcm1		4.83436376585	6.67860706586e-07
yox1		4.91262433282	4.4932679902e-07
tec1		5.31867423917	5.22630453901e-08
yap1		6.20016132437	2.82026567324e-10
elp4		6.3711938433	9.37811995013e-11
