# Supplementary material for: Inferring functional transcription factor-gene binding pairs by integrating transcription factor binding data with transcription factor knockout data
Source: BMC Syst Biol. 2013 Dec 13;7(Suppl 6):S13. doi: 10.1186/1752-0509-7-S6-S13 (PMC4029220; doi:10.1186/1752-0509-7-S6-S13)
Supplement: Additional file 6 — Validation results of our results compared to 50 randomly assigned TF-gene lists. Additional file 1 zipped the raw files for the three biological validations on the comparison of our results, both for the results generated using the dataset of Harbison et al. and the results generated using the dataset of Lee et al., to the 50 random TF-gene lists. Detailed description of the raw files is written in the file 'ReadMe.doc' in Additional File 6. [file 1752-0509-7-S6-S13-S6.zip › AddFile6/Supplementary Random Results/Expression Coherence/Harbison/expression_coherence_Hypothesis1_random_Harbison_0_26.txt]

TF	Rank Sum test	statistic	p value
swi4		-4.23165248805	0.999988400968
azf1		-4.12197100977	0.999981217776
fkh2		-3.46072723516	0.999730640821
rox1		-3.22590659157	0.999372128338
adr1		-2.95671229331	0.998445309497
mbp1		-2.78013676876	0.997283199572
mig3		-2.62637459221	0.995685010675
rap1		-2.47026980463	0.99324944095
cad1		-2.44422675543	0.992741850224
fhl1		-2.41125290538	0.992051089896
stp1		-2.32871274401	0.990062855733
sok2		-2.21916387786	0.986762211218
aft2		-2.21221839647	0.986524210835
gcn4		-2.0530221976	0.979964787642
msn4		-1.97958262058	0.97612477628
zap1		-1.92629332926	0.972966121052
rme1		-1.89999250486	0.971282948381
yhp1		-1.53976629682	0.938191334994
rpn4		-1.41713469963	0.921778225436
mga1		-1.39146829157	0.917958265787
sfp1		-1.20032329837	0.884993097636
rtg1		-1.14924137155	0.874771767098
stb5		-1.07919248015	0.859749034386
rsf2		-1.06573220331	0.856727642077
hsf1		-0.8567329667	0.804203760197
mot3		-0.503563120464	0.692715793017
rim101		-0.435388691127	0.668359841214
pho4		-0.246309600028	0.597278710458
aft1		-0.200848486959	0.579591475875
opi1		-0.148153187912	0.558889062669
mig2		-0.147249803903	0.558532574416
ifh1		-0.119798166309	0.547678482722
arr1		-0.0767047324411	0.530570780154
gcr1		0.0376604009002	0.484979224543
gln3		0.0630599509795	0.474859382642
fkh1		0.0743794463432	0.470354231469
spt2		0.120414486337	0.452077408231
hac1		0.174495108968	0.430738187141
pip2		0.208062375321	0.417590132195
cst6		0.517653604126	0.302349987242
pdr3		0.553353133575	0.290010812104
rtg3		0.587654594366	0.278382079185
nrg1		0.6270388783	0.265316875357
sko1		0.84706053582	0.198480690224
pdr1		0.891840722347	0.186239155545
haa1		1.08465228909	0.13903784331
xbp1		1.1186842396	0.131637435577
msn2		1.18845507347	0.117327084893
leu3		1.20622853291	0.113864692549
ecm22		1.29099444874	0.0983528012295
ino2		1.42354761808	0.0772887342128
met4		1.47302221099	0.070372523418
sut1		1.63739573573	0.0507739043256
ino4		1.64866363308	0.0496082822377
abf1		1.68038309212	0.0464414017844
gal4		1.82330572109	0.0341285501511
yrr1		2.0326845783	0.0210422001687
upc2		2.75413851679	0.00294234282433
mcm1		2.76632891918	0.00283456611375
oaf1		2.95953391749	0.00154052392061
yox1		3.50754895107	0.000226127569698
mig1		3.53071048581	0.000207222556778
gcr2		4.20548047374	1.30264041272e-05
ace2		4.36827708832	6.26152734485e-06
stp2		4.38266306647	5.86186770803e-06
swi5		4.69465582511	1.33527987082e-06
yap1		4.75185725667	1.00778324445e-06
tec1		5.89078159956	1.92186635563e-09
elp4		6.62917418797	1.68785023565e-11
ume6		6.84236801245	3.89473323358e-12
hap4		6.84239726432	3.89393776905e-12
skn7		7.43435899327	5.2538123538e-14
