# Supplementary material for: Inferring functional transcription factor-gene binding pairs by integrating transcription factor binding data with transcription factor knockout data
Source: BMC Syst Biol. 2013 Dec 13;7(Suppl 6):S13. doi: 10.1186/1752-0509-7-S6-S13 (PMC4029220; doi:10.1186/1752-0509-7-S6-S13)
Supplement: Additional file 6 — Validation results of our results compared to 50 randomly assigned TF-gene lists. Additional file 1 zipped the raw files for the three biological validations on the comparison of our results, both for the results generated using the dataset of Harbison et al. and the results generated using the dataset of Lee et al., to the 50 random TF-gene lists. Detailed description of the raw files is written in the file 'ReadMe.doc' in Additional File 6. [file 1752-0509-7-S6-S13-S6.zip › AddFile6/Supplementary Random Results/Expression Coherence/Harbison/expression_coherence_Hypothesis1_random_Harbison_0_27.txt]

TF	Rank Sum test	statistic	p value
gcn4		-5.80083205499	0.999999996701
msn4		-4.34884983935	0.999993157331
mbp1		-3.90697218638	0.999953270046
mga1		-3.51479641752	0.999779954388
rim101		-2.95183077281	0.998420519976
swi4		-2.9069970202	0.998175416631
hsf1		-2.85264613705	0.997832156403
aft2		-2.78388585966	0.997314403394
cst6		-2.59443451034	0.995262666902
pdr1		-2.05259234354	0.97994393463
mig2		-1.98461291692	0.976406222941
sut1		-1.77854576679	0.962342868878
fkh1		-1.74746636286	0.959721762624
rtg1		-1.68705901572	0.954203997662
spt2		-1.26859459594	0.897707153634
ino4		-1.16169845447	0.877321013135
mig1		-1.03995058632	0.850818570724
swi5		-0.921194437737	0.821525539117
fkh2		-0.838832947295	0.799218470389
rsf2		-0.777725090247	0.781634451253
mot3		-0.664100048718	0.746686860512
ino2		-0.632734811362	0.736546583488
aft1		-0.456178142445	0.675869059118
pho4		-0.376376858495	0.646681626202
mig3		-0.348763377171	0.63636652008
hap4		-0.109966163925	0.543781895297
rme1		-0.0751224934388	0.529941374393
hac1		-0.0108824906668	0.504341399952
pdr3		0.0028214308914	0.49887441342
rpn4		0.0395131754984	0.484240624596
ifh1		0.0677120070445	0.473007445505
zap1		0.160103120104	0.436399921697
opi1		0.191727654945	0.423977771165
rtg3		0.295536920712	0.383791876257
leu3		0.380728889204	0.351702215006
gcr1		0.429163030038	0.333902292704
xbp1		0.457643552563	0.323604274097
haa1		0.650791373456	0.257590584806
sok2		0.894480030549	0.185532554796
rox1		0.933782345525	0.175208089044
stp1		1.01898962241	0.154103946645
yap1		1.04227358245	0.148642428308
gal4		1.48763275126	0.068423885661
cad1		1.50673857805	0.0659388394666
adr1		1.52801374286	0.0632545629324
azf1		1.57781463699	0.057304100105
fhl1		1.61893157647	0.0527309929793
gln3		1.64790204206	0.0496863871575
upc2		1.76109758986	0.0391109434484
nrg1		1.84969747532	0.0321785823006
skn7		1.94741073132	0.0257427562639
arr1		1.97827878711	0.0239486324111
sfp1		2.286191409	0.0111215315717
ecm22		2.32379000772	0.0100683757752
yhp1		2.33592849546	0.00974748427047
met4		2.36942049475	0.00890799253851
stb5		2.53914105174	0.00555625055178
rap1		2.97676699551	0.00145652655012
pip2		3.41366198191	0.000320480219989
abf1		3.49886289236	0.000233623390285
msn2		3.5798512142	0.000171894949353
yox1		3.76004827273	8.49402865072e-05
stp2		3.91915521014	4.44299400087e-05
ace2		4.21210273784	1.26502208381e-05
ume6		4.31837792066	7.8590061281e-06
yrr1		4.41285466117	5.10082420557e-06
gcr2		4.51132932916	3.22113037162e-06
tec1		4.97035404894	3.34153764526e-07
mcm1		4.99625913794	2.92265510224e-07
elp4		6.49259894969	4.21840343305e-11
sko1		6.77535487251	6.20506311798e-12
oaf1		7.68683815447	7.5407859874e-15
