# Supplementary material for: Inferring functional transcription factor-gene binding pairs by integrating transcription factor binding data with transcription factor knockout data
Source: BMC Syst Biol. 2013 Dec 13;7(Suppl 6):S13. doi: 10.1186/1752-0509-7-S6-S13 (PMC4029220; doi:10.1186/1752-0509-7-S6-S13)
Supplement: Additional file 6 — Validation results of our results compared to 50 randomly assigned TF-gene lists. Additional file 1 zipped the raw files for the three biological validations on the comparison of our results, both for the results generated using the dataset of Harbison et al. and the results generated using the dataset of Lee et al., to the 50 random TF-gene lists. Detailed description of the raw files is written in the file 'ReadMe.doc' in Additional File 6. [file 1752-0509-7-S6-S13-S6.zip › AddFile6/Supplementary Random Results/Expression Coherence/Harbison/expression_coherence_Hypothesis1_random_Harbison_0_28.txt]

TF	Rank Sum test	statistic	p value
rox1		-6.28699395486	0.999999999838
stb5		-4.98321462955	0.999999687317
abf1		-2.68810060716	0.996407012889
rim101		-1.56306780537	0.940981676422
hsf1		-1.5167504276	0.935335146397
rpn4		-1.30153014701	0.903461473822
gcn4		-1.18778353032	0.882540647657
gal4		-1.13100447464	0.87097339596
fkh2		-1.12134802369	0.868930124414
azf1		-1.07515019691	0.858846255641
mig3		-1.02366044674	0.847002158166
arr1		-0.983534893049	0.837327874596
fhl1		-0.961969263051	0.831967477991
aft2		-0.885654320828	0.812098084852
swi4		-0.602622955132	0.726620227027
rtg3		-0.552322374766	0.709636248217
gcr1		-0.507794636313	0.694201314137
mig2		-0.495817699079	0.689988481809
pdr3		-0.471531637724	0.6813694339
cad1		-0.323263913108	0.626752309398
ino2		-0.221985721409	0.587837500645
spt2		-0.144650835349	0.557506720761
yrr1		-0.0423282179382	0.516881474611
aft1		-0.0271050589688	0.510812030115
hac1		-0.00337732468969	0.501347355052
gln3		0.00834331659113	0.496671536869
stp1		0.0312922552945	0.487518233382
sok2		0.0404410693769	0.483870744193
pdr1		0.0983306188556	0.460834882828
rsf2		0.142415282013	0.44337599606
nrg1		0.176060615965	0.430123160729
zap1		0.178220052116	0.429275081251
msn4		0.392576398142	0.347316187205
mbp1		0.528238004566	0.298667077322
yox1		0.530310311265	0.297948399343
yhp1		0.536627507916	0.295762469533
mig1		0.605381175784	0.272462877867
hap4		0.679127028578	0.248528689027
met4		0.75621708825	0.224759524486
rtg1		0.762809434635	0.222788526826
xbp1		0.783078967719	0.216790370568
pho4		0.974499642464	0.164904258289
ecm22		1.03279555899	0.150849791239
haa1		1.08465228909	0.13903784331
opi1		1.15327089414	0.124399606388
adr1		1.31846168733	0.0936745711626
sfp1		1.33501928903	0.0909350166976
elp4		1.51962597662	0.0643025026937
pip2		1.54322559155	0.0613880250353
ifh1		1.57821062573	0.0572586149812
msn2		1.67011436683	0.0474483690907
ino4		1.7227181364	0.0424697544775
sko1		1.83611921964	0.0331700131786
upc2		1.84421407649	0.0325759738559
ume6		1.90910987925	0.0281239592868
cst6		2.23677810703	0.0126504230568
rme1		2.55892409017	0.00524983328411
mot3		2.86905297353	0.00205851419738
oaf1		3.04718582545	0.0011549742961
leu3		3.19825075304	0.000691319988605
sut1		3.48483174493	0.000246223296699
ace2		3.59743374727	0.000160686159403
rap1		3.738576854	9.25324598222e-05
gcr2		3.76796082876	8.22932602712e-05
stp2		3.90124851732	4.78489221486e-05
tec1		4.16698904636	1.54324661294e-05
fkh1		4.52067224736	3.08217821921e-06
skn7		4.61299833353	1.98450743109e-06
swi5		4.7690178499	9.25631291524e-07
mcm1		5.65488653809	7.79746286406e-09
yap1		5.82463326908	2.86190738974e-09
mga1		6.61395431564	1.87093630733e-11
