# Supplementary material for: Inferring functional transcription factor-gene binding pairs by integrating transcription factor binding data with transcription factor knockout data
Source: BMC Syst Biol. 2013 Dec 13;7(Suppl 6):S13. doi: 10.1186/1752-0509-7-S6-S13 (PMC4029220; doi:10.1186/1752-0509-7-S6-S13)
Supplement: Additional file 6 — Validation results of our results compared to 50 randomly assigned TF-gene lists. Additional file 1 zipped the raw files for the three biological validations on the comparison of our results, both for the results generated using the dataset of Harbison et al. and the results generated using the dataset of Lee et al., to the 50 random TF-gene lists. Detailed description of the raw files is written in the file 'ReadMe.doc' in Additional File 6. [file 1752-0509-7-S6-S13-S6.zip › AddFile6/Supplementary Random Results/Expression Coherence/Harbison/expression_coherence_Hypothesis1_random_Harbison_0_29.txt]

TF	Rank Sum test	statistic	p value
stb5		-5.10567113023	0.999999835189
pho4		-3.90385688961	0.999952664113
adr1		-3.42734428668	0.999695242122
mbp1		-2.85939747144	0.997877767007
ifh1		-2.75535782512	0.997068601075
spt2		-2.74155080887	0.996942504873
mig3		-2.53053122138	0.994305502578
leu3		-2.52260907413	0.994175609095
sfp1		-2.24803967976	0.987713170084
cad1		-1.93889859748	0.97374315661
ino2		-1.88056638493	0.969984535985
hac1		-1.49990742052	0.933180807227
yhp1		-0.944127204881	0.827447675614
pdr3		-0.871116787718	0.80815480566
rme1		-0.761350140025	0.776776020081
gal4		-0.733241706928	0.7682944891
rtg3		-0.729211422566	0.767063827462
ino4		-0.668088572987	0.747961472218
stp1		-0.608207652907	0.728475120218
rim101		-0.602524178389	0.726587363081
arr1		-0.462206453649	0.678033362172
gcr1		-0.286798437624	0.612866670346
gln3		-0.241956181143	0.595592941563
hsf1		-0.170962595323	0.567873411433
zap1		-0.127239848083	0.550624716267
cst6		0.0649802141724	0.474094876879
xbp1		0.193227277749	0.423390488362
hap4		0.29217235704	0.385077422924
aft2		0.345694198942	0.364786272183
upc2		0.395406576306	0.346271428239
sok2		0.544203051694	0.293150876034
yox1		0.586705942155	0.278700608133
msn4		0.595458483322	0.275768521367
mot3		0.622876578624	0.266682815136
rsf2		0.625250736271	0.265903253639
opi1		0.90053898535	0.183916744081
gcn4		1.03356198577	0.150670489255
ume6		1.06926347727	0.142475481433
haa1		1.08465228909	0.13903784331
pdr1		1.17915067177	0.11916909216
mig2		1.34624283607	0.0891121072644
fkh2		1.35803233563	0.0872267119684
rtg1		1.38580525243	0.0829031890598
aft1		1.38994742392	0.0822724216378
nrg1		1.70397834621	0.0441925663594
sut1		1.72152990984	0.0425773547513
rpn4		1.87995973818	0.0300567826491
abf1		1.9911356404	0.0232329885629
rox1		2.19939699125	0.0139248531974
mcm1		2.27464667801	0.0114635667891
met4		2.29451536712	0.0108804566995
ecm22		2.32379000772	0.0100683757752
azf1		2.61649101172	0.00444193516319
pip2		2.63256130322	0.00423718640703
ace2		2.64453379226	0.00409017690723
mig1		2.69324913814	0.0035379686149
fkh1		2.72121243755	0.00325214737407
msn2		2.8066612959	0.00250289223054
sko1		3.05034199499	0.00114290459079
stp2		3.24489935376	0.000587460711261
mga1		3.55762837155	0.000187109116976
yrr1		3.8673172378	5.50196200168e-05
skn7		4.07533776492	2.2973803229e-05
swi5		4.25913990134	1.02607503251e-05
rap1		4.3073613475	8.26067963121e-06
swi4		4.34969630378	6.81630998678e-06
elp4		4.65030894803	1.65719076818e-06
oaf1		4.80715284268	7.65474733103e-07
fhl1		4.89182156164	4.99535009755e-07
tec1		6.00349266054	9.65587499354e-10
gcr2		6.36810665235	9.56879156677e-11
yap1		7.98773869809	6.87181856588e-16
