# Supplementary material for: Inferring functional transcription factor-gene binding pairs by integrating transcription factor binding data with transcription factor knockout data
Source: BMC Syst Biol. 2013 Dec 13;7(Suppl 6):S13. doi: 10.1186/1752-0509-7-S6-S13 (PMC4029220; doi:10.1186/1752-0509-7-S6-S13)
Supplement: Additional file 6 — Validation results of our results compared to 50 randomly assigned TF-gene lists. Additional file 1 zipped the raw files for the three biological validations on the comparison of our results, both for the results generated using the dataset of Harbison et al. and the results generated using the dataset of Lee et al., to the 50 random TF-gene lists. Detailed description of the raw files is written in the file 'ReadMe.doc' in Additional File 6. [file 1752-0509-7-S6-S13-S6.zip › AddFile6/Supplementary Random Results/Expression Coherence/Harbison/expression_coherence_Hypothesis1_random_Harbison_0_3.txt]

TF	Rank Sum test	statistic	p value
pdr1		-5.59352108407	0.999999988874
aft2		-4.79304632705	0.999999178662
rim101		-3.7491223108	0.999911272736
yhp1		-3.35755564271	0.999606825427
abf1		-3.30897583304	0.999531810403
fkh1		-2.96679718602	0.998495403066
ino2		-2.82547050466	0.997639438281
spt2		-2.81899880683	0.99759131514
pdr3		-2.79709604996	0.997421789922
rtg3		-2.570817888	0.994927066805
pho4		-2.41971034281	0.992233562791
rpn4		-2.00737683416	0.977645223218
sfp1		-2.00515004471	0.977526495627
adr1		-1.68281742344	0.953794779483
sok2		-1.34156082901	0.910130782935
gcn4		-1.01847061366	0.845772820379
xbp1		-0.84409810806	0.800692707573
opi1		-0.810485086815	0.791169283603
cst6		-0.706427756931	0.760038917766
azf1		-0.694841637603	0.756422724453
rsf2		-0.520424617912	0.698616172276
leu3		-0.447652638441	0.672798046228
swi4		-0.427450118798	0.665474245314
hap4		-0.289809167055	0.614018882797
swi5		-0.288176247385	0.613394085125
msn4		0.0549539029212	0.4780875942
ume6		0.0698005339072	0.47217621111
mig2		0.104301944431	0.458464867449
gcr1		0.161608643423	0.435807025163
mga1		0.26871860157	0.394073118074
arr1		0.468360414991	0.319763435538
stb5		0.47520771742	0.317319463466
yrr1		0.505747322039	0.306517021577
hsf1		0.519106884286	0.30184310393
met4		0.529486320748	0.298234065646
haa1		0.650791373456	0.257590584806
gal4		0.702390838602	0.241217728535
mig3		0.717494123264	0.236534630627
oaf1		0.968246786403	0.166460566901
ifh1		1.03651456937	0.149981072995
hac1		1.04434384571	0.148163166987
yox1		1.10081061236	0.135489546007
rtg1		1.20994741957	0.113149534854
zap1		1.30484042885	0.095973594697
fhl1		1.45474580691	0.0728698230752
ecm22		1.54919333848	0.0606676251792
mot3		1.62103755268	0.0525047926162
gln3		1.64440949093	0.0500458229875
cad1		1.73434742082	0.0414282291279
aft1		1.78134447543	0.0374280964851
mig1		1.82780918372	0.0337890972233
sut1		2.03167966349	0.0210930480046
upc2		2.11749304099	0.0171090126443
ino4		2.13093727266	0.0165471551085
skn7		2.65674901817	0.00394490786615
fkh2		2.77003448947	0.0028025178581
rme1		2.77281322677	0.00277870036279
mbp1		2.82130964069	0.00239140067677
msn2		3.0330049488	0.00121065814653
pip2		3.11202559439	0.000929041945466
gcr2		3.43032936896	0.000301424497527
nrg1		3.48568244929	0.000245441673146
stp2		3.75248522317	8.75450777609e-05
mcm1		3.79945964765	7.25059601965e-05
yap1		3.91044810447	4.60625262786e-05
rox1		4.25286452506	1.05526634191e-05
sko1		4.54481346519	2.74919624304e-06
tec1		4.72390393168	1.15679870706e-06
stp1		4.78885296026	8.38686633626e-07
ace2		5.86552353771	2.23858872743e-09
elp4		9.27825365262	8.6139486785e-21
rap1		12.9706852834	8.97095201745e-39
