# Supplementary material for: Inferring functional transcription factor-gene binding pairs by integrating transcription factor binding data with transcription factor knockout data
Source: BMC Syst Biol. 2013 Dec 13;7(Suppl 6):S13. doi: 10.1186/1752-0509-7-S6-S13 (PMC4029220; doi:10.1186/1752-0509-7-S6-S13)
Supplement: Additional file 6 — Validation results of our results compared to 50 randomly assigned TF-gene lists. Additional file 1 zipped the raw files for the three biological validations on the comparison of our results, both for the results generated using the dataset of Harbison et al. and the results generated using the dataset of Lee et al., to the 50 random TF-gene lists. Detailed description of the raw files is written in the file 'ReadMe.doc' in Additional File 6. [file 1752-0509-7-S6-S13-S6.zip › AddFile6/Supplementary Random Results/Expression Coherence/Harbison/expression_coherence_Hypothesis1_random_Harbison_0_30.txt]

TF	Rank Sum test	statistic	p value
msn4		-5.61460425952	0.999999990149
pho4		-5.46607249994	0.999999976994
rtg1		-4.2137585581	0.999987442212
mig1		-3.63698177007	0.999862074277
xbp1		-3.61538406525	0.999850048666
ino4		-3.59351765892	0.999836878236
hac1		-3.5724590051	0.999823177572
mbp1		-3.31148320819	0.999535985953
sok2		-2.7885231853	0.997352552137
swi4		-2.76176410842	0.997125500089
stb5		-2.58422760347	0.995120131774
nrg1		-2.52444281446	0.994205907155
rap1		-2.21766137194	0.98671103504
aft2		-2.21380844014	0.986579020384
aft1		-1.99127315714	0.976774567571
yhp1		-1.48749889383	0.931558452422
cad1		-1.46496082656	0.928534197112
pdr1		-1.26147731742	0.896431536394
hsf1		-1.0949786928	0.863237014343
sut1		-1.07368370897	0.858517767333
opi1		-0.936851041211	0.825582407
ifh1		-0.640659758959	0.739128117761
sfp1		-0.533104888431	0.703019512333
met4		-0.386282048336	0.650356102959
gcr1		-0.365843894459	0.642759218024
rim101		-0.194692678862	0.577183228169
adr1		-0.120118374712	0.547805311568
rme1		0.0947196656402	0.462268748642
fkh2		0.246225026205	0.402754021846
mig2		0.346938177294	0.364318882275
rsf2		0.509836121108	0.305083138741
mig3		0.5204827499	0.301363573942
zap1		0.553198412361	0.290063776997
fhl1		0.560734105996	0.287489406568
cst6		0.580246790023	0.280874102209
ecm22		0.774596669241	0.21928901304
stp1		0.90007905229	0.184039091447
haa1		1.08465228909	0.13903784331
azf1		1.25935832403	0.103950467755
hap4		1.50286147308	0.0664373848931
yox1		1.54320917936	0.0613900154153
yrr1		1.69544612834	0.0449954107951
leu3		1.75714867915	0.0394462351077
gal4		1.79129066905	0.0366233313558
mot3		1.87047306177	0.0307090772095
gln3		1.91120159122	0.0279893397411
ume6		1.94630523166	0.0258090427667
rox1		2.09955020575	0.0178842134773
stp2		2.19804654304	0.0139728946811
gcn4		2.40804054135	0.00801919994402
sko1		2.63025130623	0.00426608852037
oaf1		2.63158031701	0.00424943880583
pdr3		2.6974642716	0.00349348909946
msn2		3.47663850848	0.000253870945973
abf1		3.60853393359	0.00015396612097
mga1		3.68072196426	0.0001162872501
swi5		3.83552170447	6.26490199958e-05
rtg3		3.89520624846	4.90576029989e-05
pip2		3.92556029324	4.32640461216e-05
upc2		3.96713650088	3.63706675401e-05
arr1		4.19634228223	1.3563010195e-05
ino2		4.46644332116	3.97653599647e-06
skn7		4.76065937535	9.64807421893e-07
rpn4		5.00304073736	2.82165047526e-07
tec1		5.43198897465	2.78646833658e-08
mcm1		5.45722913199	2.41811051696e-08
fkh1		5.49834987237	1.91680860589e-08
spt2		6.17674863443	3.27175636035e-10
gcr2		7.00493297404	1.23552050751e-12
ace2		7.16620385348	3.85529667413e-13
yap1		8.50105750711	9.39356328579e-18
elp4		10.0404164971	5.06228758789e-24
