# Supplementary material for: Inferring functional transcription factor-gene binding pairs by integrating transcription factor binding data with transcription factor knockout data
Source: BMC Syst Biol. 2013 Dec 13;7(Suppl 6):S13. doi: 10.1186/1752-0509-7-S6-S13 (PMC4029220; doi:10.1186/1752-0509-7-S6-S13)
Supplement: Additional file 6 — Validation results of our results compared to 50 randomly assigned TF-gene lists. Additional file 1 zipped the raw files for the three biological validations on the comparison of our results, both for the results generated using the dataset of Harbison et al. and the results generated using the dataset of Lee et al., to the 50 random TF-gene lists. Detailed description of the raw files is written in the file 'ReadMe.doc' in Additional File 6. [file 1752-0509-7-S6-S13-S6.zip › AddFile6/Supplementary Random Results/Expression Coherence/Harbison/expression_coherence_Hypothesis1_random_Harbison_0_31.txt]

TF	Rank Sum test	statistic	p value
pdr1		-2.83312267289	0.997695215375
yrr1		-2.60049752195	0.995345565432
pdr3		-2.5205958226	0.994142183254
msn4		-2.4249877398	0.992345548127
abf1		-2.25588129878	0.987960966988
gal4		-2.13220246558	0.983504897065
rox1		-2.10977220199	0.982561009032
rme1		-2.03614619173	0.979132161226
mig3		-1.96745141778	0.975434404226
aft2		-1.94658757261	0.974207900153
mig2		-1.89258178948	0.970793246309
cad1		-1.63618111952	0.949099156653
swi4		-1.33734758163	0.909445396889
adr1		-1.2303282054	0.890712886846
rsf2		-0.966200333357	0.833028026943
gcr1		-0.877363185806	0.809855298811
spt2		-0.822591614686	0.794629865638
hac1		-0.792170268883	0.7858692991
zap1		-0.7668096805	0.778402660052
gln3		-0.635450275255	0.737432606291
sfp1		-0.595865939213	0.724367605515
rtg1		-0.556408871372	0.711034312171
stp1		-0.543347341932	0.706554662848
ifh1		-0.494818513017	0.689635882457
rtg3		-0.401647554411	0.656028286545
mbp1		-0.283531368072	0.611615230246
hsf1		-0.21649975145	0.58570089056
leu3		-0.190524549265	0.575550946018
rim101		0.0215080519802	0.491420190199
mot3		0.156179976131	0.437945579888
rpn4		0.215524430504	0.4146792334
gcn4		0.244769777175	0.403317348249
ino2		0.249530072147	0.401475391102
sok2		0.292640494153	0.384898479099
fkh2		0.349060576831	0.363521916207
opi1		0.366025523078	0.357173015244
azf1		0.678229190864	0.248813193448
fhl1		0.795393295188	0.213192379446
haa1		1.08465228909	0.13903784331
sko1		1.09532627832	0.13668685944
stb5		1.11672679137	0.132055579496
xbp1		1.1186842396	0.131637435577
ecm22		1.29099444874	0.0983528012295
pho4		1.39001868945	0.082261601081
aft1		1.47830991616	0.0696624223577
arr1		1.49695109644	0.0672029916705
ino4		1.59687125187	0.0551472045852
mig1		1.64182258092	0.0503133889655
oaf1		1.78073877052	0.0374775681353
gcr2		1.95102918445	0.0255267870924
yhp1		1.96773109485	0.0245494930347
sut1		2.01504089636	0.0219501820902
mga1		2.02038967783	0.021671491634
met4		2.03083588195	0.0211358228887
hap4		2.16775275839	0.0150887514864
fkh1		2.71579675963	0.00330582460976
yox1		2.80011869999	0.00255419092253
msn2		3.02093328731	0.00125998437544
cst6		3.15956345462	0.000790028445976
ace2		3.16227177456	0.000782716949971
pip2		3.43129565034	0.000300352761568
rap1		4.0580792047	2.47389942118e-05
ume6		4.16068746323	1.58645524755e-05
stp2		4.36888868738	6.24401973317e-06
upc2		4.3802053306	5.92837651235e-06
nrg1		4.66884489626	1.5144897078e-06
swi5		4.91539191367	4.43025126399e-07
skn7		4.9873886175	3.06004408461e-07
yap1		6.08694407501	5.75430735776e-10
elp4		6.69692768632	1.06423439592e-11
tec1		6.7681973416	6.51984110493e-12
mcm1		7.58858910136	1.61703772759e-14
