# Supplementary material for: Inferring functional transcription factor-gene binding pairs by integrating transcription factor binding data with transcription factor knockout data
Source: BMC Syst Biol. 2013 Dec 13;7(Suppl 6):S13. doi: 10.1186/1752-0509-7-S6-S13 (PMC4029220; doi:10.1186/1752-0509-7-S6-S13)
Supplement: Additional file 6 — Validation results of our results compared to 50 randomly assigned TF-gene lists. Additional file 1 zipped the raw files for the three biological validations on the comparison of our results, both for the results generated using the dataset of Harbison et al. and the results generated using the dataset of Lee et al., to the 50 random TF-gene lists. Detailed description of the raw files is written in the file 'ReadMe.doc' in Additional File 6. [file 1752-0509-7-S6-S13-S6.zip › AddFile6/Supplementary Random Results/Expression Coherence/Harbison/expression_coherence_Hypothesis1_random_Harbison_0_32.txt]

TF	Rank Sum test	statistic	p value
rox1		-4.56703249842	0.999997526613
azf1		-3.85433284569	0.999941977183
hsf1		-3.43373530992	0.999702337388
leu3		-3.37820839453	0.999635201164
stp1		-3.17758628764	0.999257467539
mig3		-3.11091607805	0.999067460318
mga1		-2.8281311781	0.997658969157
fkh2		-2.07848190164	0.981167501931
yhp1		-1.96424272535	0.975249024901
msn4		-1.84530800381	0.967503626574
mot3		-1.81048118253	0.964889400051
ino2		-1.74749576064	0.959724310182
ifh1		-1.67196571241	0.952734458267
cad1		-1.41108350771	0.920890003841
rpn4		-1.35634296355	0.912504964195
zap1		-1.2323727008	0.891095053156
mig2		-1.21212664098	0.887268046404
pdr3		-0.435029375567	0.668229447426
met4		-0.326044441958	0.627804634559
sok2		-0.240417380941	0.594996647378
gln3		-0.207806792305	0.582310085551
rtg3		-0.177344947407	0.570381276318
sut1		-0.0744486876855	0.529673315455
rtg1		-0.00360442160111	0.501437953059
pdr1		0.0950746380988	0.462127771335
adr1		0.101395510644	0.459618250048
cst6		0.181215229932	0.428099320377
opi1		0.209157441759	0.417162667079
oaf1		0.269232454169	0.39387540359
stb5		0.290518161874	0.385709929234
ino4		0.512048537389	0.304308520109
aft2		0.593273350619	0.276499115261
gcr1		0.640640665862	0.260878086101
yrr1		0.874231406242	0.190996122933
fkh1		0.894757506012	0.185458365298
hac1		0.92426119008	0.17767517194
aft1		1.00315823243	0.157892260899
mig1		1.02212015219	0.153362018148
ecm22		1.03279555899	0.150849791239
haa1		1.08465228909	0.13903784331
rme1		1.13402303139	0.128392443608
pho4		1.2661147781	0.102735996252
arr1		1.44684026837	0.0739708328331
gal4		1.48724469002	0.0684750983665
sfp1		1.55286275068	0.0602279637196
rsf2		1.6819827173	0.0462860956386
pip2		1.68820938972	0.0456855206978
swi4		1.89939098018	0.0287565442748
gcr2		1.9140799498	0.0278049704987
mbp1		1.97932148549	0.0238899110344
swi5		2.03131394018	0.0211115790771
sko1		2.1258652599	0.0167572401249
rap1		2.19265987447	0.0141659468824
nrg1		2.25379141889	0.012104646454
xbp1		2.3034725479	0.0106261350008
spt2		2.45938013099	0.00695885829656
msn2		2.46925835732	0.00676967134713
stp2		2.49281825553	0.00633668487924
gcn4		2.85628269797	0.00214316650036
rim101		2.9358490953	0.00166318048287
yap1		3.17913405465	0.000738578790862
upc2		3.2035372947	0.000678752282493
hap4		3.82024519497	6.66595362173e-05
fhl1		3.85753944222	5.72671007304e-05
tec1		5.17336475484	1.1495777909e-07
elp4		5.69315502424	6.2356527571e-09
skn7		5.92570770992	1.5547762861e-09
ace2		5.95740171006	1.28139875873e-09
mcm1		6.82094992399	4.52202330317e-12
yox1		6.88060651529	2.97991317139e-12
ume6		7.25035583354	2.07839058031e-13
abf1		7.95777128146	8.75828822572e-16
