# Supplementary material for: Inferring functional transcription factor-gene binding pairs by integrating transcription factor binding data with transcription factor knockout data
Source: BMC Syst Biol. 2013 Dec 13;7(Suppl 6):S13. doi: 10.1186/1752-0509-7-S6-S13 (PMC4029220; doi:10.1186/1752-0509-7-S6-S13)
Supplement: Additional file 6 — Validation results of our results compared to 50 randomly assigned TF-gene lists. Additional file 1 zipped the raw files for the three biological validations on the comparison of our results, both for the results generated using the dataset of Harbison et al. and the results generated using the dataset of Lee et al., to the 50 random TF-gene lists. Detailed description of the raw files is written in the file 'ReadMe.doc' in Additional File 6. [file 1752-0509-7-S6-S13-S6.zip › AddFile6/Supplementary Random Results/Expression Coherence/Harbison/expression_coherence_Hypothesis1_random_Harbison_0_33.txt]

TF	Rank Sum test	statistic	p value
stb5		-9.35158612482	1.0
msn4		-5.98157173134	0.999999998895
swi4		-5.05594734048	0.99999978587
aft1		-4.78675341389	0.999999152496
fkh1		-4.09865101435	0.999979221747
ifh1		-2.73452336141	0.996876466887
cst6		-2.57520567146	0.994990975194
ino4		-2.57058853667	0.994923706409
rim101		-2.4847774496	0.993518377611
mbp1		-2.36289006583	0.990933476148
gal4		-1.95020174552	0.974423961079
pdr1		-1.90485911496	0.971600806452
fhl1		-1.81346270484	0.965119757088
yox1		-1.71258127935	0.956605200111
leu3		-1.52707827806	0.93662922617
hsf1		-1.36957901375	0.914590822823
opi1		-1.20846521905	0.88656581677
adr1		-1.17443965603	0.879890515459
spt2		-1.16659431891	0.878312880657
pho4		-1.14283886428	0.873447250314
rtg1		-0.812891924251	0.791859987465
cad1		-0.506812067161	0.693856655724
gln3		-0.475569045695	0.682809283799
hac1		-0.431171785384	0.666828266233
aft2		-0.378149796083	0.647340340993
rsf2		-0.376421061379	0.646698054633
sfp1		-0.323561612153	0.626865022607
stp1		-0.0859114645359	0.534231601087
pdr3		0.416161056481	0.338646077219
elp4		0.574573563749	0.282789867706
mga1		0.602809660395	0.273317659729
rox1		0.664860155523	0.253069971259
zap1		0.824109744538	0.204938601891
nrg1		0.82513068007	0.204648701646
mig3		0.881226548425	0.189097606315
yrr1		1.03566192829	0.150179944862
haa1		1.08465228909	0.13903784331
xbp1		1.20004309339	0.115061302303
gcr1		1.20016662209	0.115037317769
met4		1.21639657192	0.111916944613
rap1		1.21717370383	0.111769066475
sok2		1.27787410559	0.100646909831
azf1		1.28933428881	0.0986409476366
ecm22		1.29099444874	0.0983528012295
mcm1		1.55350530202	0.0601512317901
arr1		1.69124044738	0.0453954444171
upc2		2.10921490704	0.0174630178817
ace2		2.14074905409	0.0161471401775
yhp1		2.14220770928	0.0160883857128
rtg3		2.32018707865	0.0101653796448
abf1		2.61620637249	0.00444564001677
mot3		2.81928317427	0.00240655181437
fkh2		2.83760865952	0.00227264364428
sko1		2.92672249376	0.00171277192524
mig2		3.28493605503	0.000510027596632
stp2		3.3061953407	0.000472860659998
ino2		3.67155322568	0.000120540428181
mig1		3.78488901489	7.68885949056e-05
rme1		3.80045160906	7.22163111189e-05
skn7		3.80916624167	6.97180937307e-05
gcn4		3.92600166875	4.31847781054e-05
msn2		4.2208564392	1.21687950187e-05
hap4		4.24649674429	1.08569467023e-05
swi5		4.28165444045	9.2754452429e-06
pip2		4.66457130667	1.54630540249e-06
oaf1		4.75980688056	9.68891413244e-07
yap1		5.22916730376	8.51376118465e-08
gcr2		5.65800811959	7.65699461758e-09
ume6		6.04832769112	7.31785194084e-10
sut1		6.47221398184	4.82886089013e-11
tec1		7.23883707869	2.26274128374e-13
rpn4		7.76294051398	4.14912700686e-15
