# Supplementary material for: Inferring functional transcription factor-gene binding pairs by integrating transcription factor binding data with transcription factor knockout data
Source: BMC Syst Biol. 2013 Dec 13;7(Suppl 6):S13. doi: 10.1186/1752-0509-7-S6-S13 (PMC4029220; doi:10.1186/1752-0509-7-S6-S13)
Supplement: Additional file 6 — Validation results of our results compared to 50 randomly assigned TF-gene lists. Additional file 1 zipped the raw files for the three biological validations on the comparison of our results, both for the results generated using the dataset of Harbison et al. and the results generated using the dataset of Lee et al., to the 50 random TF-gene lists. Detailed description of the raw files is written in the file 'ReadMe.doc' in Additional File 6. [file 1752-0509-7-S6-S13-S6.zip › AddFile6/Supplementary Random Results/Expression Coherence/Harbison/expression_coherence_Hypothesis1_random_Harbison_0_34.txt]

TF	Rank Sum test	statistic	p value
abf1		-5.37029427567	0.999999960696
rox1		-5.04843472141	0.999999777278
yhp1		-2.55749809813	0.994728593275
hsf1		-2.55003900422	0.994614456606
stp1		-2.13526971128	0.983630507242
gal4		-2.05808276935	0.980208905627
sfp1		-1.92768164792	0.973052631915
pdr3		-1.80218898188	0.964242161191
swi4		-1.7446597787	0.959477945747
msn4		-1.55618623379	0.940168093052
mga1		-1.13010568168	0.870784152033
rtg3		-1.11285094247	0.867113773851
hac1		-0.966290119551	0.833050485636
rtg1		-0.841727297059	0.800029692412
mbp1		-0.834382285894	0.797967201958
pho4		-0.797709368264	0.787480416958
sok2		-0.733352620276	0.768328305583
fkh2		-0.706205240357	0.759969744009
aft2		-0.519196022274	0.69818797369
mig1		-0.412660738812	0.660072403164
stb5		-0.374014177158	0.645803115718
aft1		-0.337729034751	0.632216303753
zap1		-0.325262128212	0.627508654441
gcr1		-0.314112574541	0.623282230283
mig2		-0.280119744143	0.610307181392
met4		-0.206241024068	0.581698677983
sut1		-0.144070304469	0.557277523173
adr1		-0.0723510676658	0.528838737486
ino2		0.015644707985	0.493758919113
ino4		0.127042457547	0.449453397258
rsf2		0.131826785209	0.447560649953
mig3		0.488534959625	0.312585484738
rpn4		0.68720524418	0.245976700069
ifh1		0.770875157122	0.220390466801
cst6		0.787387799283	0.215527443362
upc2		0.936702695473	0.174455754671
yrr1		1.01062758561	0.156097353846
azf1		1.01630167709	0.154742875112
haa1		1.08465228909	0.13903784331
msn2		1.38280882342	0.083361746402
leu3		1.41740658373	0.0781820444547
opi1		1.42343258975	0.0773053953333
gln3		1.45270723995	0.0731525279841
ecm22		1.54919333848	0.0606676251792
rim101		1.67956975359	0.0465205283398
xbp1		1.68819621612	0.0456867846735
fhl1		1.86996656502	0.0307442305034
cad1		1.91184579119	0.0279479882168
gcn4		1.93316170064	0.0266081405901
arr1		2.06926950124	0.0192604019749
gcr2		2.24991091724	0.0122273003944
rme1		2.31983858931	0.0101748053386
nrg1		2.3393830757	0.00965780831874
hap4		2.41434526548	0.00788175845069
mot3		2.53138918394	0.00568058555325
pip2		2.67230229805	0.00376663750608
ume6		3.17530374657	0.000748398657809
spt2		3.4929227611	0.000238882339021
sko1		3.71289734501	0.000102450005986
swi5		3.76982556027	8.16808434896e-05
mcm1		3.91727475413	4.47778292388e-05
stp2		4.13265808601	1.79295982824e-05
rap1		4.61422575652	1.9728168663e-06
yap1		4.98106699715	3.16173204985e-07
oaf1		5.03085491787	2.44148778432e-07
yox1		5.18586687504	1.07506181289e-07
skn7		5.44067144793	2.65400641196e-08
pdr1		5.73659660458	4.82989808267e-09
elp4		5.76954806413	3.9742203077e-09
tec1		5.88753684909	1.95996894895e-09
fkh1		7.17722145784	3.55712007486e-13
ace2		7.19712350079	3.07480297054e-13
