# Supplementary material for: Inferring functional transcription factor-gene binding pairs by integrating transcription factor binding data with transcription factor knockout data
Source: BMC Syst Biol. 2013 Dec 13;7(Suppl 6):S13. doi: 10.1186/1752-0509-7-S6-S13 (PMC4029220; doi:10.1186/1752-0509-7-S6-S13)
Supplement: Additional file 6 — Validation results of our results compared to 50 randomly assigned TF-gene lists. Additional file 1 zipped the raw files for the three biological validations on the comparison of our results, both for the results generated using the dataset of Harbison et al. and the results generated using the dataset of Lee et al., to the 50 random TF-gene lists. Detailed description of the raw files is written in the file 'ReadMe.doc' in Additional File 6. [file 1752-0509-7-S6-S13-S6.zip › AddFile6/Supplementary Random Results/Expression Coherence/Harbison/expression_coherence_Hypothesis1_random_Harbison_0_35.txt]

TF	Rank Sum test	statistic	p value
mbp1		-5.66436370437	0.999999992621
rox1		-4.45505680626	0.999995806451
sut1		-3.99501761535	0.999967655278
msn4		-3.43940786973	0.999708505912
ino4		-3.35189353462	0.999598695612
sok2		-3.09931439563	0.99903015466
mig3		-3.0137415493	0.998709762347
azf1		-2.95891583639	0.998456382975
fkh1		-2.90204905836	0.99814634761
aft2		-2.68871706977	0.99641364079
stb5		-2.68162881695	0.996336764942
fhl1		-2.43981764666	0.992652661276
gal4		-2.03402297267	0.979025360356
rtg3		-2.00265300186	0.977392726679
adr1		-1.95011831291	0.974418990488
xbp1		-1.51022372346	0.934506826389
rap1		-1.45290782999	0.926875326663
ifh1		-1.32819706126	0.907943492503
cad1		-1.22022995449	0.888811142739
mig2		-1.18931059064	0.882841265325
yhp1		-0.455464777575	0.67561254906
yrr1		-0.351820796918	0.637513669606
leu3		-0.26865562493	0.605902648596
rim101		-0.180727381222	0.571709217215
met4		-0.0631487174671	0.525175959624
cst6		-0.00616648971228	0.502460057877
opi1		0.0697191472529	0.47220860078
gcr1		0.200303670722	0.420621545952
mig1		0.27428518884	0.391932732904
rsf2		0.304419283112	0.380404239345
pdr3		0.357263686623	0.360447206193
sko1		0.372501287752	0.354759826692
hsf1		0.380032819926	0.351960526409
gln3		0.4724645558	0.318297617632
spt2		0.497634979893	0.309370672024
aft1		0.743220716924	0.228674031339
rtg1		0.872080321069	0.191582280457
swi5		0.876165359523	0.190470072628
mot3		0.892337309974	0.186106080926
arr1		0.894742022257	0.185462504753
stp1		0.9290955072	0.176419796315
msn2		1.00979448345	0.156296881846
haa1		1.08465228909	0.13903784331
zap1		1.14768657675	0.125548987266
pho4		1.29547814801	0.0975776674105
fkh2		1.48699687943	0.0685078175666
nrg1		1.65189453428	0.0492780262498
hac1		1.66502107202	0.0479542759365
oaf1		1.68003689555	0.0464750686923
swi4		1.82647468011	0.0338893958996
pdr1		1.94053141939	0.026157569793
mga1		2.03128508738	0.0211130416245
ecm22		2.06559111798	0.0194335519062
skn7		2.13746823318	0.0162799634045
gcn4		2.13876904651	0.0162271887502
pip2		2.35139190085	0.00935166162948
yox1		2.35685583213	0.00921520028927
sfp1		2.54014795788	0.00554027910948
elp4		2.60539719374	0.00458839043
rpn4		2.89564958308	0.00189187325947
gcr2		3.13684911327	0.000853869942945
abf1		3.19070336849	0.000709634575361
yap1		3.37174844802	0.000373463179251
stp2		3.46528941918	0.000264830571547
upc2		3.74345931066	9.0752002926e-05
rme1		3.79233278058	7.46193703436e-05
hap4		3.94199900715	4.04026555907e-05
ino2		3.96928591162	3.60441712766e-05
mcm1		4.44934733791	4.30658132301e-06
ace2		5.07232101143	1.96496357794e-07
ume6		5.10408192614	1.66202128247e-07
tec1		5.16979301401	1.17176708285e-07
