# Supplementary material for: Inferring functional transcription factor-gene binding pairs by integrating transcription factor binding data with transcription factor knockout data
Source: BMC Syst Biol. 2013 Dec 13;7(Suppl 6):S13. doi: 10.1186/1752-0509-7-S6-S13 (PMC4029220; doi:10.1186/1752-0509-7-S6-S13)
Supplement: Additional file 6 — Validation results of our results compared to 50 randomly assigned TF-gene lists. Additional file 1 zipped the raw files for the three biological validations on the comparison of our results, both for the results generated using the dataset of Harbison et al. and the results generated using the dataset of Lee et al., to the 50 random TF-gene lists. Detailed description of the raw files is written in the file 'ReadMe.doc' in Additional File 6. [file 1752-0509-7-S6-S13-S6.zip › AddFile6/Supplementary Random Results/Expression Coherence/Harbison/expression_coherence_Hypothesis1_random_Harbison_0_36.txt]

TF	Rank Sum test	statistic	p value
msn4		-7.04418205761	0.999999999999
yap1		-5.23995920981	0.999999919694
nrg1		-4.57585396072	0.999997628593
zap1		-4.42685127089	0.999995219069
mbp1		-3.80319783417	0.999928579903
rpn4		-3.17333879438	0.99924651719
ino4		-2.63062760969	0.995738631681
aft2		-2.49487204074	0.993699872037
mig3		-2.02069773491	0.978344467768
rsf2		-1.99857877174	0.977173025431
stp1		-1.98734268625	0.97655778283
adr1		-1.89198942084	0.970753804821
aft1		-1.83826509926	0.966988324385
pdr3		-1.73870678682	0.958956824179
rme1		-1.58503795162	0.94352114413
gcn4		-1.45347231327	0.926953669266
rtg3		-1.42423037455	0.922810102566
yhp1		-1.39238268549	0.918096727616
gcr1		-1.16126466951	0.877232858659
rap1		-1.0604857232	0.85553815917
fkh2		-1.03629039659	0.84996665748
swi5		-0.888964653308	0.812988961716
gal4		-0.818615179023	0.793496998012
sfp1		-0.811088289691	0.791342514873
hac1		-0.767403221158	0.77857909302
ifh1		-0.692745918224	0.755765491438
leu3		-0.662192887194	0.746076193962
ino2		-0.523584281135	0.699716141596
mig1		-0.498588256478	0.690965260035
sut1		-0.43541851247	0.668370662311
rim101		-0.394613009248	0.653435744429
oaf1		-0.240146071118	0.594891490298
stb5		-0.23515667348	0.592956433673
opi1		-0.0929588630039	0.537031878887
spt2		0.00776285294228	0.496903100849
fhl1		0.0348450274326	0.486101657858
xbp1		0.0762739254271	0.469600584947
azf1		0.266963858117	0.394748494248
hsf1		1.00761914397	0.156818667442
haa1		1.08465228909	0.13903784331
sok2		1.10783055403	0.133967500967
cst6		1.13244599781	0.128723487889
mcm1		1.14195164761	0.12673705934
mot3		1.177550099	0.119488006812
pdr1		1.2110151343	0.112944802221
rtg1		1.24011073718	0.107467219047
mig2		1.28268383868	0.0998014320976
pho4		1.3062976482	0.0957256782918
abf1		1.34707300194	0.0889783611631
swi4		1.37261312564	0.0849363246187
upc2		1.50387217257	0.0663071416822
mga1		1.60849957914	0.0538629041506
msn2		1.79083098171	0.0366602109583
arr1		1.79322037819	0.0364688464429
met4		2.00082904457	0.022705408124
pip2		2.04640026987	0.0203585027769
ecm22		2.06559111798	0.0194335519062
gln3		2.11473970992	0.0172260689498
tec1		2.21030389919	0.0135420390997
cad1		2.21947158421	0.0132273291654
skn7		2.33188514505	0.0098533670796
fkh1		2.49642343516	0.00627263740522
yrr1		2.71160712345	0.00334789508469
stp2		3.06720986352	0.00108033550901
rox1		3.16730047979	0.000769306246276
ace2		3.22817497084	0.00062291373259
elp4		3.58967995314	0.000165542103106
hap4		3.74442500371	9.04036863225e-05
sko1		4.01989261799	2.91123369891e-05
yox1		4.25146504545	1.06188330225e-05
gcr2		4.53684935139	2.85504323814e-06
ume6		7.2687030045	1.81477697884e-13
