# Supplementary material for: Inferring functional transcription factor-gene binding pairs by integrating transcription factor binding data with transcription factor knockout data
Source: BMC Syst Biol. 2013 Dec 13;7(Suppl 6):S13. doi: 10.1186/1752-0509-7-S6-S13 (PMC4029220; doi:10.1186/1752-0509-7-S6-S13)
Supplement: Additional file 6 — Validation results of our results compared to 50 randomly assigned TF-gene lists. Additional file 1 zipped the raw files for the three biological validations on the comparison of our results, both for the results generated using the dataset of Harbison et al. and the results generated using the dataset of Lee et al., to the 50 random TF-gene lists. Detailed description of the raw files is written in the file 'ReadMe.doc' in Additional File 6. [file 1752-0509-7-S6-S13-S6.zip › AddFile6/Supplementary Random Results/Expression Coherence/Harbison/expression_coherence_Hypothesis1_random_Harbison_0_37.txt]

TF	Rank Sum test	statistic	p value
rap1		-11.6314724875	1.0
msn4		-6.13565226649	0.999999999576
fhl1		-4.03445422088	0.999972635321
fkh1		-3.87532981252	0.999946759811
ino4		-3.52008658973	0.999784297033
leu3		-3.3814104878	0.999639426379
spt2		-2.66085324456	0.996102853953
aft2		-2.21577261172	0.986646460458
rim101		-2.15259753568	0.984324838806
hsf1		-2.0802257784	0.981247585574
zap1		-2.03668021733	0.979158950883
mga1		-1.96596715261	0.975348797477
arr1		-1.93871760706	0.973732133244
rtg3		-1.80900964348	0.964775247405
stb5		-1.21830928823	0.888446769124
sfp1		-1.21328323693	0.887489225177
gln3		-1.06813855428	0.857270991549
sok2		-0.940971338651	0.826640226407
yhp1		-0.888778408832	0.81293890907
rtg1		-0.715762247421	0.762930916353
nrg1		-0.602907897176	0.726715018948
rpn4		-0.421132427003	0.663170808027
mig2		-0.316548732088	0.624206978807
upc2		-0.286048069908	0.612579347731
met4		-0.276107690202	0.608767322871
xbp1		-0.193227277749	0.576609511638
cad1		-0.117114680385	0.546615411736
aft1		-0.0162630353813	0.506487726434
elp4		0.0567406984197	0.477375876785
mig1		0.137427122624	0.445346596839
cst6		0.244670398261	0.403355825126
yrr1		0.26451589154	0.395691210544
gal4		0.346344653841	0.364541856916
hac1		0.422916102809	0.336178236859
gcr1		0.521658630051	0.300954016854
rsf2		0.565955154169	0.285712133356
swi5		0.831338271702	0.202891279951
mig3		0.915836654556	0.179876287593
rme1		1.06907240352	0.142518522766
haa1		1.08465228909	0.13903784331
stp1		1.13960704282	0.12722502494
gcn4		1.30913758748	0.0952438744942
ace2		1.35426819026	0.087825415366
ifh1		1.43236937979	0.0760190684473
opi1		1.72845385898	0.0419534432815
yox1		1.90695636841	0.0282631188918
ecm22		2.06559111798	0.0194335519062
stp2		2.32477083065	0.0100421087633
mot3		2.35870306226	0.0091694616828
fkh2		2.41003939033	0.00797539913581
pdr3		2.43401316212	0.00746622604324
oaf1		2.46033006837	0.00694046448716
pdr1		2.4798101305	0.00657261798403
adr1		2.57097328615	0.005070657467
ino2		2.58222247741	0.00490831397799
pho4		2.62743398073	0.0043015767083
swi4		2.70806491829	0.00338383914647
hap4		2.82323373628	0.00237709487586
gcr2		2.83601032357	0.00228404846926
sut1		2.9049667926	0.0018364603307
azf1		3.09457393467	0.000985479020729
ume6		3.13185096007	0.000868540159292
rox1		3.36215205258	0.000386687623656
abf1		3.3935793828	0.000344927805423
pip2		3.4449403071	0.000285592757952
msn2		3.54544697896	0.000195973915463
mbp1		4.11391265519	1.94504338852e-05
mcm1		4.85091275245	6.14473004795e-07
skn7		5.16261933475	1.21759015641e-07
tec1		5.28567336615	6.26215975386e-08
sko1		5.61000492323	1.01160429663e-08
yap1		9.44841782112	1.71995380051e-21
