# Supplementary material for: Inferring functional transcription factor-gene binding pairs by integrating transcription factor binding data with transcription factor knockout data
Source: BMC Syst Biol. 2013 Dec 13;7(Suppl 6):S13. doi: 10.1186/1752-0509-7-S6-S13 (PMC4029220; doi:10.1186/1752-0509-7-S6-S13)
Supplement: Additional file 6 — Validation results of our results compared to 50 randomly assigned TF-gene lists. Additional file 1 zipped the raw files for the three biological validations on the comparison of our results, both for the results generated using the dataset of Harbison et al. and the results generated using the dataset of Lee et al., to the 50 random TF-gene lists. Detailed description of the raw files is written in the file 'ReadMe.doc' in Additional File 6. [file 1752-0509-7-S6-S13-S6.zip › AddFile6/Supplementary Random Results/Expression Coherence/Harbison/expression_coherence_Hypothesis1_random_Harbison_0_38.txt]

TF	Rank Sum test	statistic	p value
rpn4		-9.89600542486	1.0
rap1		-6.71407673203	0.999999999991
ino4		-4.24920462791	0.999989273456
abf1		-4.17505007077	0.999985103974
pdr1		-3.67731570396	0.999882149373
aft2		-3.65378004182	0.99987079617
hsf1		-3.55552946353	0.999811390667
mot3		-3.47584234431	0.999745374219
fhl1		-3.35143232929	0.999598026576
gln3		-2.77832442485	0.997267998327
rme1		-2.60241114848	0.995371460058
yrr1		-2.55758601013	0.994729925549
gcr1		-2.18885560836	0.985696331774
cad1		-2.06103573979	0.980350184725
leu3		-2.03428985123	0.979038810086
hac1		-1.58096321308	0.943056775383
arr1		-1.36595963359	0.914024183183
sok2		-1.34283456348	0.910337225571
sfp1		-1.13668854387	0.87216574493
mbp1		-1.01882973404	0.845858096548
met4		-1.01105127434	0.844004055205
rsf2		-0.599838343941	0.725693011862
mga1		-0.582986194243	0.720048702959
opi1		-0.33407091392	0.630836976121
xbp1		-0.101698567236	0.540502030285
rtg3		-0.0800103811568	0.531885500263
stp1		0.0221890537543	0.491148574641
pdr3		0.0897567702325	0.464240250914
nrg1		0.239232235979	0.405462753784
mig1		0.281777764884	0.389056960711
sut1		0.597470178459	0.275096755743
mig2		0.606446783521	0.272109055103
haa1		0.650791373456	0.257590584806
mig3		0.851941074006	0.197123399118
tec1		1.0133179653	0.155454154541
ecm22		1.03279555899	0.150849791239
yhp1		1.05447596003	0.145832530635
adr1		1.19616297908	0.115816482347
fkh2		1.44752659116	0.0738747472188
pip2		1.56589212518	0.0586869368665
stp2		1.7331612488	0.0415335062515
stb5		1.7870934793	0.0369611906159
rtg1		1.81131670776	0.0350459204311
mcm1		1.82148596067	0.0342665094379
upc2		1.95216496497	0.02545931113
azf1		1.99625213309	0.0229532427117
msn4		2.13214932757	0.0164972862996
ifh1		2.20324453691	0.0137887588988
gal4		2.23348644838	0.0127584415004
zap1		2.56965507768	0.00508999084932
rox1		2.6742236611	0.00374512391088
ace2		2.72508557706	0.00321424112737
pho4		2.7677734844	0.00282203343492
aft1		2.79453157968	0.00259874820722
gcr2		2.8038363078	0.00252492680447
cst6		2.83486130278	0.00229227923535
gcn4		3.3377955116	0.000422229359772
ino2		3.38928403489	0.000350376918491
spt2		3.4595244403	0.000270565083103
elp4		3.53481969031	0.00020402674959
sko1		3.68065770764	0.000116316561093
rim101		3.76077250562	8.46947153152e-05
yox1		3.80252248625	7.16151308587e-05
msn2		3.80619486709	7.05606041725e-05
fkh1		3.80913510944	6.97268717065e-05
hap4		4.50535802812	3.3130563992e-06
swi4		4.9482800677	3.74360629622e-07
oaf1		5.44489680164	2.59177144786e-08
skn7		5.88658479952	1.97128755378e-09
ume6		6.37534098886	9.1278156486e-11
swi5		6.54632147896	2.94857831186e-11
yap1		11.4577307047	1.0753817225e-30
