# Supplementary material for: Inferring functional transcription factor-gene binding pairs by integrating transcription factor binding data with transcription factor knockout data
Source: BMC Syst Biol. 2013 Dec 13;7(Suppl 6):S13. doi: 10.1186/1752-0509-7-S6-S13 (PMC4029220; doi:10.1186/1752-0509-7-S6-S13)
Supplement: Additional file 6 — Validation results of our results compared to 50 randomly assigned TF-gene lists. Additional file 1 zipped the raw files for the three biological validations on the comparison of our results, both for the results generated using the dataset of Harbison et al. and the results generated using the dataset of Lee et al., to the 50 random TF-gene lists. Detailed description of the raw files is written in the file 'ReadMe.doc' in Additional File 6. [file 1752-0509-7-S6-S13-S6.zip › AddFile6/Supplementary Random Results/Expression Coherence/Harbison/expression_coherence_Hypothesis1_random_Harbison_0_39.txt]

TF	Rank Sum test	statistic	p value
nrg1		-3.03229331085	0.998786483772
rap1		-2.53347868598	0.994353169586
ino2		-2.31583961172	0.989716486232
gcn4		-2.29844254394	0.989231692766
yhp1		-2.07273101676	0.980901340249
fkh2		-1.94766810828	0.974272655766
gcr1		-1.80894079489	0.964769899122
rtg1		-1.73107090053	0.958280440158
abf1		-1.72835744836	0.958037920328
mig2		-1.48860348633	0.931704093486
arr1		-1.37563014427	0.915531915427
mot3		-1.07834565064	0.859560234149
gal4		-1.02157120587	0.846508054192
rme1		-0.765036274797	0.777875027819
hsf1		-0.741157911414	0.770701150209
fkh1		-0.716691583256	0.763217789789
sok2		-0.714883470481	0.762659474173
mig3		-0.700189070199	0.758095381783
sfp1		-0.651782977497	0.74272940778
spt2		-0.609654753165	0.728954733357
aft1		-0.257769110793	0.601707447468
rsf2		-0.149827229775	0.559549537205
hap4		-0.145513069571	0.557847101225
ino4		-0.103604491344	0.541258388365
xbp1		-0.0762739254271	0.530399415053
pdr1		-0.0544355833647	0.521705935277
mbp1		-0.0483313371648	0.519273909859
stp1		-0.0142237524066	0.505674264889
pho4		0.0250032728202	0.490026176546
fhl1		0.0340670098632	0.486411857761
rpn4		0.160021459221	0.436432085015
aft2		0.201608183393	0.420111523588
rim101		0.274227662747	0.391954835428
leu3		0.295232999029	0.38390794764
cst6		0.317739986035	0.375341088658
gln3		0.364583531971	0.357711154756
mig1		0.452020473725	0.32562711658
hac1		0.509225511546	0.305297081473
oaf1		0.524043990779	0.300123971627
stb5		0.634550268326	0.26286088596
yrr1		0.745433811995	0.228004754934
ecm22		0.774596669241	0.21928901304
mga1		0.863186322049	0.194017516388
zap1		0.931126040608	0.175894184883
swi4		0.980952794534	0.163308010384
rox1		0.99291450156	0.160375811056
sko1		1.00538385051	0.157356026568
pdr3		1.06773525296	0.142819975818
haa1		1.08465228909	0.13903784331
msn2		1.29891077608	0.0969872755337
rtg3		1.54686736903	0.0609476154885
mcm1		1.61495365354	0.0531603659371
opi1		1.69649924982	0.0448956860598
stp2		1.84886603315	0.0322385797337
cad1		1.89460961503	0.0290720700129
azf1		2.06074030272	0.0196639112261
ifh1		2.15115837764	0.01573185052
pip2		2.18102009378	0.0145909651454
sut1		2.38941054459	0.00843771647407
ace2		2.70365351769	0.00342908798736
met4		2.88423929424	0.00196180241571
adr1		3.26023872426	0.000556592381257
msn4		3.31313907495	0.000461275465625
swi5		3.67061871695	0.00012098202711
gcr2		3.70502187822	0.000105686243744
upc2		4.89442156218	4.92976451296e-07
yox1		5.06699463938	2.02072829864e-07
skn7		5.38590735764	3.6040042367e-08
tec1		5.86162915152	2.29173886544e-09
elp4		7.49870632534	3.22253712458e-14
ume6		8.36017205727	3.13134261098e-17
yap1		8.77330241709	8.67506254027e-19
