# Supplementary material for: Inferring functional transcription factor-gene binding pairs by integrating transcription factor binding data with transcription factor knockout data
Source: BMC Syst Biol. 2013 Dec 13;7(Suppl 6):S13. doi: 10.1186/1752-0509-7-S6-S13 (PMC4029220; doi:10.1186/1752-0509-7-S6-S13)
Supplement: Additional file 6 — Validation results of our results compared to 50 randomly assigned TF-gene lists. Additional file 1 zipped the raw files for the three biological validations on the comparison of our results, both for the results generated using the dataset of Harbison et al. and the results generated using the dataset of Lee et al., to the 50 random TF-gene lists. Detailed description of the raw files is written in the file 'ReadMe.doc' in Additional File 6. [file 1752-0509-7-S6-S13-S6.zip › AddFile6/Supplementary Random Results/Expression Coherence/Harbison/expression_coherence_Hypothesis1_random_Harbison_0_4.txt]

TF	Rank Sum test	statistic	p value
cst6		-5.95328167282	0.999999998686
fkh1		-5.47595734216	0.999999978242
stb5		-4.25975536669	0.999989767462
rox1		-3.40776248026	0.999672510597
pho4		-3.09587527614	0.999018835582
sut1		-3.04190619687	0.998824574293
rtg3		-3.03925473494	0.99881417887
gln3		-2.93432504204	0.998328630263
opi1		-2.6362552555	0.995808667646
pdr1		-2.01813413363	0.978211353189
aft2		-1.8619411305	0.968694305676
mbp1		-1.79385933659	0.963582188382
spt2		-1.32040712604	0.906650437163
hsf1		-1.23960403284	0.892439055856
aft1		-0.875493404692	0.809347251383
abf1		-0.819648568948	0.793791761354
met4		-0.809960677583	0.791018611909
ino2		-0.772389501946	0.780058115141
gcr1		-0.689475031865	0.754737809833
ume6		-0.684573684034	0.75319351106
rsf2		-0.482306029418	0.685205717641
fkh2		-0.478178243212	0.683738326777
sok2		-0.377980703546	0.647277535602
gal4		-0.115642248565	0.546031961002
yhp1		0.00546511221497	0.497819746523
rtg1		0.196725536861	0.422021162531
leu3		0.239196366892	0.405476659856
upc2		0.239931825714	0.405191554004
cad1		0.27189782522	0.392850291745
rim101		0.290956147621	0.385542429162
zap1		0.302089308197	0.381291991375
pdr3		0.478937893814	0.315991406015
msn4		0.499417731563	0.308742565086
arr1		0.603307995848	0.273151907358
sko1		0.689404602153	0.245284344056
xbp1		0.910202176764	0.181357948201
hap4		0.913563965619	0.180473004058
hac1		0.969292185942	0.166199713457
haa1		1.08465228909	0.13903784331
mig2		1.20292352824	0.114502957277
mga1		1.260378068	0.103766504798
mot3		1.41559050254	0.0784477168132
stp1		1.42635789133	0.0768825309705
ifh1		1.52612446646	0.063489434963
sfp1		1.58548102301	0.0564285426153
msn2		1.66528570224	0.0479278848317
mig3		1.66794088395	0.0476637313171
adr1		1.67299592103	0.0471640495162
oaf1		1.81843620507	0.0344987444703
azf1		1.92146547249	0.0273365256218
rpn4		2.13888400513	0.0162225318768
stp2		2.15672340577	0.0155136110821
ecm22		2.32379000772	0.0100683757752
gcn4		2.77338552528	0.00277381774159
mig1		2.93874955699	0.0016476961972
pip2		3.06382192994	0.00109264471056
skn7		3.10910567358	0.000938272942323
gcr2		3.49420770682	0.000237735470765
rme1		3.54564171051	0.000195829167163
yap1		3.82545001799	6.52667086515e-05
yrr1		3.86846806086	5.47606393507e-05
swi5		3.88647254987	5.08557110155e-05
yox1		4.20507061019	1.30500330137e-05
fhl1		4.98255552128	3.13749887116e-07
nrg1		5.0049010275	2.79453700253e-07
tec1		5.17487394111	1.14032454259e-07
elp4		5.43214615959	2.78401430791e-08
ino4		5.67417378625	6.96798014712e-09
swi4		5.86012555044	2.31258673444e-09
mcm1		5.98198548911	1.10216957328e-09
rap1		6.16918767111	3.43208592531e-10
ace2		6.86963174418	3.21839243096e-12
