# Supplementary material for: Inferring functional transcription factor-gene binding pairs by integrating transcription factor binding data with transcription factor knockout data
Source: BMC Syst Biol. 2013 Dec 13;7(Suppl 6):S13. doi: 10.1186/1752-0509-7-S6-S13 (PMC4029220; doi:10.1186/1752-0509-7-S6-S13)
Supplement: Additional file 6 — Validation results of our results compared to 50 randomly assigned TF-gene lists. Additional file 1 zipped the raw files for the three biological validations on the comparison of our results, both for the results generated using the dataset of Harbison et al. and the results generated using the dataset of Lee et al., to the 50 random TF-gene lists. Detailed description of the raw files is written in the file 'ReadMe.doc' in Additional File 6. [file 1752-0509-7-S6-S13-S6.zip › AddFile6/Supplementary Random Results/Expression Coherence/Harbison/expression_coherence_Hypothesis1_random_Harbison_0_40.txt]

TF	Rank Sum test	statistic	p value
msn4		-9.19131440233	1.0
rap1		-5.87640726858	0.999999997904
gcn4		-3.50996726741	0.99977591907
fkh1		-3.44094248225	0.999710154127
cst6		-2.6411141744	0.995868306666
ino4		-2.27791383884	0.988634144203
mga1		-1.93032762281	0.973216871734
xbp1		-1.84074406697	0.967170463548
rme1		-1.82356353328	0.965890958069
adr1		-1.44788148489	0.926174900696
rim101		-1.40295230729	0.919684469342
mig2		-1.34499658122	0.910686830693
stp1		-1.22267375687	0.889273528595
rox1		-1.1951725383	0.883990187209
sok2		-1.17915968427	0.880832701881
rtg1		-0.970727649099	0.834158040212
aft2		-0.846932081011	0.801483510157
zap1		-0.823688420538	0.794941689714
cad1		-0.700176851344	0.758091566886
nrg1		-0.410793290546	0.65938794331
aft1		-0.295716193349	0.616276585253
fhl1		-0.282420377717	0.611189404227
hsf1		-0.163157418242	0.564802753901
hac1		-0.115954814346	0.546155823462
mig3		0.039934737844	0.484072578194
met4		0.227290596557	0.41009889232
gal4		0.312195265003	0.377446065193
mig1		0.363437359487	0.358139099041
ino2		0.463663237424	0.321444519914
stb5		0.591116782115	0.277221088031
gln3		0.637002520202	0.262061601006
pho4		0.64995949382	0.257859193355
arr1		0.683309493293	0.247205648345
rtg3		0.765911340989	0.221864528691
hap4		0.86897467434	0.192430491576
spt2		0.871966970028	0.191613198453
mot3		0.997825823894	0.159181912801
haa1		1.08465228909	0.13903784331
upc2		1.13128911538	0.128966712053
leu3		1.17388739093	0.120220066799
rpn4		1.20227136473	0.114629203793
fkh2		1.23977459338	0.107529388987
pdr1		1.26035152068	0.103771290968
ecm22		1.29099444874	0.0983528012295
abf1		1.65966499961	0.0484909321102
gcr2		1.74663415975	0.0403504089144
ifh1		1.79697249464	0.0361699932346
gcr1		1.91426576224	0.0277931033928
sut1		1.96381334521	0.0247758709475
yrr1		2.01474435036	0.0219657213186
swi5		2.16586417597	0.0151607837653
sfp1		2.30483042177	0.0105880362998
opi1		2.34721129085	0.00945726266861
yhp1		2.43052144837	0.00753855682456
ace2		2.58799456712	0.00482682516215
rsf2		2.61588813541	0.00444978544686
msn2		2.8609837726	0.00211164334108
mbp1		2.88383801573	0.00196430388375
ume6		2.9461361371	0.00160885373417
pdr3		2.95456716158	0.00156553997143
stp2		2.98731846481	0.00140718191468
azf1		3.06833730292	0.00107626751968
elp4		3.4017575352	0.000334770055959
pip2		3.89774905296	4.85454750921e-05
oaf1		4.25156216842	1.061422817e-05
sko1		4.37072969082	6.19160073006e-06
swi4		4.71042432284	1.23600789456e-06
yox1		4.92787306936	4.15647954528e-07
tec1		5.41319960564	3.09542061109e-08
skn7		5.80675809378	3.18470289166e-09
mcm1		7.44783921479	4.74406766245e-14
yap1		7.82936700371	2.45166185939e-15
