# Supplementary material for: Inferring functional transcription factor-gene binding pairs by integrating transcription factor binding data with transcription factor knockout data
Source: BMC Syst Biol. 2013 Dec 13;7(Suppl 6):S13. doi: 10.1186/1752-0509-7-S6-S13 (PMC4029220; doi:10.1186/1752-0509-7-S6-S13)
Supplement: Additional file 6 — Validation results of our results compared to 50 randomly assigned TF-gene lists. Additional file 1 zipped the raw files for the three biological validations on the comparison of our results, both for the results generated using the dataset of Harbison et al. and the results generated using the dataset of Lee et al., to the 50 random TF-gene lists. Detailed description of the raw files is written in the file 'ReadMe.doc' in Additional File 6. [file 1752-0509-7-S6-S13-S6.zip › AddFile6/Supplementary Random Results/Expression Coherence/Harbison/expression_coherence_Hypothesis1_random_Harbison_0_5.txt]

TF	Rank Sum test	statistic	p value
adr1		-5.32987532009	0.99999995086
rpn4		-4.74933258734	0.999998979555
cst6		-3.33182732852	0.999568611148
rtg3		-3.16508302667	0.999224806481
pdr3		-3.10075254964	0.999034852365
gcn4		-2.6687904964	0.99619375414
stb5		-2.61168145632	0.995495091992
upc2		-2.48394290583	0.993503168053
aft2		-2.39254805436	0.99163408156
ino4		-2.28320513727	0.988790856171
gln3		-2.20244154944	0.986182933172
arr1		-2.13982027234	0.983815352876
msn4		-2.10719057103	0.982449468039
rox1		-1.9219445155	0.972693630165
azf1		-1.80573005019	0.964519741813
abf1		-1.72095243888	0.957370272622
fkh2		-1.35364282182	0.912074820902
mot3		-1.13021013843	0.870806155634
sok2		-1.088724537	0.861862310975
mig2		-1.08654249833	0.861380475335
pdr1		-0.999376385105	0.84119380247
oaf1		-0.865455138174	0.80660548559
leu3		-0.700297797047	0.758129326383
sfp1		-0.648725014466	0.741741933541
xbp1		-0.437303839116	0.669054494248
rtg1		-0.299166992892	0.617593683764
mbp1		-0.291195721576	0.614549182724
rim101		-0.26078513026	0.60287089395
sut1		-0.0540224460989	0.521541359524
pho4		-0.0394113302831	0.515718776665
nrg1		0.469398688995	0.319392342645
ifh1		0.526070208576	0.299419713432
ino2		0.8187799874	0.206455975452
zap1		0.905003952591	0.182731646607
met4		0.905579480273	0.182579236913
gcr1		0.93778536747	0.174177361163
spt2		1.01503815507	0.155043819995
rsf2		1.06149680459	0.144232092161
haa1		1.08465228909	0.13903784331
swi5		1.12507664483	0.130278278587
stp1		1.16065819638	0.122890464248
swi4		1.16486173601	0.122037482138
rme1		1.244980354	0.106569485939
opi1		1.26365954396	0.103176125867
hsf1		1.29227854341	0.0981303499059
hac1		1.32878963625	0.0919586911596
mig3		1.76378425478	0.0388841546925
aft1		1.76684326888	0.038627240048
ecm22		2.32379000772	0.0100683757752
gal4		2.57362212244	0.00503200614214
ume6		2.59007150623	0.00479779988827
gcr2		2.60335539694	0.0046158100827
hap4		2.8477429881	0.00220152335507
yhp1		2.93400944605	0.00167307012378
mig1		3.11482509402	0.000920270061587
mga1		3.12385203943	0.000892500961935
msn2		3.74523297658	9.0113224108e-05
cad1		4.28244782065	9.24242440519e-06
yox1		4.5528282334	2.6464743739e-06
pip2		4.77357943881	9.04900574278e-07
stp2		5.1089172039	1.6200514444e-07
rap1		5.13112660393	1.44006550246e-07
yrr1		5.13421577716	1.41661448435e-07
fhl1		5.16421059255	1.20727867932e-07
tec1		5.56560226541	1.30624257063e-08
fkh1		5.63072621689	8.97261987299e-09
ace2		5.80594024935	3.20028930693e-09
yap1		5.89160489881	1.91231375175e-09
mcm1		6.10377680573	5.17954597058e-10
sko1		6.24966397028	2.05668350164e-10
skn7		6.67123069675	1.26833548673e-11
elp4		8.59081816202	4.31761011473e-18
