# Supplementary material for: Inferring functional transcription factor-gene binding pairs by integrating transcription factor binding data with transcription factor knockout data
Source: BMC Syst Biol. 2013 Dec 13;7(Suppl 6):S13. doi: 10.1186/1752-0509-7-S6-S13 (PMC4029220; doi:10.1186/1752-0509-7-S6-S13)
Supplement: Additional file 6 — Validation results of our results compared to 50 randomly assigned TF-gene lists. Additional file 1 zipped the raw files for the three biological validations on the comparison of our results, both for the results generated using the dataset of Harbison et al. and the results generated using the dataset of Lee et al., to the 50 random TF-gene lists. Detailed description of the raw files is written in the file 'ReadMe.doc' in Additional File 6. [file 1752-0509-7-S6-S13-S6.zip › AddFile6/Supplementary Random Results/Expression Coherence/Harbison/expression_coherence_Hypothesis1_random_Harbison_0_6.txt]

TF	Rank Sum test	statistic	p value
rox1		-6.25521609988	0.999999999802
rpn4		-4.52553356466	0.999996987834
rme1		-3.04764023692	0.998846770611
pdr3		-2.75865405406	0.997098002935
mot3		-2.68337978302	0.99635589136
hsf1		-2.54486337877	0.99453397495
nrg1		-2.47187016129	0.993279583879
yhp1		-2.42453308073	0.992335956622
rim101		-2.37290570701	0.991175615595
leu3		-2.31095070932	0.989582211181
stb5		-2.30291474763	0.989358179887
azf1		-2.00618282081	0.977581626969
mig1		-1.99425818318	0.976938076698
rtg3		-1.83180462386	0.966509732941
gcn4		-1.76987800247	0.961626266977
mig2		-1.6978784355	0.955234645954
arr1		-1.27408978212	0.898684200392
opi1		-1.10824394487	0.866121761553
mig3		-1.01034886745	0.843835911837
aft2		-0.861663367898	0.805563605329
gal4		-0.541345425332	0.705865242031
zap1		-0.318099620208	0.624795314144
sok2		-0.101580323868	0.540455101036
stp1		0.265699694955	0.395235249166
rsf2		0.307595832154	0.379194946004
yox1		0.39921439206	0.344867619769
mga1		0.458874848513	0.323162020627
fkh2		0.591587103926	0.277063555803
sfp1		0.655132175103	0.256191329012
pip2		0.733381660512	0.231662840764
gln3		0.843451098178	0.199488102153
aft1		0.875764455281	0.190579048534
ino2		0.994496031911	0.159990718149
cad1		1.02469637993	0.152753235848
hac1		1.07323873472	0.14158200774
rap1		1.07964586875	0.140149953729
haa1		1.08465228909	0.13903784331
ino4		1.1229271656	0.130734214497
gcr1		1.14553834826	0.125993109701
msn2		1.31400035294	0.094423042728
sko1		1.39569907802	0.0814025660383
pho4		1.42941207694	0.0764429146419
swi4		1.47358323367	0.0702969191785
met4		1.48668203994	0.0685494041929
ecm22		1.54919333848	0.0606676251792
xbp1		1.59158257725	0.0557392637001
oaf1		1.64447369752	0.0500391965105
ifh1		1.6511312487	0.0493558888966
rtg1		1.77622102375	0.0378482471807
gcr2		1.8516889752	0.0320352490266
cst6		1.97393977134	0.0241942958895
stp2		2.10989051687	0.0174338936379
pdr1		2.18412292889	0.0144766081267
msn4		2.35615707877	0.00923255385594
adr1		2.40002713623	0.00819692824123
sut1		2.56700914024	0.00512899542207
hap4		2.67973008574	0.00368407731298
upc2		2.83464085586	0.00229386142793
spt2		3.21066181749	0.000662148419977
abf1		3.50004046682	0.000232593766841
fhl1		3.91577846874	4.50564826179e-05
mbp1		4.33541568808	7.27424649495e-06
ace2		4.64965978568	1.66241507775e-06
skn7		5.02795668031	2.47866912689e-07
tec1		5.56713660478	1.29479690948e-08
mcm1		5.98415649985	1.08757050498e-09
elp4		6.12879110412	4.42746476131e-10
yap1		6.21439705316	2.57610494462e-10
ume6		6.73123099366	8.41168173128e-12
fkh1		6.90434770098	2.52173161829e-12
swi5		7.03324642146	1.00891265254e-12
yrr1		7.77760904622	3.69540277876e-15
