# Supplementary material for: Inferring functional transcription factor-gene binding pairs by integrating transcription factor binding data with transcription factor knockout data
Source: BMC Syst Biol. 2013 Dec 13;7(Suppl 6):S13. doi: 10.1186/1752-0509-7-S6-S13 (PMC4029220; doi:10.1186/1752-0509-7-S6-S13)
Supplement: Additional file 6 — Validation results of our results compared to 50 randomly assigned TF-gene lists. Additional file 1 zipped the raw files for the three biological validations on the comparison of our results, both for the results generated using the dataset of Harbison et al. and the results generated using the dataset of Lee et al., to the 50 random TF-gene lists. Detailed description of the raw files is written in the file 'ReadMe.doc' in Additional File 6. [file 1752-0509-7-S6-S13-S6.zip › AddFile6/Supplementary Random Results/Expression Coherence/Harbison/expression_coherence_Hypothesis1_random_Harbison_0_7.txt]

TF	Rank Sum test	statistic	p value
rtg3		-5.71162426056	0.999999994405
fkh1		-4.1391616567	0.999982571136
mot3		-3.80588146769	0.999929349977
yhp1		-3.44081139475	0.999710013675
gal4		-3.1310720891	0.999129152994
mbp1		-2.85728619207	0.997863598054
gcn4		-2.68341455825	0.996356270313
azf1		-1.70372594918	0.95578385105
rim101		-1.55358335189	0.939858083521
ino2		-1.52910409377	0.936880679668
cst6		-1.52849377255	0.936805005732
fkh2		-1.48329838032	0.931002423752
rsf2		-1.17797026943	0.880595770511
hac1		-1.09688000755	0.863653075319
rtg1		-0.995768893907	0.840318776357
adr1		-0.837868170119	0.798947626447
gln3		-0.822495791391	0.794602609514
hsf1		-0.820712283164	0.794094913717
pho4		-0.393691647351	0.653095645581
ino4		-0.294399006119	0.615773486861
mig3		-0.0758760019037	0.530241125242
zap1		-0.0631986000412	0.525195820221
swi5		-0.00333530480869	0.501330591639
upc2		0.00643482477122	0.497432894048
opi1		0.108936167583	0.456626559877
cad1		0.118370295866	0.452887130374
xbp1		0.2796710599	0.389864941745
stb5		0.425161969129	0.335359302972
sok2		0.44548863038	0.327983337228
haa1		0.650791373456	0.257590584806
leu3		0.7009382157	0.241670786904
aft2		0.923721836782	0.177815579892
gcr1		0.943579275301	0.172692343477
rox1		0.955828381863	0.169579473342
ifh1		0.974011178255	0.165025494507
nrg1		0.982070937602	0.163032450958
pdr3		1.28480909217	0.0994295021751
rpn4		1.30928893933	0.0952182474281
pdr1		1.32763443151	0.092149452053
gcr2		1.35663185678	0.0874491071321
msn4		1.41726338826	0.0782029675346
yox1		1.4985742137	0.06699206323
met4		1.62686323546	0.051883073862
arr1		1.92992623371	0.0268079892028
sfp1		1.96292103143	0.0248276752939
aft1		1.98137981062	0.0237743480701
swi4		2.00737550744	0.0223548473621
ecm22		2.06559111798	0.0194335519062
stp1		2.09089160377	0.0182688909655
sko1		2.12273370276	0.0168880865627
mig2		2.30624253417	0.0105485420683
oaf1		2.52422377401	0.00579770458112
msn2		2.64007236737	0.00414441628215
skn7		3.23547267416	0.000607207544525
rme1		3.25835649802	0.000560297676534
yrr1		3.39205884444	0.000346847702246
abf1		3.55930528351	0.000185918550752
sut1		3.70934800699	0.000103896827084
stp2		3.8547599879	5.79216100332e-05
spt2		4.00120909735	3.15098187676e-05
tec1		4.2607598197	1.01866541995e-05
mig1		4.51470385864	3.17026523622e-06
yap1		4.5880233819	2.23731265741e-06
ume6		4.89202767129	4.99012043385e-07
mga1		5.38443142954	3.63370007955e-08
hap4		6.04158717776	7.63027573335e-10
ace2		6.28235932266	1.66736493059e-10
pip2		6.42342721158	6.66199352163e-11
fhl1		8.057941335	3.87950185676e-16
mcm1		8.78173047832	8.04892343644e-19
rap1		10.8756825022	7.52625047432e-28
elp4		11.5865199979	2.41166916403e-31
