# Supplementary material for: Inferring functional transcription factor-gene binding pairs by integrating transcription factor binding data with transcription factor knockout data
Source: BMC Syst Biol. 2013 Dec 13;7(Suppl 6):S13. doi: 10.1186/1752-0509-7-S6-S13 (PMC4029220; doi:10.1186/1752-0509-7-S6-S13)
Supplement: Additional file 6 — Validation results of our results compared to 50 randomly assigned TF-gene lists. Additional file 1 zipped the raw files for the three biological validations on the comparison of our results, both for the results generated using the dataset of Harbison et al. and the results generated using the dataset of Lee et al., to the 50 random TF-gene lists. Detailed description of the raw files is written in the file 'ReadMe.doc' in Additional File 6. [file 1752-0509-7-S6-S13-S6.zip › AddFile6/Supplementary Random Results/Expression Coherence/Harbison/expression_coherence_Hypothesis1_random_Harbison_0_8.txt]

TF	Rank Sum test	statistic	p value
rox1		-7.21489416922	1.0
yhp1		-3.95877612584	0.999962332595
adr1		-3.67870273741	0.999882788348
nrg1		-3.53292228895	0.999794503369
rim101		-2.91837380306	0.998240688662
aft2		-2.56647077161	0.994863035825
mig2		-2.27786626988	0.988632726766
swi4		-2.10188058814	0.982218131302
gcn4		-1.91829023924	0.972462890305
pdr3		-1.64736296171	0.95025826821
rme1		-1.42751401507	0.923284105814
hsf1		-1.37709201843	0.915758099964
abf1		-1.33921266972	0.909749275495
mga1		-1.31849449146	0.906330916068
mig1		-1.11862263478	0.868349418537
ino4		-1.0825775625	0.860502014521
mot3		-0.986263143258	0.837997999523
cst6		-0.960381042931	0.831568262293
aft1		-0.948677063907	0.8286075586
rpn4		-0.881160522624	0.810884528461
arr1		-0.876280138231	0.809561120079
gln3		-0.706465481589	0.760050644158
rsf2		-0.701487913259	0.758500712504
stb5		-0.638699138651	0.738490663416
mig3		-0.576391382882	0.717824666209
hap4		-0.427199655479	0.665383043876
fkh2		-0.347419416928	0.635861875929
leu3		-0.249122856014	0.598367124923
pho4		-0.0187232975873	0.507469078638
rtg1		0.112116482435	0.455365524365
msn2		0.230568734416	0.408824929744
zap1		0.255954330167	0.398993051043
msn4		0.340048501883	0.366910001353
met4		0.396135039714	0.346002705114
ino2		0.67900448826	0.24856750906
sok2		0.929189294817	0.176395497162
hac1		1.06047995256	0.144463152801
stp1		1.07702253223	0.140735099769
gcr1		1.07725300597	0.140683625322
haa1		1.08465228909	0.13903784331
opi1		1.16053330531	0.122915870928
xbp1		1.18987323666	0.117048109496
ecm22		1.29099444874	0.0983528012295
pip2		1.33598338685	0.0907773517261
azf1		1.34254315881	0.0897099731929
pdr1		1.34264505466	0.0896934670412
gal4		1.34851279787	0.0887467533793
cad1		1.37763847715	0.0841574675072
sko1		1.44344249004	0.074447930991
rap1		1.63768585368	0.0507436215497
ifh1		1.66154848055	0.0483016703057
sut1		1.89981808704	0.0287284982458
rtg3		1.94350002776	0.0259778860165
sfp1		1.95491208063	0.0252967242082
stp2		2.09955973256	0.0178837940622
yox1		2.26415956527	0.0117821512568
spt2		2.4629456274	0.00689004057069
mbp1		2.78715194772	0.00265867699836
fhl1		3.04186689183	0.00117557919699
gcr2		3.12659413501	0.000884219394457
skn7		3.3456715332	0.000410417849997
mcm1		3.36663326898	0.000380459027825
oaf1		3.7748715503	8.0045066614e-05
upc2		3.78582190707	7.66006846328e-05
ace2		4.05864795654	2.46788284358e-05
ume6		4.3232736872	7.68654140404e-06
tec1		4.99533108164	2.93674574165e-07
swi5		5.80161738017	3.28391475126e-09
yrr1		6.0706862167	6.3682416457e-10
elp4		6.85407758806	3.58870604109e-12
yap1		6.87651927983	3.06663189904e-12
fkh1		9.27552317565	8.83747335664e-21
