# Supplementary material for: Inferring functional transcription factor-gene binding pairs by integrating transcription factor binding data with transcription factor knockout data
Source: BMC Syst Biol. 2013 Dec 13;7(Suppl 6):S13. doi: 10.1186/1752-0509-7-S6-S13 (PMC4029220; doi:10.1186/1752-0509-7-S6-S13)
Supplement: Additional file 6 — Validation results of our results compared to 50 randomly assigned TF-gene lists. Additional file 1 zipped the raw files for the three biological validations on the comparison of our results, both for the results generated using the dataset of Harbison et al. and the results generated using the dataset of Lee et al., to the 50 random TF-gene lists. Detailed description of the raw files is written in the file 'ReadMe.doc' in Additional File 6. [file 1752-0509-7-S6-S13-S6.zip › AddFile6/Supplementary Random Results/Expression Coherence/Harbison/expression_coherence_Hypothesis1_random_Harbison_0_9.txt]

TF	Rank Sum test	statistic	p value
oaf1		-10.7075609293	1.0
gcn4		-5.81491550304	0.999999996967
pho4		-4.73290333428	0.999998893345
gcr2		-3.65656514888	0.999872191266
fhl1		-3.07919034637	0.998962179905
mig1		-2.76860169088	0.997185129307
mig2		-2.24920240831	0.987750189336
fkh2		-1.99286282511	0.976861764995
mbp1		-1.69122542614	0.954603121692
rme1		-1.13052353635	0.87087215668
swi5		-1.10242416106	0.864861343807
mcm1		-1.06734204052	0.85709129471
ino2		-0.960277008461	0.831542090876
msn4		-0.952508439897	0.829580406162
skn7		-0.739263321169	0.770126441462
adr1		-0.663481493892	0.74648888602
aft2		-0.616422515726	0.7311921516
nrg1		-0.432557835676	0.667331986586
ace2		-0.339807078399	0.632999091502
pdr3		-0.327815001694	0.628474228077
pip2		-0.156652589339	0.56224067307
rtg1		-0.0851781736263	0.533940128784
arr1		-0.0621989664207	0.524797807213
msn2		-0.0519081443974	0.520699057632
gal4		-0.00814928597273	0.503251058745
sok2		-0.0015921680857	0.500635182899
haa1		0.0	0.5
gln3		0.0133881126695	0.494659075354
tec1		0.0545822366258	0.478235645389
stp2		0.0926326993698	0.463097682543
ifh1		0.093755086677	0.462651855053
rsf2		0.195887190872	0.422349231623
stp1		0.273664996303	0.392171040021
pdr1		0.298623102902	0.382613817894
stb5		0.340466671017	0.36675255893
ecm22		0.387298334621	0.349267679152
mot3		0.41365908914	0.33956189618
aft1		0.4468268971	0.327500024654
rim101		0.450399519071	0.326211195842
ume6		0.578494584567	0.281465126264
sut1		0.606257119213	0.272172014236
cst6		0.680899815649	0.247967442375
spt2		0.681190345685	0.24787552802
opi1		0.689929061357	0.245119399575
yap1		0.699751982088	0.242041103514
abf1		0.845608320478	0.198885641175
mig3		0.878564232569	0.189818798097
hap4		0.911964920898	0.180893592029
rtg3		1.13906516992	0.127337986724
yhp1		1.15156891108	0.124749131372
zap1		1.30652572485	0.0956869183418
sfp1		1.31783644914	0.0937792017228
xbp1		1.3983552995	0.0810031996914
cad1		1.44498512572	0.0742310318351
yox1		1.44498756059	0.0742306898667
rap1		1.46424499506	0.0715635101089
hac1		1.60985810209	0.0537144187509
gcr1		1.69554574163	0.0449859703439
swi4		1.8333846375	0.0333726952919
ino4		1.83776146007	0.0330487814862
met4		1.84418887482	0.0325778095671
hsf1		1.95584381207	0.0252417779967
mga1		2.18333466216	0.0145055868638
rpn4		2.40268294403	0.00813764575046
upc2		2.46480600508	0.00685437253335
yrr1		2.49924085758	0.0062229844358
leu3		2.79734867627	0.00257619482198
azf1		2.83416923449	0.00229724967273
sko1		2.85772556284	0.00213344624682
elp4		3.12879427623	0.000877625761078
rox1		3.83953721038	6.16332233859e-05
fkh1		4.11270369445	1.95526083734e-05
