# Supplementary material for: Inferring functional transcription factor-gene binding pairs by integrating transcription factor binding data with transcription factor knockout data
Source: BMC Syst Biol. 2013 Dec 13;7(Suppl 6):S13. doi: 10.1186/1752-0509-7-S6-S13 (PMC4029220; doi:10.1186/1752-0509-7-S6-S13)
Supplement: Additional file 6 — Validation results of our results compared to 50 randomly assigned TF-gene lists. Additional file 1 zipped the raw files for the three biological validations on the comparison of our results, both for the results generated using the dataset of Harbison et al. and the results generated using the dataset of Lee et al., to the 50 random TF-gene lists. Detailed description of the raw files is written in the file 'ReadMe.doc' in Additional File 6. [file 1752-0509-7-S6-S13-S6.zip › AddFile6/Supplementary Random Results/Expression Coherence/Harbison/expression_coherence_Hypothesis1_random_Harbison_10_1.txt]

TF	Rank Sum test	statistic	p value
ace2		-5.63667902787	0.999999991332
mbp1		-2.42357346584	0.992315677811
msn2		-2.14513424638	0.9840289425
fkh2		-1.83606863082	0.966826246499
msn4		-1.2589907136	0.895983156944
yap1		-1.01951766087	0.846021363471
ino2		-1.01306967792	0.844486559798
hap4		-1.00235055446	0.841912842977
met4		-0.964929364857	0.832709903908
mig3		-0.935442233956	0.825219779948
upc2		-0.922664562978	0.821908980716
ino4		-0.84000895637	0.799548317593
cst6		-0.738535173884	0.769905349496
nrg1		-0.685234532376	0.753402031905
hac1		-0.617110315593	0.731419017468
azf1		-0.567654228235	0.714865111375
pdr3		-0.564286178279	0.713720306808
swi5		-0.542438946554	0.706241922064
zap1		-0.51939820448	0.698258458415
adr1		-0.40764663096	0.658233437852
gal4		-0.294324222362	0.615744917415
pho4		-0.228870542306	0.590515231632
oaf1		-0.211602511045	0.583791424919
xbp1		-0.131852407908	0.552449483573
mga1		-0.121818742919	0.5484787151
yhp1		-0.105491825945	0.542007222125
sok2		-0.0668569369665	0.526652202192
sut1		0.0967166660162	0.461475702156
opi1		0.12190145718	0.451488530787
arr1		0.127511992932	0.449267590838
mot3		0.221366682906	0.412403466056
cad1		0.299385399047	0.382323000722
stp2		0.365649440172	0.357313339034
mig2		0.450496774925	0.326176139558
rtg1		0.501784029899	0.307909724041
stp1		0.563974878299	0.286385614544
rim101		0.56723998198	0.285275573712
hsf1		0.697394363452	0.242778014013
elp4		0.723118311139	0.234803600173
rsf2		0.763635637747	0.222542202817
skn7		0.771905990182	0.220085054616
aft1		0.844807946678	0.199109038504
spt2		0.925860551824	0.177259227138
yrr1		0.942602907619	0.172942026023
yox1		0.957584979599	0.16913603812
gln3		1.04801644085	0.147315516079
gcr1		1.17698915914	0.119599916623
mig1		1.33852335887	0.0903629454938
ecm22		1.5	0.0668072012689
rox1		1.70772517442	0.0438436743586
rap1		1.74540630297	0.0404570846522
swi4		1.9017254067	0.0286035312763
rpn4		1.93887481104	0.0262582919014
sfp1		2.02772748029	0.0212940346804
ume6		2.04209379038	0.0205711143684
stb5		2.2083232417	0.013610874146
sko1		2.23914616991	0.012573203505
ifh1		2.24241639139	0.012467236701
mcm1		2.28887191623	0.0110433977124
fkh1		2.31554948082	0.0102914399627
rme1		2.32898303883	0.00992998212936
rtg3		2.48203143939	0.00653178743923
leu3		2.5845302103	0.00487558807363
aft2		3.03223370661	0.00121375589059
abf1		3.12302680091	0.000895007236148
pip2		3.81357143925	6.84864537795e-05
pdr1		3.88915533154	5.0296860606e-05
gcn4		3.93107015125	4.22842946968e-05
gcr2		4.11612068271	1.92651306186e-05
tec1		7.74295137349	4.85675991105e-15
fhl1		7.86423231668	1.85683894542e-15
