# Supplementary material for: Inferring functional transcription factor-gene binding pairs by integrating transcription factor binding data with transcription factor knockout data
Source: BMC Syst Biol. 2013 Dec 13;7(Suppl 6):S13. doi: 10.1186/1752-0509-7-S6-S13 (PMC4029220; doi:10.1186/1752-0509-7-S6-S13)
Supplement: Additional file 6 — Validation results of our results compared to 50 randomly assigned TF-gene lists. Additional file 1 zipped the raw files for the three biological validations on the comparison of our results, both for the results generated using the dataset of Harbison et al. and the results generated using the dataset of Lee et al., to the 50 random TF-gene lists. Detailed description of the raw files is written in the file 'ReadMe.doc' in Additional File 6. [file 1752-0509-7-S6-S13-S6.zip › AddFile6/Supplementary Random Results/Expression Coherence/Harbison/expression_coherence_Hypothesis1_random_Harbison_10_10.txt]

TF	Rank Sum test	statistic	p value
hap4		-5.84401791007	0.999999997452
sok2		-5.00067225141	0.999999714346
hac1		-4.72190207886	0.999998831754
msn4		-4.20720016234	0.999987072294
ino4		-3.93273670626	0.999958007894
pdr3		-3.7338111059	0.999905698016
ace2		-3.13554768187	0.999142332295
oaf1		-3.08937798369	0.998997119619
sko1		-2.95626991928	0.998443077722
msn2		-2.76320331455	0.99713814495
aft1		-2.56122553619	0.994784819015
fhl1		-2.49017896091	0.993616060649
gal4		-2.43664112993	0.992587808302
rsf2		-2.18870032363	0.985690685774
pho4		-2.18590316133	0.985588654542
arr1		-2.13250772566	0.98351743497
sfp1		-1.88320730464	0.970163860243
mig3		-1.66915296201	0.952456465281
fkh2		-1.63036409662	0.948487715943
cst6		-1.57203890005	0.942029235011
mig1		-1.4208842047	0.922324787177
rtg3		-1.31242099576	0.905310936711
aft2		-1.21423864879	0.887671697076
met4		-1.12963039314	0.870684000673
pip2		-1.06109342474	0.855676277129
nrg1		-0.911504756441	0.818985259697
mbp1		-0.905776692752	0.817472970097
fkh1		-0.729937174491	0.767285706061
cad1		-0.644718048632	0.740445041048
rim101		-0.342351687585	0.633956879073
yhp1		0.0841729203537	0.466459474095
adr1		0.280093960593	0.389702709044
stp2		0.280298907718	0.389624094363
yap1		0.600106108531	0.274217760903
gcn4		0.650828864826	0.257578482508
xbp1		0.672960991013	0.250486054214
stp1		0.790164802893	0.214715764229
ino2		0.792331233811	0.214083782152
gln3		0.92792855647	0.17672231516
azf1		0.94288801413	0.172869093126
stb5		0.985380086234	0.162218703773
mcm1		1.02132932604	0.1535492184
mig2		1.04499260597	0.148013193449
hsf1		1.21314029697	0.112538092794
rtg1		1.38233540334	0.083434370135
opi1		1.42843502388	0.0765833421237
mot3		1.47784464538	0.0697246827087
ecm22		1.5	0.0668072012689
upc2		1.53884474652	0.0619211014514
gcr1		1.65240850902	0.0492256510451
mga1		1.73042078309	0.0417775616362
ifh1		1.79257681287	0.0365203083743
skn7		1.87720162865	0.0302452322021
leu3		1.92407452232	0.0271726215405
zap1		1.96957685132	0.0244434434115
yrr1		1.9947704762	0.0230339593975
yox1		2.18220577655	0.0145471745861
sut1		2.36968953391	0.00890151381851
gcr2		2.47995683079	0.00656991449792
spt2		3.11181459955	0.000929706174564
rox1		3.1640362548	0.000777987057733
rpn4		3.2038709358	0.000677966230742
pdr1		3.33097270176	0.000432715444064
rme1		3.63773923702	0.000137520838749
ume6		3.78718496515	7.61818401492e-05
rap1		4.17222689672	1.50818518802e-05
swi4		4.26042310059	1.0202013883e-05
elp4		4.86489058378	5.72600714379e-07
abf1		5.806667968	3.18641687502e-09
swi5		6.07602403822	6.15994747516e-10
tec1		7.09574817287	6.43267797362e-13
