# Supplementary material for: Inferring functional transcription factor-gene binding pairs by integrating transcription factor binding data with transcription factor knockout data
Source: BMC Syst Biol. 2013 Dec 13;7(Suppl 6):S13. doi: 10.1186/1752-0509-7-S6-S13 (PMC4029220; doi:10.1186/1752-0509-7-S6-S13)
Supplement: Additional file 6 — Validation results of our results compared to 50 randomly assigned TF-gene lists. Additional file 1 zipped the raw files for the three biological validations on the comparison of our results, both for the results generated using the dataset of Harbison et al. and the results generated using the dataset of Lee et al., to the 50 random TF-gene lists. Detailed description of the raw files is written in the file 'ReadMe.doc' in Additional File 6. [file 1752-0509-7-S6-S13-S6.zip › AddFile6/Supplementary Random Results/Expression Coherence/Harbison/expression_coherence_Hypothesis1_random_Harbison_10_11.txt]

TF	Rank Sum test	statistic	p value
abf1		-5.292487891	0.999999939668
mcm1		-3.01362871748	0.998709282452
hap4		-2.92085184841	0.998254621093
ace2		-2.71431810748	0.996679382009
aft1		-2.39172791293	0.991615365605
nrg1		-2.39123069849	0.991604001085
pho4		-1.80888432135	0.964765511659
rtg3		-1.6803319792	0.953553628821
adr1		-1.40171923396	0.91950044764
arr1		-1.13552036829	0.87192132365
msn4		-0.950392962087	0.829043690633
yrr1		-0.926081502629	0.822798186988
hsf1		-0.733155372837	0.768268164708
ino4		-0.614264747555	0.730479803166
mbp1		-0.556501868824	0.71106609138
zap1		-0.547473783101	0.707973361431
mot3		-0.502641457515	0.692391811951
gcr1		-0.480266762861	0.684481140285
sfp1		-0.4068903999	0.657955756404
aft2		-0.314002796208	0.623240542483
oaf1		-0.280680788687	0.61052237747
gcr2		-0.236659297619	0.59353944311
ifh1		-0.235092041032	0.592931352028
sok2		-0.174130214359	0.569118435852
swi5		-0.106171232459	0.542276752457
stp2		-0.0362739762929	0.514468049905
gal4		-0.0161066108589	0.506425330251
azf1		0.155453997014	0.438231709023
cad1		0.164721555247	0.434581575051
ecm22		0.25	0.401293674317
ume6		0.254986262834	0.399366854647
stp1		0.271787893478	0.392892557274
tec1		0.293654522115	0.38451095445
gln3		0.451161731926	0.32593649416
mig3		0.477457193518	0.316518297902
rtg1		0.493824126664	0.310715196261
yox1		0.607190295683	0.27186231583
msn2		0.619276234322	0.267867198965
pdr3		0.70306531025	0.241007524695
spt2		0.735665444331	0.230967162104
leu3		0.784377333529	0.216409367199
sko1		0.794798336682	0.213365409353
xbp1		0.916117379624	0.179802666594
rim101		1.02262248188	0.153243187831
cst6		1.15857705403	0.12331431324
rsf2		1.29887540967	0.0969933449498
mga1		1.40260501135	0.0803673283063
pip2		1.44314849689	0.0744893221364
skn7		1.47549316182	0.0700400026857
met4		1.47737175051	0.0697880071642
mig1		1.55235297089	0.0602888948819
mig2		1.60154856594	0.0546277361609
sut1		1.63681501021	0.050834564217
gcn4		1.72707809493	0.0420768195177
hac1		1.86837034804	0.0308552335995
fkh1		1.89201556547	0.0292444534672
yhp1		2.58671838296	0.00484473741285
upc2		2.59196946188	0.00477141209935
opi1		2.65474284526	0.00396844438985
pdr1		2.6722227673	0.00376753039917
yap1		2.96133582335	0.00153153875097
stb5		3.03806761733	0.00119050261078
rme1		3.05888273942	0.00111082044901
ino2		3.25159706232	0.000573792922902
rox1		3.51557427683	0.000219401998017
swi4		4.39508330967	5.53651393245e-06
rpn4		4.45370737194	4.2200056473e-06
fkh2		4.46803618109	3.94704781269e-06
elp4		5.43429965175	2.75060338328e-08
fhl1		5.60063719383	1.06782651877e-08
rap1		9.55265157537	6.3209234262e-22
