# Supplementary material for: Inferring functional transcription factor-gene binding pairs by integrating transcription factor binding data with transcription factor knockout data
Source: BMC Syst Biol. 2013 Dec 13;7(Suppl 6):S13. doi: 10.1186/1752-0509-7-S6-S13 (PMC4029220; doi:10.1186/1752-0509-7-S6-S13)
Supplement: Additional file 6 — Validation results of our results compared to 50 randomly assigned TF-gene lists. Additional file 1 zipped the raw files for the three biological validations on the comparison of our results, both for the results generated using the dataset of Harbison et al. and the results generated using the dataset of Lee et al., to the 50 random TF-gene lists. Detailed description of the raw files is written in the file 'ReadMe.doc' in Additional File 6. [file 1752-0509-7-S6-S13-S6.zip › AddFile6/Supplementary Random Results/Expression Coherence/Harbison/expression_coherence_Hypothesis1_random_Harbison_10_12.txt]

TF	Rank Sum test	statistic	p value
abf1		-5.28257665644	0.99999993631
hap4		-3.9559161213	0.999961879045
mcm1		-2.99329228025	0.998620073475
ace2		-2.65856009753	0.996076232339
aft1		-2.42019316264	0.992243867715
nrg1		-2.28761178359	0.988919930467
pho4		-1.96014587364	0.975010628626
rtg3		-1.77196780035	0.961800048783
adr1		-1.36488474304	0.913855360871
arr1		-1.29242174249	0.901894434455
msn4		-1.05372143786	0.85399476451
yrr1		-0.769585331504	0.779227045523
mbp1		-0.697724087625	0.757325119407
zap1		-0.666419936799	0.747428638607
ume6		-0.625752023486	0.734261197696
gcr1		-0.625316274315	0.734118249578
hsf1		-0.45286342466	0.674676455276
gcr2		-0.446202745289	0.672274599973
mot3		-0.419356641917	0.662522246723
stp2		-0.338104495607	0.632357778581
oaf1		-0.329968024845	0.629287938642
aft2		-0.28046412467	0.610439277125
sfp1		-0.236839846216	0.593609480992
ifh1		-0.226050039454	0.589418749223
sok2		-0.205858930208	0.581549446385
ino4		-0.126082129246	0.550166543315
swi5		-0.0684671247341	0.527293105347
gal4		0.000688316703371	0.499725401386
ecm22		0.25	0.401293674317
tec1		0.287971459093	0.386684293003
cad1		0.312759094448	0.377231847605
stp1		0.328185381308	0.37138575016
rtg1		0.381558478442	0.351394443737
gln3		0.448601222664	0.326859675815
azf1		0.560588137461	0.287539170084
mig3		0.566250211562	0.285611850452
yox1		0.596518923541	0.275414307962
msn2		0.604186657462	0.27285977532
pdr3		0.705181383418	0.240348682595
xbp1		0.837348408666	0.201198378076
sko1		0.858641495786	0.195269168497
spt2		0.877056025669	0.190228104028
rim101		1.02705506275	0.152197268483
cst6		1.10682066618	0.134185735656
leu3		1.23550305004	0.108321671015
rsf2		1.25427209534	0.104871561452
gcn4		1.29687215177	0.0973375899072
met4		1.37527122012	0.0845236877443
mga1		1.43843795917	0.0751549143862
mig1		1.4607345106	0.0720441571709
pip2		1.54794551873	0.0608177070619
skn7		1.77355962243	0.0380680107635
sut1		1.79825169945	0.0360685650596
mig2		1.80073288908	0.0358724955577
hac1		1.85133094678	0.0320609782974
fkh1		2.1377417527	0.0162688543897
upc2		2.55327338451	0.0053357848683
yhp1		2.60612593839	0.00457863924979
opi1		2.65474284526	0.00396844438985
pdr1		2.96478682442	0.00151446369378
yap1		3.05188025036	0.00113706402941
stb5		3.06381299893	0.00109267732836
rme1		3.14635517386	0.000826595566226
ino2		3.41395104354	0.000320140398902
rox1		3.54476592321	0.000196480946012
swi4		3.93202054936	4.21174315787e-05
fkh2		4.325807826	7.59869373863e-06
rpn4		4.8104861619	7.52818139189e-07
elp4		5.36893967625	3.96004515734e-08
fhl1		6.79660821411	5.35554295155e-12
rap1		8.92606473448	2.2071611678e-19
