# Supplementary material for: Inferring functional transcription factor-gene binding pairs by integrating transcription factor binding data with transcription factor knockout data
Source: BMC Syst Biol. 2013 Dec 13;7(Suppl 6):S13. doi: 10.1186/1752-0509-7-S6-S13 (PMC4029220; doi:10.1186/1752-0509-7-S6-S13)
Supplement: Additional file 6 — Validation results of our results compared to 50 randomly assigned TF-gene lists. Additional file 1 zipped the raw files for the three biological validations on the comparison of our results, both for the results generated using the dataset of Harbison et al. and the results generated using the dataset of Lee et al., to the 50 random TF-gene lists. Detailed description of the raw files is written in the file 'ReadMe.doc' in Additional File 6. [file 1752-0509-7-S6-S13-S6.zip › AddFile6/Supplementary Random Results/Expression Coherence/Harbison/expression_coherence_Hypothesis1_random_Harbison_10_13.txt]

TF	Rank Sum test	statistic	p value
yhp1		-4.85975479984	0.999999412344
mga1		-4.1029721225	0.999979606179
fkh2		-3.65111223366	0.999869446451
rme1		-3.35130238043	0.999597837882
met4		-3.17869457802	0.999260300571
ace2		-3.15987975487	0.999210828683
mot3		-2.61450642445	0.995532175999
oaf1		-2.30859086653	0.989516852373
gal4		-2.1715015358	0.985053359408
mbp1		-2.02538491226	0.978586072254
cad1		-1.86344569694	0.968800207066
mig3		-1.66136410077	0.951679828401
aft1		-1.61226065308	0.946547384182
rsf2		-1.49566792213	0.932629893247
nrg1		-1.4417978314	0.925320292577
zap1		-1.30112089928	0.903391462422
gln3		-0.783003732253	0.783187539823
rtg3		-0.413272994408	0.660296693302
hac1		-0.288817851339	0.613639614697
stp2		-0.127055906267	0.550551924878
stp1		-0.0611972740281	0.524398949662
sut1		-0.0245273949509	0.509784033863
spt2		0.000543026716612	0.499783363694
rim101		0.0323969513956	0.487077746824
xbp1		0.402406699461	0.343692370179
msn2		0.614447569727	0.269459804713
sko1		0.64457470493	0.259601415724
sok2		0.709741155707	0.2389323328
stb5		0.75322129535	0.225658472308
msn4		0.822299810302	0.205453142334
cst6		0.894639117885	0.185490016855
arr1		0.955273396865	0.169719728567
upc2		1.0595157684	0.144682475916
abf1		1.10872505372	0.133774405217
hap4		1.15175616157	0.124710643416
elp4		1.16813391421	0.121376376132
ino4		1.2357748827	0.108271126912
opi1		1.34612549297	0.0891310242028
pho4		1.36714499483	0.085789931157
mig1		1.49803099182	0.067062599284
ecm22		1.5	0.0668072012689
gcr1		1.63096802853	0.0514485329179
ino2		1.64646923197	0.0498335948171
adr1		1.67997858702	0.0464807410046
swi4		1.69494719697	0.0450427190201
leu3		1.957282977	0.0251571038887
skn7		2.11603524828	0.0171709049135
yap1		2.1718151108	0.0149348057235
sfp1		2.40065335941	0.00818291571421
swi5		2.56381068657	0.00517649983346
mig2		2.59551047756	0.00472252615963
rtg1		2.69220467463	0.00354906846159
yox1		2.8140084962	0.00244639675956
ifh1		2.8595329991	0.00212132637452
azf1		3.3213411301	0.000447929840976
hsf1		3.34830221512	0.000406541468106
pdr3		3.84966611188	5.91394734868e-05
pdr1		4.21887118764	1.22764245557e-05
fhl1		4.2335826048	1.14998823094e-05
rap1		4.40959436571	5.17822113978e-06
pip2		4.44768908333	4.33995216862e-06
gcn4		4.46314470646	4.03827342741e-06
gcr2		4.71005580567	1.23824486718e-06
ume6		5.04183886296	2.30539739895e-07
aft2		5.48423633135	2.07629663957e-08
yrr1		6.25804966929	1.94910839683e-10
fkh1		7.74887845865	4.63538497023e-15
tec1		8.43388752002	1.67184048926e-17
rpn4		9.57492168443	5.0967265868e-22
mcm1		10.0240294811	5.97640463718e-24
rox1		10.2462678794	6.15007503307e-25
