# Supplementary material for: Inferring functional transcription factor-gene binding pairs by integrating transcription factor binding data with transcription factor knockout data
Source: BMC Syst Biol. 2013 Dec 13;7(Suppl 6):S13. doi: 10.1186/1752-0509-7-S6-S13 (PMC4029220; doi:10.1186/1752-0509-7-S6-S13)
Supplement: Additional file 6 — Validation results of our results compared to 50 randomly assigned TF-gene lists. Additional file 1 zipped the raw files for the three biological validations on the comparison of our results, both for the results generated using the dataset of Harbison et al. and the results generated using the dataset of Lee et al., to the 50 random TF-gene lists. Detailed description of the raw files is written in the file 'ReadMe.doc' in Additional File 6. [file 1752-0509-7-S6-S13-S6.zip › AddFile6/Supplementary Random Results/Expression Coherence/Harbison/expression_coherence_Hypothesis1_random_Harbison_10_14.txt]

TF	Rank Sum test	statistic	p value
stp1		-5.96373435137	0.999999998767
adr1		-3.90092916286	0.999952087905
spt2		-3.85277455437	0.999941606545
gal4		-3.72929989887	0.999903993742
cst6		-3.17501378145	0.999250853074
aft1		-3.12138098579	0.999099975047
skn7		-2.75795376368	0.997091778787
leu3		-2.72203231016	0.99675591007
pho4		-2.24604642234	0.987649482707
mig1		-2.11227903134	0.982668738356
rim101		-1.89140833339	0.970715071492
hap4		-1.7726688321	0.961858200685
mig3		-1.77040815802	0.961670414141
sut1		-1.59591583147	0.944746206789
rtg1		-1.53781195484	0.937952700151
ino4		-1.46400740644	0.928404037654
pdr1		-1.39735944667	0.918847246183
stb5		-1.1704766198	0.879095391199
sok2		-1.11843723366	0.868309850227
sfp1		-1.11661211424	0.867919895166
arr1		-1.08788112929	0.861676206086
cad1		-1.01573878642	0.845123103643
mig2		-1.0038388202	0.842271845272
mot3		-0.895605024066	0.814768124263
aft2		-0.86395255954	0.806193024006
pdr3		-0.600964779867	0.726068277556
swi5		-0.189194056079	0.57502963695
swi4		-0.170630856309	0.567742983053
oaf1		-0.161259273762	0.56405540089
hsf1		-0.10936088497	0.543541871555
rox1		-0.0976473970557	0.538893856547
met4		-0.0952232925846	0.537931265379
msn4		-0.0800096997326	0.531885229283
sko1		-0.0357657367116	0.51426542314
fkh1		-0.0320777577785	0.512794979499
rsf2		-0.0298102553039	0.511890810074
ifh1		-0.0226050039454	0.509017323861
elp4		0.0304741044001	0.487844472741
ace2		0.0816691555263	0.467454903361
fkh2		0.110503635379	0.456004983456
ino2		0.190519522228	0.424451023409
mbp1		0.269721097542	0.393687414202
rtg3		0.32197909796	0.37373426471
yap1		0.34579160076	0.364749668925
hac1		0.379694658053	0.352086042997
rap1		0.447267436896	0.327340987689
yhp1		0.667575798892	0.252202205103
mga1		0.740068044961	0.229629353573
gcr1		0.813060307778	0.208091741067
rme1		0.889253963741	0.186933303405
xbp1		1.02570899139	0.152514387441
stp2		1.03991864656	0.149188849291
msn2		1.30253227453	0.0963672462205
ecm22		1.5	0.0668072012689
opi1		1.55346215945	0.0601563813737
zap1		1.58819904861	0.0561206680952
rpn4		1.65015224102	0.049455901073
upc2		1.6840265783	0.0460882661668
gcn4		1.78061431576	0.0374877397332
nrg1		1.79295746485	0.0364898628198
gln3		1.82538705273	0.0339713208598
azf1		2.62416510991	0.00434308330435
yox1		2.66529196659	0.00384607537544
pip2		2.80154856651	0.00254289926809
mcm1		2.89878473446	0.00187305996826
abf1		3.41016233112	0.00032462111969
gcr2		3.78576468913	7.66183140468e-05
yrr1		4.15023053356	1.66070290217e-05
ume6		4.98322372232	3.12667886453e-07
tec1		6.86323097718	3.36601213081e-12
fhl1		7.79504299276	3.21932764663e-15
