# Supplementary material for: Inferring functional transcription factor-gene binding pairs by integrating transcription factor binding data with transcription factor knockout data
Source: BMC Syst Biol. 2013 Dec 13;7(Suppl 6):S13. doi: 10.1186/1752-0509-7-S6-S13 (PMC4029220; doi:10.1186/1752-0509-7-S6-S13)
Supplement: Additional file 6 — Validation results of our results compared to 50 randomly assigned TF-gene lists. Additional file 1 zipped the raw files for the three biological validations on the comparison of our results, both for the results generated using the dataset of Harbison et al. and the results generated using the dataset of Lee et al., to the 50 random TF-gene lists. Detailed description of the raw files is written in the file 'ReadMe.doc' in Additional File 6. [file 1752-0509-7-S6-S13-S6.zip › AddFile6/Supplementary Random Results/Expression Coherence/Harbison/expression_coherence_Hypothesis1_random_Harbison_10_15.txt]

TF	Rank Sum test	statistic	p value
msn4		-10.2125273509	1.0
nrg1		-6.84646817508	0.999999999996
rox1		-6.68601439708	0.999999999989
mig1		-5.67816314605	0.999999993193
zap1		-5.08307279338	0.999999814311
sko1		-4.74764715571	0.999998971017
swi4		-4.09167711023	0.999978586766
adr1		-3.9868552209	0.999966522573
opi1		-3.98315616069	0.999965996982
gcn4		-3.88528617751	0.999948895291
ino4		-3.77271891551	0.999919260913
skn7		-3.47372001163	0.999743351824
pip2		-3.16490239589	0.999224325089
rim101		-2.83287547425	0.997693432349
rme1		-2.77530465176	0.997242499015
gln3		-2.74448185224	0.996969674732
pho4		-2.65148297631	0.995993042359
upc2		-2.34904585373	0.990589205602
sok2		-2.10429376181	0.982323585055
aft2		-1.45012529456	0.926488208695
mig3		-1.39965836338	0.919192176147
hsf1		-1.32332138858	0.907135739101
sfp1		-1.14920893619	0.874765081527
stb5		-0.936816640485	0.825573557948
gcr1		-0.891364671288	0.813633217844
swi5		-0.753605973366	0.774457071769
yox1		-0.581643677526	0.719596641856
rtg1		-0.242518610248	0.595810830848
cst6		-0.146086578611	0.558073479268
mga1		-0.138278143079	0.554989700574
spt2		-0.127814913423	0.550852276168
xbp1		-0.0907555534954	0.536156586293
ume6		0.272195694965	0.392735775918
rpn4		0.386409680911	0.349596640762
met4		0.505565147852	0.306580976637
pdr3		0.673263946459	0.250389692688
leu3		0.706608013161	0.239905053927
ecm22		0.75	0.226627352377
stp2		0.91344467574	0.18050435903
sut1		1.03322912928	0.150748342043
stp1		1.08505166745	0.138949386113
rsf2		1.17380681975	0.120236205885
oaf1		1.36094838802	0.0867650002056
azf1		1.41499337944	0.0785352185917
yhp1		2.0266927871	0.021346920295
aft1		2.10559670158	0.017619699711
mot3		2.17127033339	0.0149553717375
ino2		2.24376350563	0.0124238108243
hac1		2.36251298455	0.00907575278144
arr1		2.49892694699	0.00622849936889
elp4		2.65698174655	0.00394218559456
rap1		2.80910462998	0.00248397489696
fhl1		2.86006476823	0.00211777247248
ace2		2.98754551516	0.00140613708034
ifh1		3.14209554841	0.000838716428673
yap1		3.2284650101	0.000622282415605
cad1		3.30661308491	0.000472156129432
msn2		3.44283785631	0.000287822166777
gcr2		3.5442702761	0.000196850714386
gal4		3.87949060354	5.23377222358e-05
mig2		5.14978878118	1.30389983958e-07
mcm1		5.47300092552	2.21238900425e-08
pdr1		5.79141698634	3.48975270586e-09
fkh2		6.04013833611	7.69910771285e-10
hap4		6.19750009799	2.86835015049e-10
mbp1		6.22741508243	2.37096801665e-10
rtg3		6.36606814746	9.69676465597e-11
abf1		6.69350530046	1.08943567768e-11
fkh1		7.03320714704	1.00919680658e-12
yrr1		8.36643633419	2.96934924158e-17
tec1		9.01211698309	1.0105828737e-19
