# Supplementary material for: Inferring functional transcription factor-gene binding pairs by integrating transcription factor binding data with transcription factor knockout data
Source: BMC Syst Biol. 2013 Dec 13;7(Suppl 6):S13. doi: 10.1186/1752-0509-7-S6-S13 (PMC4029220; doi:10.1186/1752-0509-7-S6-S13)
Supplement: Additional file 6 — Validation results of our results compared to 50 randomly assigned TF-gene lists. Additional file 1 zipped the raw files for the three biological validations on the comparison of our results, both for the results generated using the dataset of Harbison et al. and the results generated using the dataset of Lee et al., to the 50 random TF-gene lists. Detailed description of the raw files is written in the file 'ReadMe.doc' in Additional File 6. [file 1752-0509-7-S6-S13-S6.zip › AddFile6/Supplementary Random Results/Expression Coherence/Harbison/expression_coherence_Hypothesis1_random_Harbison_10_16.txt]

TF	Rank Sum test	statistic	p value
gal4		-4.36723181955	0.999993708442
hap4		-3.51651182402	0.999781371409
ace2		-3.51287425337	0.999778356392
aft2		-2.88809583676	0.998062091187
cst6		-2.81998656688	0.997598717006
aft1		-2.5017072868	0.993820196722
rim101		-2.43589874588	0.992572578979
mbp1		-2.10399881402	0.982310724768
yhp1		-2.02434035614	0.978532427989
ino4		-1.98480271338	0.976416787249
cad1		-1.78691108365	0.963024069587
mga1		-1.72828128239	0.95803109642
met4		-1.48548336432	0.931292086514
mig1		-1.36544492734	0.913943374335
msn4		-1.32835509609	0.907969586839
sut1		-1.31648521344	0.905994380926
rsf2		-1.02565209226	0.847472198126
rme1		-0.846785035833	0.801442524728
sfp1		-0.828027662542	0.796172582987
skn7		-0.693805246858	0.756097824128
xbp1		-0.66268677741	0.746234410004
stp1		-0.532176294735	0.702698050208
gln3		-0.492898032893	0.688957681357
msn2		-0.436994145857	0.668942203198
arr1		-0.375899666897	0.646504255919
mig2		-0.355098380095	0.638742054914
stb5		-0.354430588604	0.638491892962
yap1		-0.310858330916	0.622045838402
mig3		-0.273389029241	0.607722907456
nrg1		-0.245405126734	0.596928620098
pdr1		-0.155872707971	0.561933320893
azf1		-0.0989252708268	0.53940119795
pho4		-0.0160202893667	0.506390897401
opi1		0.0489689614314	0.480472015721
rtg1		0.307231589794	0.379333551167
mcm1		0.465928853154	0.320633213777
swi5		0.529449068503	0.298246983438
fkh2		0.602475538051	0.273428820734
hsf1		0.963688118354	0.167601156517
oaf1		1.15816743739	0.123397856956
stp2		1.16290100469	0.122434834881
ino2		1.20622437228	0.113865494456
rox1		1.27099633631	0.101864976003
pdr3		1.3320680596	0.0914189124528
sok2		1.37075606922	0.0852255048755
ecm22		1.5	0.0668072012689
gcr2		1.69451193386	0.045084022966
spt2		1.7595423185	0.0392427194895
sko1		1.8851822087	0.0297026209908
hac1		1.97060675559	0.0243844366597
gcr1		2.03982866943	0.0206836966346
mot3		2.07039013422	0.0192079124897
upc2		2.0707965743	0.0191889052569
rap1		2.09091420875	0.0182678775824
zap1		2.12184935979	0.016925195056
rtg3		2.33249636806	0.00983729688091
pip2		2.37112356528	0.00886705058182
rpn4		2.75083396875	0.00297218817865
ifh1		2.75328948055	0.00294998508259
adr1		2.93823467493	0.00165043530283
yox1		3.14636604606	0.00082656483643
swi4		3.52491138122	0.000211812241419
yrr1		4.16227476392	1.57546442061e-05
elp4		4.17636065014	1.48105030256e-05
leu3		4.23009932203	1.16794077226e-05
ume6		4.44490522332	4.39653113823e-06
gcn4		4.48318188214	3.67690991913e-06
fkh1		5.87149499075	2.15941323737e-09
abf1		6.57280303489	2.46883788854e-11
fhl1		7.78755436175	3.41593248786e-15
tec1		8.26970027738	6.71480994794e-17
