# Supplementary material for: Inferring functional transcription factor-gene binding pairs by integrating transcription factor binding data with transcription factor knockout data
Source: BMC Syst Biol. 2013 Dec 13;7(Suppl 6):S13. doi: 10.1186/1752-0509-7-S6-S13 (PMC4029220; doi:10.1186/1752-0509-7-S6-S13)
Supplement: Additional file 6 — Validation results of our results compared to 50 randomly assigned TF-gene lists. Additional file 1 zipped the raw files for the three biological validations on the comparison of our results, both for the results generated using the dataset of Harbison et al. and the results generated using the dataset of Lee et al., to the 50 random TF-gene lists. Detailed description of the raw files is written in the file 'ReadMe.doc' in Additional File 6. [file 1752-0509-7-S6-S13-S6.zip › AddFile6/Supplementary Random Results/Expression Coherence/Harbison/expression_coherence_Hypothesis1_random_Harbison_10_17.txt]

TF	Rank Sum test	statistic	p value
adr1		-6.56422575699	0.999999999974
ace2		-4.42457334243	0.999995168346
yap1		-3.51954778908	0.999783858425
rim101		-3.51066923805	0.999776509908
oaf1		-3.07197910802	0.998936776962
mga1		-2.93887717291	0.998352982062
sko1		-2.70869866063	0.996622617035
hsf1		-2.59633677007	0.99528881684
yox1		-2.35610961886	0.990766266439
aft2		-2.25837108582	0.988038733092
opi1		-2.19526812204	0.985927814904
cad1		-2.12880099977	0.983364635907
sok2		-2.04763534065	0.9797021281
ino4		-2.02774584974	0.978706903224
sfp1		-1.70631825684	0.956025579638
spt2		-1.6645126431	0.951994986701
stp1		-1.54733107567	0.93910828402
xbp1		-1.3750322539	0.915439277288
pdr3		-1.35640290104	0.912514494626
mig2		-1.25068314667	0.894474949178
hac1		-1.16975489642	0.878950190348
abf1		-1.13874433489	0.872595097383
nrg1		-1.12084400859	0.868822866156
met4		-0.977273125007	0.835783022812
pdr1		-0.947711762908	0.828361894511
cst6		-0.894590013153	0.814496853807
fkh1		-0.846314927623	0.801311458739
mbp1		-0.785353449923	0.783876817226
rox1		-0.619511606512	0.732210310891
aft1		-0.411914343982	0.659798896589
sut1		-0.399100080806	0.655090268631
gln3		-0.379467472596	0.647829622822
gal4		-0.360264962545	0.640675500797
upc2		-0.346388715593	0.63547469776
stp2		-0.338880409539	0.632650088462
msn4		-0.286443458667	0.612730753376
fkh2		-0.201116769188	0.579696365014
yrr1		-0.140952177499	0.556046139057
rme1		0.0278214211968	0.488902290465
stb5		0.0624494387375	0.47510246267
mig3		0.0895719041673	0.464313705932
pho4		0.476124111855	0.316992980007
mot3		0.598578191779	0.274727101215
rtg3		0.854241889987	0.196485488624
yhp1		0.879441612394	0.18958093902
ino2		0.986101942426	0.162041545287
mig1		1.40077283537	0.0806410071413
swi4		1.49557718361	0.0673819362952
ecm22		1.5	0.0668072012689
arr1		1.5464976838	0.0609922095181
skn7		1.58114568222	0.0569223658159
rsf2		1.62073651205	0.0525370797667
ifh1		1.9892403472	0.0233373402303
hap4		2.06309333752	0.0195518805298
azf1		2.3231426813	0.0100857443809
gcr1		2.33589373908	0.00974839017988
leu3		2.49509018701	0.00629625599917
swi5		2.57844360401	0.00496232492426
zap1		2.79116258141	0.00262595421994
rtg1		2.85440062496	0.00215590595229
msn2		2.86400168797	0.00209162891176
pip2		2.95070040911	0.00158527141374
mcm1		2.96814995309	0.00149799065942
gcr2		4.86360338971	5.76338857219e-07
rpn4		4.96840283258	3.37533061499e-07
elp4		5.53339033705	1.57049696986e-08
gcn4		5.69198772879	6.27844402875e-09
tec1		6.13835184877	4.1691011458e-10
fhl1		6.21508251505	2.56488429873e-10
ume6		6.7216904132	8.98141477867e-12
rap1		8.52531821956	7.61951425201e-18
