# Supplementary material for: Inferring functional transcription factor-gene binding pairs by integrating transcription factor binding data with transcription factor knockout data
Source: BMC Syst Biol. 2013 Dec 13;7(Suppl 6):S13. doi: 10.1186/1752-0509-7-S6-S13 (PMC4029220; doi:10.1186/1752-0509-7-S6-S13)
Supplement: Additional file 6 — Validation results of our results compared to 50 randomly assigned TF-gene lists. Additional file 1 zipped the raw files for the three biological validations on the comparison of our results, both for the results generated using the dataset of Harbison et al. and the results generated using the dataset of Lee et al., to the 50 random TF-gene lists. Detailed description of the raw files is written in the file 'ReadMe.doc' in Additional File 6. [file 1752-0509-7-S6-S13-S6.zip › AddFile6/Supplementary Random Results/Expression Coherence/Harbison/expression_coherence_Hypothesis1_random_Harbison_10_18.txt]

TF	Rank Sum test	statistic	p value
met4		-6.39865258282	0.999999999922
abf1		-5.91554549936	0.999999998346
rim101		-4.47221336287	0.999996129294
rsf2		-3.64917869626	0.99986845997
yap1		-3.55467062518	0.999810773568
arr1		-3.38499309118	0.99964409977
pdr3		-2.95333278557	0.998428185662
xbp1		-2.70725528446	0.99660789666
gln3		-2.36078953936	0.990881961717
cad1		-1.7702270676	0.961655339021
stp2		-1.72660247585	0.957880459505
aft2		-1.67762727245	0.953290057367
mcm1		-1.61605354256	0.946958631288
aft1		-1.40653453019	0.920217270749
nrg1		-1.32980739658	0.908209130853
mig1		-1.30697298317	0.904389056393
opi1		-1.21797267901	0.888382822393
ino4		-1.15344656254	0.875636430441
ino2		-1.13798368118	0.872436351711
stp1		-0.722367822842	0.764965817782
sfp1		-0.704478868847	0.759432697452
sko1		-0.420482955207	0.662933660765
upc2		-0.317008949372	0.624381594196
pdr1		-0.170953224567	0.567869727275
gcn4		0.0539058386344	0.478505092437
azf1		0.0903624219093	0.46399960873
stb5		0.12752595723	0.449262065001
mga1		0.32383187389	0.373032661752
gcr2		0.349108400656	0.363503965035
adr1		0.415965627192	0.338717577811
mig2		0.468996381481	0.319536111244
swi5		0.486240993295	0.313398154963
swi4		0.491759844458	0.311444563387
cst6		0.543294758235	0.29346343637
sut1		0.586739698969	0.278689270564
msn2		0.649455388042	0.258022036543
zap1		0.664705397646	0.253119470394
msn4		0.707656439454	0.239579317352
fkh2		0.754788572255	0.225187925877
ifh1		0.777612135722	0.218398852248
mig3		0.901171244536	0.183748638724
gal4		1.05009596266	0.146836997385
mot3		1.48798293782	0.0683776966723
ecm22		1.5	0.0668072012689
rox1		1.6690524805	0.0475534898012
oaf1		1.70735267527	0.0438782604511
spt2		1.89258386407	0.0292066156374
rtg3		1.90349483718	0.028488003362
rtg1		2.25792475918	0.0119751753574
gcr1		2.30941940666	0.0104601595769
leu3		2.50739747373	0.00608119298554
yhp1		2.60730215387	0.00456293957363
sok2		2.69429678747	0.00352686623416
rpn4		2.8969424501	0.00188409436526
hac1		3.21391506745	0.000654691989423
pho4		3.23692309392	0.000604129845624
hsf1		3.25654843263	0.000563878444178
yox1		3.84018488798	6.14708426831e-05
rme1		4.07648658591	2.28606459115e-05
ume6		4.15499816005	1.6264507997e-05
hap4		4.36886433277	6.24471601322e-06
skn7		4.39212289115	5.61246089654e-06
mbp1		4.66499520763	1.54312115719e-06
fhl1		4.74871749949	1.02355327377e-06
ace2		5.03683481144	2.36646445729e-07
pip2		5.04596716993	2.25616445241e-07
yrr1		6.47747852049	4.66340224649e-11
elp4		6.64142421568	1.55333237854e-11
fkh1		7.57337187897	1.81829676217e-14
rap1		8.63815563476	2.85638799144e-18
tec1		9.19155525813	1.93600978213e-20
