# Supplementary material for: Inferring functional transcription factor-gene binding pairs by integrating transcription factor binding data with transcription factor knockout data
Source: BMC Syst Biol. 2013 Dec 13;7(Suppl 6):S13. doi: 10.1186/1752-0509-7-S6-S13 (PMC4029220; doi:10.1186/1752-0509-7-S6-S13)
Supplement: Additional file 6 — Validation results of our results compared to 50 randomly assigned TF-gene lists. Additional file 1 zipped the raw files for the three biological validations on the comparison of our results, both for the results generated using the dataset of Harbison et al. and the results generated using the dataset of Lee et al., to the 50 random TF-gene lists. Detailed description of the raw files is written in the file 'ReadMe.doc' in Additional File 6. [file 1752-0509-7-S6-S13-S6.zip › AddFile6/Supplementary Random Results/Expression Coherence/Harbison/expression_coherence_Hypothesis1_random_Harbison_10_19.txt]

TF	Rank Sum test	statistic	p value
adr1		-6.76010174242	0.999999999993
ume6		-5.00028149994	0.999999713767
zap1		-4.14800600314	0.99998323082
skn7		-3.8246629953	0.999934524456
rim101		-3.81006400216	0.99993053459
aft2		-3.38381670492	0.999642571454
yhp1		-2.89885656621	0.998127369077
pdr3		-2.78616300525	0.997333197821
azf1		-2.7068000828	0.996603242309
rap1		-2.33243533858	0.990161099569
stp1		-2.12480535265	0.983198570993
spt2		-2.09954492144	0.982115553879
sko1		-2.06951331329	0.980751028336
nrg1		-1.91632633286	0.972338214453
gcr2		-1.73665584523	0.958776032048
yap1		-1.66589310141	0.952132646049
mbp1		-1.55515551608	0.940045482114
oaf1		-1.55345667465	0.939842963925
aft1		-1.50967485056	0.934436794202
ino4		-1.46035374945	0.927903561507
rtg3		-1.37807053927	0.915909244791
gln3		-1.02919669777	0.84830637312
mig1		-0.955343247945	0.830297928216
mig3		-0.919864511492	0.821178216888
fhl1		-0.678344850909	0.751223466326
ino2		-0.644487810778	0.74037042035
cst6		-0.532295298198	0.702739255908
hap4		-0.48093053976	0.684717066715
hac1		-0.457507923802	0.676346995889
mot3		-0.358275524643	0.639931433722
sfp1		-0.0394353160688	0.515728338176
msn2		-0.0271612383475	0.510834434195
rsf2		0.0454998633586	0.481854441906
rme1		0.0835232072794	0.46671776256
cad1		0.0900407215178	0.464127427571
arr1		0.172781120534	0.431411738737
fkh2		0.341354928136	0.366418200821
xbp1		0.433229340271	0.332424082784
stp2		0.463608574011	0.321464105168
swi4		0.485326056474	0.313722537548
pho4		0.759939891838	0.223645257519
sut1		0.762680860035	0.222826873993
gal4		0.923858679265	0.177779949544
met4		0.956112393322	0.169507727037
pip2		0.968988456723	0.166275474299
msn4		1.07824351321	0.140462549
leu3		1.14341059427	0.126434077942
pdr1		1.19272436655	0.116488669746
mga1		1.31248776664	0.0946778054998
hsf1		1.39522617044	0.0814738237805
mig2		1.44524256817	0.0741948817007
rtg1		1.48302301049	0.0690341486414
ecm22		1.5	0.0668072012689
upc2		1.52835197287	0.0632125861693
opi1		1.5409594459	0.0616633281729
ace2		1.59137020966	0.0557631422744
stb5		1.67817854723	0.0466561242134
sok2		1.73450313305	0.0414144251668
yox1		1.73770899285	0.0411310516717
ifh1		1.8242238184	0.0340591210598
yrr1		1.88042911132	0.0300248095785
elp4		2.0584309657	0.0197743908882
fkh1		2.40507264302	0.00808462565124
gcn4		2.90313385881	0.00184724344569
rpn4		2.91139416697	0.00179909890233
rox1		3.14799424843	0.000821974639819
mcm1		3.35036430692	0.000403526700294
gcr1		3.82293088993	6.59373752546e-05
abf1		5.35904283644	4.1832009048e-08
swi5		6.46674138074	5.00694068951e-11
tec1		9.39796588307	2.78140289457e-21
