# Supplementary material for: Inferring functional transcription factor-gene binding pairs by integrating transcription factor binding data with transcription factor knockout data
Source: BMC Syst Biol. 2013 Dec 13;7(Suppl 6):S13. doi: 10.1186/1752-0509-7-S6-S13 (PMC4029220; doi:10.1186/1752-0509-7-S6-S13)
Supplement: Additional file 6 — Validation results of our results compared to 50 randomly assigned TF-gene lists. Additional file 1 zipped the raw files for the three biological validations on the comparison of our results, both for the results generated using the dataset of Harbison et al. and the results generated using the dataset of Lee et al., to the 50 random TF-gene lists. Detailed description of the raw files is written in the file 'ReadMe.doc' in Additional File 6. [file 1752-0509-7-S6-S13-S6.zip › AddFile6/Supplementary Random Results/Expression Coherence/Harbison/expression_coherence_Hypothesis1_random_Harbison_10_2.txt]

TF	Rank Sum test	statistic	p value
gcn4		-9.32188745751	1.0
ace2		-6.43978098878	0.99999999994
nrg1		-6.12805508826	0.999999999555
rim101		-5.89389849353	0.999999998114
fhl1		-5.31541770809	0.999999946794
stb5		-4.9186438948	0.999999564271
cst6		-4.14836778522	0.999983257293
mbp1		-3.84722780628	0.999940269059
mga1		-3.80529380019	0.999929182016
arr1		-3.50823888361	0.999774458097
rsf2		-3.15473190528	0.999196771751
hsf1		-3.0450444811	0.998836770503
sko1		-2.62717991615	0.995695210054
upc2		-2.48421185612	0.993508073115
hac1		-2.36080904442	0.990882441246
msn4		-2.25773884048	0.988019026899
stp1		-2.039309161	0.979290409039
mig1		-1.97421288473	0.975821229239
pip2		-1.908200439	0.97181734254
sok2		-1.65404817501	0.950941137618
fkh1		-1.54920260517	0.93933348829
rox1		-1.51864943001	0.935574619021
yhp1		-1.36918833326	0.914529794033
pdr3		-1.30879125475	0.904697464952
aft1		-1.30616679908	0.904252079649
ino2		-1.29712069903	0.90270516973
oaf1		-0.976326917221	0.835548757446
sfp1		-0.95294415506	0.829690816801
hap4		-0.844391615194	0.80077469687
aft2		-0.672010018471	0.749211340806
mot3		-0.549981418091	0.708833940628
pho4		-0.541159630111	0.705801219861
rme1		-0.537006478418	0.704368430456
met4		-0.520553999462	0.698661249302
ume6		-0.371863578283	0.645002788052
stp2		-0.369529009829	0.644133272921
xbp1		-0.351035631445	0.637219191387
abf1		-0.231943439771	0.591709027839
yrr1		0.0584239760443	0.476705458633
ino4		0.0622923182757	0.475165022863
mig3		0.218867000618	0.413376826466
rtg3		0.234218423472	0.407407706453
rtg1		0.382075355276	0.35120273562
opi1		0.403212512212	0.343395947901
pdr1		0.528805132208	0.298470318578
cad1		0.595460477449	0.275767855069
msn2		0.68084170791	0.247985827977
skn7		0.82610481295	0.204372318851
mig2		1.18358287882	0.118289110554
gln3		1.24952851975	0.105735914481
ecm22		1.5	0.0668072012689
adr1		1.8327412954	0.033420526495
gcr1		1.96338869553	0.0248005131755
gal4		2.15305464815	0.015657191964
azf1		2.17830522461	0.0146916602324
ifh1		2.25823989415	0.0119653536537
sut1		2.29788381882	0.0107842012409
leu3		2.30814674569	0.0104954879831
zap1		2.48329564486	0.00650865000596
gcr2		2.5826703636	0.00490194724849
mcm1		2.58313786255	0.00489530957332
elp4		2.81434319831	0.00244385079507
fkh2		3.27836874178	0.000522044543304
spt2		3.5621195043	0.000183936425475
swi4		4.05189297528	2.54024527185e-05
yap1		4.14185589763	1.72253389091e-05
yox1		4.32790611844	7.52668024321e-06
tec1		5.93174142865	1.49869203069e-09
swi5		6.3722516007	9.31364833057e-11
rap1		7.30479081971	1.38849209904e-13
rpn4		7.95193217598	9.18123909778e-16
