# Supplementary material for: Inferring functional transcription factor-gene binding pairs by integrating transcription factor binding data with transcription factor knockout data
Source: BMC Syst Biol. 2013 Dec 13;7(Suppl 6):S13. doi: 10.1186/1752-0509-7-S6-S13 (PMC4029220; doi:10.1186/1752-0509-7-S6-S13)
Supplement: Additional file 6 — Validation results of our results compared to 50 randomly assigned TF-gene lists. Additional file 1 zipped the raw files for the three biological validations on the comparison of our results, both for the results generated using the dataset of Harbison et al. and the results generated using the dataset of Lee et al., to the 50 random TF-gene lists. Detailed description of the raw files is written in the file 'ReadMe.doc' in Additional File 6. [file 1752-0509-7-S6-S13-S6.zip › AddFile6/Supplementary Random Results/Expression Coherence/Harbison/expression_coherence_Hypothesis1_random_Harbison_10_20.txt]

TF	Rank Sum test	statistic	p value
msn2		-3.92570431582	0.999956761834
gcn4		-3.22827107787	0.999377295525
fkh2		-2.9698615999	0.998510330287
yap1		-2.71891091122	0.996725137684
mig3		-2.65678056622	0.996055461256
abf1		-2.34243264513	0.99042075415
opi1		-1.89728678227	0.971104950739
ace2		-1.73665685004	0.958776120781
rox1		-1.71327888745	0.956669377711
aft2		-1.69153134401	0.954632316699
sfp1		-1.66323574391	0.95186737235
rsf2		-1.57635733498	0.942528262454
mga1		-1.55251023406	0.939729907061
hap4		-1.38962025576	0.917677889232
adr1		-1.33807733123	0.909564385244
sok2		-1.24535209705	0.893498823293
cst6		-1.23734104465	0.892019751983
hsf1		-1.11958205988	0.86855404797
mcm1		-0.945635005267	0.827832608299
msn4		-0.862872345727	0.805896171561
mbp1		-0.809177575675	0.790793494246
hac1		-0.658004878615	0.744732501856
yhp1		-0.625673122384	0.73423531697
pho4		-0.545903637141	0.707433910956
mig2		-0.516499608487	0.697247243843
stb5		-0.491564151793	0.688486254586
aft1		-0.42873471881	0.665941854337
cad1		-0.403461880095	0.656695763827
rpn4		-0.2115276689	0.583762228014
xbp1		-0.145551359379	0.557862215738
spt2		-0.116343474034	0.546309833884
sko1		-0.112950382429	0.544965053766
rim101		-0.0797864557509	0.531796451638
sut1		-0.0668699553702	0.526657384187
swi5		0.0772571710111	0.469209480805
arr1		0.133911293693	0.446736359825
ino2		0.188705702455	0.425161740989
ino4		0.314580429546	0.376540120125
gcr1		0.334285056603	0.369082232801
azf1		0.364582437241	0.357711563408
pdr1		0.406685510301	0.342119491989
mig1		0.542847357918	0.293617451698
ume6		0.590229973291	0.277518239901
leu3		0.649315471554	0.258067243748
oaf1		0.657148781416	0.255542627597
rtg1		0.683724675269	0.247074519475
swi4		0.698883051968	0.242312559948
pdr3		0.766018487014	0.22183265111
met4		0.812572096722	0.208231717515
yrr1		0.858813530211	0.195221700791
mot3		0.903648627987	0.183090873678
stp1		0.923358869895	0.177910109177
upc2		0.95331618055	0.170214947858
zap1		1.1527061039	0.124515517618
ifh1		1.18450220674	0.118107161633
rme1		1.3533470989	0.0879723845843
gal4		1.40003617466	0.0807512430312
gln3		1.44105461253	0.0747846273322
ecm22		1.5	0.0668072012689
nrg1		1.54669810139	0.0609680305757
skn7		1.70119657728	0.0444530401788
gcr2		1.72927249331	0.0418801686039
fkh1		1.75844521558	0.0393358927069
stp2		1.76462225849	0.0388136360231
rtg3		2.11548815478	0.0171941817205
yox1		2.31708904598	0.0102494407982
rap1		2.58490100355	0.0048703480357
fhl1		3.80038954705	7.22344009976e-05
elp4		4.39576534031	5.51915661463e-06
pip2		5.82322746766	2.88609535236e-09
tec1		7.12003438751	5.3950069754e-13
