# Supplementary material for: Inferring functional transcription factor-gene binding pairs by integrating transcription factor binding data with transcription factor knockout data
Source: BMC Syst Biol. 2013 Dec 13;7(Suppl 6):S13. doi: 10.1186/1752-0509-7-S6-S13 (PMC4029220; doi:10.1186/1752-0509-7-S6-S13)
Supplement: Additional file 6 — Validation results of our results compared to 50 randomly assigned TF-gene lists. Additional file 1 zipped the raw files for the three biological validations on the comparison of our results, both for the results generated using the dataset of Harbison et al. and the results generated using the dataset of Lee et al., to the 50 random TF-gene lists. Detailed description of the raw files is written in the file 'ReadMe.doc' in Additional File 6. [file 1752-0509-7-S6-S13-S6.zip › AddFile6/Supplementary Random Results/Expression Coherence/Harbison/expression_coherence_Hypothesis1_random_Harbison_10_21.txt]

TF	Rank Sum test	statistic	p value
mga1		-5.05631149863	0.999999786279
rap1		-4.70283662942	0.999998717141
cad1		-4.47343490552	0.99999615135
stb5		-4.46794959804	0.999996051355
ino4		-4.21477763291	0.999987498779
pdr3		-3.85372191878	0.99994183214
sut1		-3.67238691957	0.999879852254
zap1		-3.48865854035	0.999757274578
swi4		-3.41316070806	0.999678929687
hap4		-3.27500052975	0.999471691123
rpn4		-2.88712177778	0.998056081388
gcn4		-2.72721523782	0.996806431958
aft1		-2.57813833066	0.995033288816
abf1		-2.56182136764	0.994793757072
xbp1		-2.1027890508	0.982257893216
yhp1		-2.10160301054	0.982205967035
rox1		-2.07865960853	0.981175676016
rsf2		-1.88970122156	0.970601034677
spt2		-1.88694996189	0.970416471902
pdr1		-1.67854697372	0.953379815824
pho4		-1.60759758555	0.946038329315
hsf1		-1.28127212831	0.899950950449
sfp1		-1.27412542871	0.898690516099
gln3		-1.14224318168	0.873323524313
mig3		-0.999310896058	0.841177945637
sko1		-0.96322518322	0.832282735105
msn4		-0.892372586745	0.813903370234
elp4		-0.856050475135	0.804015069672
sok2		-0.721828285554	0.764799971631
arr1		-0.543466542367	0.706595689517
stp1		-0.539975947307	0.705393189929
rtg1		-0.52049497127	0.698640684031
opi1		-0.365704371541	0.642707158124
fkh2		-0.340644416653	0.633314356257
ace2		-0.30147127412	0.618472424192
skn7		-0.257075169486	0.601439627296
yrr1		-0.208015208825	0.582391453916
aft2		-0.178490879642	0.570831258409
msn2		-0.0289719875706	0.511556534054
met4		0.1188527763	0.452695997765
ino2		0.411839757588	0.340228439239
gcr2		0.42170047124	0.336621830226
oaf1		0.568925993592	0.28470318217
rim101		0.720489947234	0.235611693512
swi5		0.78415878429	0.216473472984
ifh1		0.854469149137	0.196422548064
nrg1		0.871304376101	0.191793990853
stp2		0.897732418629	0.184664110889
mig1		1.02669072486	0.152283059063
hac1		1.08427390011	0.139121686989
gal4		1.14343170764	0.126429697007
ecm22		1.5	0.0668072012689
mig2		1.51124540173	0.0653629694111
fkh1		2.06930144845	0.0192589039087
leu3		2.20374700321	0.0137710707779
upc2		2.22020731182	0.0132023491047
yap1		2.28845902008	0.0110554019871
rme1		2.37937989291	0.00867089670589
azf1		2.44671224901	0.00720829427966
mot3		2.45363434603	0.00707103510798
gcr1		2.59504389451	0.00472894197255
ume6		2.69460679622	0.00352358694463
yox1		3.40089803343	0.000335824379457
mbp1		3.92456766007	4.34428187755e-05
cst6		4.5971850385	2.14118639215e-06
adr1		4.66403100355	1.55037317145e-06
rtg3		4.69040913924	1.3632964418e-06
pip2		6.13896588495	4.15302003719e-10
tec1		8.09068379218	2.96653495377e-16
mcm1		8.19977459035	1.20419096949e-16
fhl1		8.45249519244	1.4257115094e-17
