# Supplementary material for: Inferring functional transcription factor-gene binding pairs by integrating transcription factor binding data with transcription factor knockout data
Source: BMC Syst Biol. 2013 Dec 13;7(Suppl 6):S13. doi: 10.1186/1752-0509-7-S6-S13 (PMC4029220; doi:10.1186/1752-0509-7-S6-S13)
Supplement: Additional file 6 — Validation results of our results compared to 50 randomly assigned TF-gene lists. Additional file 1 zipped the raw files for the three biological validations on the comparison of our results, both for the results generated using the dataset of Harbison et al. and the results generated using the dataset of Lee et al., to the 50 random TF-gene lists. Detailed description of the raw files is written in the file 'ReadMe.doc' in Additional File 6. [file 1752-0509-7-S6-S13-S6.zip › AddFile6/Supplementary Random Results/Expression Coherence/Harbison/expression_coherence_Hypothesis1_random_Harbison_10_22.txt]

TF	Rank Sum test	statistic	p value
abf1		-2150.65535882	1.0
pdr1		-4.58963616921	0.999997779904
swi5		-4.38292556381	0.999994145193
rox1		-4.18114196614	0.999985497566
rap1		-3.75500384986	0.999913330593
cst6		-3.13484611042	0.999140278571
zap1		-3.11306730727	0.999074231067
ace2		-2.66791490632	0.996183820702
mig3		-2.31173401364	0.989603827123
rim101		-2.28721173152	0.988908266202
sko1		-2.24845506029	0.98772640619
gln3		-2.16619083547	0.98485169642
met4		-2.16474285142	0.984796308251
nrg1		-2.10347251486	0.982287757285
spt2		-1.93249632774	0.973350862563
rsf2		-1.91256322187	0.972098004121
stb5		-1.82056626993	0.965663592987
fhl1		-1.81148614593	0.964967184151
stp1		-1.77442096018	0.962003227313
mig2		-1.71372202774	0.95671010531
stp2		-1.64299774974	0.949808300579
rtg1		-1.60862408102	0.946150717312
mbp1		-1.38747252068	0.917351137641
sok2		-1.30314368664	0.903737144343
cad1		-1.21700628157	0.888199087056
fkh2		-1.14246808509	0.873370247675
mcm1		-1.03661740282	0.850042900229
mot3		-0.521326079123	0.698930181667
msn4		-0.494439565891	0.689502111481
hac1		-0.361803286731	0.641250482072
leu3		-0.345346709135	0.635083132338
pho4		-0.158359031559	0.562913052775
gcr1		-0.125846298498	0.550073203911
swi4		-0.0749234216677	0.529862179433
rpn4		-0.0721806425059	0.528770924986
arr1		-0.0639930076054	0.52551210274
opi1		0.0	0.5
gcr2		0.0744869131102	0.470311477032
yox1		0.236818228229	0.406398904836
aft2		0.242672797838	0.404129440902
sfp1		0.416464291663	0.338535145815
hsf1		0.560365174585	0.287615190331
azf1		0.819074788116	0.206371872638
aft1		0.907191204965	0.182152846933
yap1		0.997383904698	0.159289100425
pip2		1.04012863097	0.149140071741
gal4		1.04651671581	0.147661265708
oaf1		1.11479237079	0.13246970327
adr1		1.11495109768	0.132435689106
msn2		1.16612249972	0.121782460477
hap4		1.29516332794	0.0976319462702
fkh1		1.29722527904	0.0972768426273
rtg3		1.35197028673	0.0881924103916
xbp1		1.43838990446	0.0751617277393
ecm22		1.5	0.0668072012689
mig1		1.61896523122	0.0527273720939
mga1		1.768260435	0.0385086874962
ino2		1.88089688192	0.0299929737335
sut1		1.91062350521	0.0280264907452
yhp1		2.03125062209	0.0211147887809
ino4		2.03934860329	0.0207076240404
skn7		2.74087212586	0.00306381750633
upc2		2.84974193455	0.0021877357309
gcn4		3.239719503	0.000598236678628
ifh1		3.32293557998	0.000445377413253
tec1		3.73377240577	9.43164829155e-05
pdr3		3.79623526437	7.34550438001e-05
rme1		4.16790824751	1.53703808953e-05
elp4		4.89049085696	5.02924155231e-07
yrr1		5.84093148738	2.59548754948e-09
ume6		6.5253246593	3.39271974671e-11
