# Supplementary material for: Inferring functional transcription factor-gene binding pairs by integrating transcription factor binding data with transcription factor knockout data
Source: BMC Syst Biol. 2013 Dec 13;7(Suppl 6):S13. doi: 10.1186/1752-0509-7-S6-S13 (PMC4029220; doi:10.1186/1752-0509-7-S6-S13)
Supplement: Additional file 6 — Validation results of our results compared to 50 randomly assigned TF-gene lists. Additional file 1 zipped the raw files for the three biological validations on the comparison of our results, both for the results generated using the dataset of Harbison et al. and the results generated using the dataset of Lee et al., to the 50 random TF-gene lists. Detailed description of the raw files is written in the file 'ReadMe.doc' in Additional File 6. [file 1752-0509-7-S6-S13-S6.zip › AddFile6/Supplementary Random Results/Expression Coherence/Harbison/expression_coherence_Hypothesis1_random_Harbison_10_23.txt]

TF	Rank Sum test	statistic	p value
mbp1		-9.36147311188	1.0
mga1		-6.58471177316	0.999999999977
aft2		-4.44842824085	0.999995674953
ace2		-3.82103266063	0.999933552975
rim101		-3.55910170261	0.99981393729
sko1		-3.34415291426	0.99958732884
sut1		-2.59992405195	0.995337780274
stp1		-2.462890293	0.993108896027
azf1		-2.41152102846	0.992056932135
ino4		-2.17922905807	0.985342671851
fkh2		-2.10914187745	0.982533831466
mig1		-2.09158241052	0.981762056328
yox1		-1.83026607916	0.966394919482
skn7		-1.82175010089	0.965753543896
aft1		-1.76105627655	0.960885560794
rsf2		-1.65301227719	0.950835817524
arr1		-1.62850353799	0.948290920174
xbp1		-1.44010227339	0.925080766991
stb5		-1.38210665889	0.916530522904
msn4		-1.29846669401	0.902936492975
hac1		-1.12602043319	0.869921564734
oaf1		-0.843823918978	0.800616096293
mig3		-0.843533671419	0.800534978793
opi1		-0.736618207064	0.76932272019
rme1		-0.612542815841	0.729910660394
gcn4		-0.580377766084	0.719170052292
sfp1		-0.524626473597	0.700078560277
rtg1		-0.298134557526	0.617199766457
cad1		-0.273432485197	0.607739607856
adr1		-0.228329560084	0.590304977095
cst6		0.274004406268	0.392040617746
ifh1		0.330033057603	0.370687491943
ume6		0.394246710864	0.346699451123
yap1		0.719244709744	0.235995078048
yrr1		0.780746738692	0.217475732644
mot3		1.02371617401	0.152984676827
pdr3		1.07637588507	0.140879591413
hap4		1.14268444564	0.126584815058
mcm1		1.14465355986	0.126176348026
msn2		1.18422999195	0.118161016424
stp2		1.4375745364	0.0752774050692
hsf1		1.4915731101	0.0679055459269
ecm22		1.5	0.0668072012689
met4		1.58599683983	0.0563700132148
upc2		2.0007811574	0.0227079894381
spt2		2.03187021688	0.0210833981849
mig2		2.13701810997	0.0162982593349
yhp1		2.27531533438	0.0114435101035
pip2		2.42445174893	0.0076657602717
rtg3		2.43165453274	0.00751501764983
pdr1		2.46215381683	0.00690527119593
gal4		2.52116642111	0.00584832591144
swi5		2.54401270532	0.00547935492128
leu3		2.6577373468	0.00393335877999
pho4		2.70186951973	0.00344754075849
gcr2		2.74131442065	0.00305969590422
sok2		2.82196709648	0.00238650370224
gln3		2.90054489175	0.00186257237605
gcr1		3.01826033538	0.00127115201379
abf1		3.20097954872	0.00068480626403
swi4		3.28569664793	0.000508652521741
rox1		3.41746484042	0.000316036288348
fhl1		3.47134139536	0.000258932576
zap1		3.756876759	8.60235854878e-05
ino2		3.78794014699	7.59507147143e-05
fkh1		3.8025189096	7.16161650939e-05
nrg1		3.87720965337	5.28306523e-05
rpn4		6.98217326035	1.45324181351e-12
elp4		8.16564530224	1.59860717679e-16
tec1		8.6247585195	3.21140174245e-18
rap1		9.94274168412	1.35628328876e-23
