# Supplementary material for: Inferring functional transcription factor-gene binding pairs by integrating transcription factor binding data with transcription factor knockout data
Source: BMC Syst Biol. 2013 Dec 13;7(Suppl 6):S13. doi: 10.1186/1752-0509-7-S6-S13 (PMC4029220; doi:10.1186/1752-0509-7-S6-S13)
Supplement: Additional file 6 — Validation results of our results compared to 50 randomly assigned TF-gene lists. Additional file 1 zipped the raw files for the three biological validations on the comparison of our results, both for the results generated using the dataset of Harbison et al. and the results generated using the dataset of Lee et al., to the 50 random TF-gene lists. Detailed description of the raw files is written in the file 'ReadMe.doc' in Additional File 6. [file 1752-0509-7-S6-S13-S6.zip › AddFile6/Supplementary Random Results/Expression Coherence/Harbison/expression_coherence_Hypothesis1_random_Harbison_10_24.txt]

TF	Rank Sum test	statistic	p value
rim101		-6.74756142206	0.999999999992
mbp1		-4.96927271395	0.999999663978
pho4		-4.49089757728	0.999996453817
xbp1		-3.93673617898	0.999958701337
adr1		-3.6421229759	0.999864800582
mig1		-2.46550490698	0.993158984943
msn4		-2.03082958532	0.978863857633
fkh2		-2.02822378743	0.978731293405
swi5		-1.99727096891	0.977102122373
pdr3		-1.49218426269	0.932174576607
hsf1		-1.46784179806	0.928926399617
azf1		-1.4285338194	0.923430866226
stp2		-1.26958917025	0.89788449548
yhp1		-1.21775059009	0.888340617094
oaf1		-1.19653547825	0.884256168898
rtg3		-1.08538299111	0.861123968754
upc2		-1.06377647043	0.856285013555
ino2		-1.03442483903	0.849531201362
ino4		-0.97778954358	0.835910788157
mig3		-0.87780466084	0.809975132657
hap4		-0.805772024558	0.78981284428
spt2		-0.775170637964	0.780880582093
aft1		-0.587141985039	0.721445824018
gln3		-0.205864944647	0.581551795491
aft2		0.0140247142673	0.49440513192
yrr1		0.0337049273563	0.486556224872
cst6		0.0894688222618	0.464354665211
opi1		0.111482529216	0.45561685945
hac1		0.181469623407	0.427999487145
sok2		0.231544081133	0.408446071953
stb5		0.259480420331	0.397632293563
mcm1		0.302665373612	0.381072444306
msn2		0.436994145857	0.331057796802
zap1		0.493251482406	0.310917452693
abf1		0.586173513459	0.278879459421
rsf2		0.592394772693	0.276793132952
gcn4		0.615501184219	0.269111893747
mga1		0.6159474944	0.268964586958
gal4		0.685288109876	0.246581066649
yap1		0.768395448865	0.221126141699
stp1		1.00615518182	0.157170463782
mot3		1.07197779754	0.141865002321
ume6		1.11915126074	0.131537807152
skn7		1.32361428067	0.0928155899568
yox1		1.36162396859	0.0866582935133
gcr1		1.43912233794	0.0750579320516
sko1		1.49760071624	0.0671185102876
ecm22		1.5	0.0668072012689
met4		1.61809061622	0.0528215352509
leu3		1.63920327378	0.0505854661331
pdr1		1.79561940519	0.0362775337656
rox1		1.79736080908	0.0361391791183
cad1		2.06299182536	0.0195567024279
swi4		2.17111650733	0.0149611832657
nrg1		2.28094873712	0.0112757402444
mig2		2.32130868207	0.0101350949973
arr1		2.34830636798	0.00942950100644
gcr2		2.34868998128	0.00941979276966
sfp1		2.63225036014	0.00424106662432
rtg1		2.89616427311	0.0018887729935
sut1		2.90822230355	0.00181744922461
fhl1		2.99612612343	0.00136716657222
ace2		3.18124508544	0.000733217568846
ifh1		3.52638061549	0.000210640525494
rme1		3.75073428878	8.81587343037e-05
pip2		4.1482266756	1.675302806e-05
elp4		4.41882742347	4.96189243067e-06
rpn4		4.69427487281	1.33777038355e-06
fkh1		4.88755441066	5.1048141913e-07
rap1		5.93174596285	1.49865063466e-09
tec1		8.34575564424	3.53799889638e-17
