# Supplementary material for: Inferring functional transcription factor-gene binding pairs by integrating transcription factor binding data with transcription factor knockout data
Source: BMC Syst Biol. 2013 Dec 13;7(Suppl 6):S13. doi: 10.1186/1752-0509-7-S6-S13 (PMC4029220; doi:10.1186/1752-0509-7-S6-S13)
Supplement: Additional file 6 — Validation results of our results compared to 50 randomly assigned TF-gene lists. Additional file 1 zipped the raw files for the three biological validations on the comparison of our results, both for the results generated using the dataset of Harbison et al. and the results generated using the dataset of Lee et al., to the 50 random TF-gene lists. Detailed description of the raw files is written in the file 'ReadMe.doc' in Additional File 6. [file 1752-0509-7-S6-S13-S6.zip › AddFile6/Supplementary Random Results/Expression Coherence/Harbison/expression_coherence_Hypothesis1_random_Harbison_10_25.txt]

TF	Rank Sum test	statistic	p value
mga1		-5.82199453121	0.999999997093
mbp1		-4.38412190542	0.999994177272
ace2		-4.09616213301	0.99997899721
rsf2		-3.69400614785	0.99988962577
yap1		-2.96429305696	0.998483103908
xbp1		-2.9469869352	0.998395566197
yhp1		-2.82181445221	0.997612360156
rap1		-2.42769093373	0.992402356911
stb5		-2.32991950463	0.990094797032
pho4		-2.25680382891	0.987989832305
skn7		-2.21176665446	0.98650860387
cad1		-2.05915185342	0.980260153112
aft2		-1.63072742151	0.948526076094
adr1		-1.60020479045	0.945223420107
arr1		-1.35120050503	0.911684393568
cst6		-1.26395580956	0.896877055756
met4		-1.23719744588	0.891993105238
ino4		-1.17964705502	0.880929690189
yrr1		-1.12963530152	0.870685035226
mcm1		-1.08922107	0.861971795206
rtg1		-1.05670299828	0.854676421898
rim101		-0.679749314191	0.751668397433
sko1		-0.585404834923	0.720862230731
pdr3		-0.478585214953	0.683883130714
hap4		-0.460491408378	0.677418231507
mig3		-0.341931008082	0.633798593254
sut1		-0.309973785573	0.621709554365
swi5		-0.262543109883	0.603548623136
sfp1		-0.248579261115	0.598156873866
oaf1		-0.134557531043	0.553519139269
msn2		-0.113473617985	0.545172461116
mig1		-0.0883197700818	0.535188736949
gln3		0.0581235602425	0.476825103878
zap1		0.135555751737	0.446086243734
rpn4		0.146043529807	0.44194351249
msn4		0.155409986806	0.438249055744
stp1		0.174592222963	0.430700029951
elp4		0.506555634237	0.306233322197
spt2		0.52252745806	0.300651566828
rtg3		0.532718691634	0.29711416261
azf1		0.568071928182	0.284993064098
gal4		0.580388644283	0.280826280613
mot3		0.763472072158	0.222590955893
hsf1		0.910101284719	0.181384548553
hac1		0.931771258841	0.175727375494
pdr1		1.0367499007	0.149926214738
aft1		1.10007099763	0.135650594563
ifh1		1.14381319964	0.126350557265
upc2		1.26040468938	0.103761705436
ino2		1.37579940957	0.0844418721553
gcn4		1.37996807011	0.0837982380745
nrg1		1.44591525242	0.0741004866783
mig2		1.46139052983	0.0719541490641
sok2		1.47576300976	0.070003762052
ecm22		1.5	0.0668072012689
ume6		1.63954634352	0.0505497636457
fkh2		1.65722601463	0.0487368944394
gcr1		1.77061081013	0.0383127215366
opi1		1.92645978057	0.0270234945867
gcr2		2.03042177623	0.0211568425042
fkh1		2.05653196079	0.0198656344347
rox1		2.20128485305	0.0138579322458
yox1		2.26337287981	0.0118063565494
stp2		2.37468458705	0.00878197587009
leu3		2.9357122709	0.00166391419077
fhl1		3.09955659262	0.00096905274085
rme1		3.50222769606	0.000230692568077
pip2		4.40627148946	5.2582570094e-06
abf1		5.58879450147	1.14325670658e-08
swi4		6.64001756283	1.56822889065e-11
tec1		7.90687222254	1.31968143541e-15
