# Supplementary material for: Inferring functional transcription factor-gene binding pairs by integrating transcription factor binding data with transcription factor knockout data
Source: BMC Syst Biol. 2013 Dec 13;7(Suppl 6):S13. doi: 10.1186/1752-0509-7-S6-S13 (PMC4029220; doi:10.1186/1752-0509-7-S6-S13)
Supplement: Additional file 6 — Validation results of our results compared to 50 randomly assigned TF-gene lists. Additional file 1 zipped the raw files for the three biological validations on the comparison of our results, both for the results generated using the dataset of Harbison et al. and the results generated using the dataset of Lee et al., to the 50 random TF-gene lists. Detailed description of the raw files is written in the file 'ReadMe.doc' in Additional File 6. [file 1752-0509-7-S6-S13-S6.zip › AddFile6/Supplementary Random Results/Expression Coherence/Harbison/expression_coherence_Hypothesis1_random_Harbison_10_26.txt]

TF	Rank Sum test	statistic	p value
fkh1		-5.46532500083	0.999999976897
rim101		-3.98071836584	0.999965646343
cad1		-3.45213478043	0.999721915082
cst6		-2.7438742318	0.996964060216
mcm1		-2.65286989554	0.996009468635
mig1		-2.4765182759	0.993366458376
sfp1		-2.12403627242	0.983166444694
ace2		-1.90208862853	0.971420215579
oaf1		-1.57190436776	0.942013634272
rsf2		-1.5629090995	0.940963011469
fkh2		-1.55248287019	0.939726635843
adr1		-1.23541838723	0.891662583458
pdr3		-1.22767511662	0.890215524467
aft1		-1.1906422467	0.88310297039
swi5		-0.946862583776	0.828145596935
arr1		-0.790550655066	0.78539687422
pho4		-0.374507851887	0.645986742009
ino4		-0.309817727218	0.621650214949
mga1		-0.306988839122	0.620574066293
hsf1		-0.289259540745	0.613808614358
zap1		-0.268539694745	0.605858037738
mig3		-0.24379135656	0.596303792569
mbp1		-0.197006095022	0.578088615941
xbp1		-0.155825572983	0.561914743738
aft2		-0.152432055714	0.560576912159
met4		-0.113033575087	0.544998031644
yhp1		-0.0396237590136	0.515803457321
stp1		-0.0359983964871	0.514358181228
sut1		-0.0030684477634	0.501224131627
opi1		0.119817671588	0.452313791445
yrr1		0.188545805043	0.425224406051
gal4		0.299555429307	0.382258142958
msn4		0.415914582236	0.338736254294
msn2		0.433976230485	0.332152850941
ino2		0.546062420814	0.29251151516
hac1		0.635853656978	0.262435905384
sok2		0.805682748868	0.210212899483
stb5		0.811767644166	0.208462485659
skn7		0.822485887418	0.20540020771
rtg1		0.845403748767	0.198942726085
azf1		0.846747409617	0.198567963526
pdr1		0.866498805451	0.193108340582
upc2		0.904604273786	0.182837535192
mot3		1.01223728092	0.155712307435
rox1		1.19397437602	0.116243995788
ifh1		1.25683821937	0.10440611171
hap4		1.27407621685	0.101318203119
spt2		1.2880593718	0.0988626483016
gcn4		1.4158015435	0.0784168087797
leu3		1.46212688129	0.0718532218335
rtg3		1.46583121376	0.0713471375892
mig2		1.48177145231	0.0692005587664
ecm22		1.5	0.0668072012689
nrg1		1.69487400394	0.0450496624841
fhl1		1.83370772377	0.0333486957423
stp2		1.83600634017	0.0331783594827
gcr1		2.01745599414	0.0218239744649
swi4		2.03390499755	0.0209805874982
gln3		2.06428256685	0.0194954664688
yap1		2.14282663878	0.0160635107205
abf1		2.23647035152	0.0126604886519
gcr2		2.37855008592	0.00869043775847
sko1		2.5282117132	0.00573225979217
rpn4		2.9563990866	0.00155627032798
yox1		3.04838344731	0.00115038071714
pip2		3.35531015014	0.000396380248986
rme1		3.85376785711	5.81569419815e-05
ume6		3.88821505495	5.04920665423e-05
tec1		4.8197258313	7.18778211986e-07
rap1		5.10397803184	1.66293449632e-07
elp4		6.20893182697	2.66729785184e-10
