# Supplementary material for: Inferring functional transcription factor-gene binding pairs by integrating transcription factor binding data with transcription factor knockout data
Source: BMC Syst Biol. 2013 Dec 13;7(Suppl 6):S13. doi: 10.1186/1752-0509-7-S6-S13 (PMC4029220; doi:10.1186/1752-0509-7-S6-S13)
Supplement: Additional file 6 — Validation results of our results compared to 50 randomly assigned TF-gene lists. Additional file 1 zipped the raw files for the three biological validations on the comparison of our results, both for the results generated using the dataset of Harbison et al. and the results generated using the dataset of Lee et al., to the 50 random TF-gene lists. Detailed description of the raw files is written in the file 'ReadMe.doc' in Additional File 6. [file 1752-0509-7-S6-S13-S6.zip › AddFile6/Supplementary Random Results/Expression Coherence/Harbison/expression_coherence_Hypothesis1_random_Harbison_10_27.txt]

TF	Rank Sum test	statistic	p value
fkh2		-5.60383462614	0.999999989517
spt2		-3.65728493639	0.999872549513
msn4		-3.27354664622	0.999468965704
stb5		-3.01416119157	0.998711545731
stp1		-2.76467685021	0.997151039435
rtg1		-2.57880189738	0.995042818741
oaf1		-2.32193096237	0.989881673348
met4		-2.21940807494	0.9867705126
aft2		-2.04884487073	0.979761356733
azf1		-2.01324412881	0.97795552355
rtg3		-1.8690744168	0.969193769123
cad1		-1.84543755264	0.967513042654
pdr1		-1.81395617368	0.965157763324
mig1		-1.77650429098	0.962175082352
upc2		-1.5937887249	0.944508318121
mbp1		-1.4665406234	0.92874946872
rox1		-1.43010420823	0.923656443704
ace2		-1.33011743574	0.90826020917
swi5		-1.28232146553	0.900135049515
opi1		-1.14504018326	0.873903743926
hap4		-1.10636055455	0.865714754237
yap1		-1.08336357623	0.860676461893
aft1		-0.308219505762	0.621042344478
pdr3		-0.259218963147	0.60226684972
sok2		-0.174130214359	0.569118435852
yox1		-0.168370538231	0.566854107855
rsf2		-0.044379177069	0.517698920208
mot3		0.196565570817	0.422083757712
gcr1		0.197438859421	0.421742061323
nrg1		0.205187661659	0.418712754466
hac1		0.330280394402	0.370594052767
cst6		0.341179680063	0.366484159753
arr1		0.467148955519	0.320196655365
ino4		0.596018981308	0.275581273209
gln3		0.604536236707	0.272743592456
rme1		0.810947272936	0.208697975542
mig3		0.870015799608	0.192145884978
hsf1		0.878605349847	0.18980764704
swi4		0.912530924927	0.180744648904
yhp1		0.978096685856	0.164013253416
xbp1		0.981187399111	0.163250168471
fkh1		1.0810650769	0.139834083374
sfp1		1.08606684052	0.138724710776
msn2		1.12025018606	0.13130358158
pip2		1.19127455421	0.116772909917
rim101		1.19770942644	0.11551507914
adr1		1.24868766068	0.105889667884
gal4		1.34442018502	0.0894062751023
yrr1		1.34603733043	0.0891452388931
ecm22		1.5	0.0668072012689
mig2		1.57575886019	0.0575406933879
mga1		1.90085045727	0.0286608014372
stp2		2.3209525473	0.0101447025262
pho4		2.37538547339	0.00876531585402
ino2		2.4038929909	0.00811076045219
sko1		2.43482130691	0.00744957272986
rpn4		2.58767570908	0.00483129504476
sut1		2.60214463915	0.00463213854456
leu3		2.69635676374	0.00350512699027
mcm1		2.71969849957	0.00326707319368
ifh1		2.81206249081	0.00246124694342
ume6		3.2301123053	0.000618708006536
skn7		3.40005013226	0.000336867497005
fhl1		3.50421289482	0.000228979542044
gcn4		4.10943992189	1.98309939531e-05
zap1		4.61671814393	1.94928094858e-06
abf1		4.77942795589	8.78973248306e-07
elp4		5.08012086916	1.88597400323e-07
gcr2		7.24287220901	2.19640392777e-13
tec1		7.37670460105	8.11277301697e-14
rap1		8.01958719283	5.30505659086e-16
