# Supplementary material for: Inferring functional transcription factor-gene binding pairs by integrating transcription factor binding data with transcription factor knockout data
Source: BMC Syst Biol. 2013 Dec 13;7(Suppl 6):S13. doi: 10.1186/1752-0509-7-S6-S13 (PMC4029220; doi:10.1186/1752-0509-7-S6-S13)
Supplement: Additional file 6 — Validation results of our results compared to 50 randomly assigned TF-gene lists. Additional file 1 zipped the raw files for the three biological validations on the comparison of our results, both for the results generated using the dataset of Harbison et al. and the results generated using the dataset of Lee et al., to the 50 random TF-gene lists. Detailed description of the raw files is written in the file 'ReadMe.doc' in Additional File 6. [file 1752-0509-7-S6-S13-S6.zip › AddFile6/Supplementary Random Results/Expression Coherence/Harbison/expression_coherence_Hypothesis1_random_Harbison_10_28.txt]

TF	Rank Sum test	statistic	p value
mbp1		-6.70735123873	0.99999999999
mcm1		-3.77486178812	0.999919951799
stp1		-3.28665359928	0.999493072675
cst6		-3.04606475441	0.998840710525
ace2		-2.93567537332	0.998335887899
zap1		-2.85910119533	0.99787578383
arr1		-2.74103382576	0.996937689902
aft2		-2.66068434089	0.99610089865
met4		-2.64085931435	0.99586519745
msn4		-2.35467236269	0.990730478189
aft1		-1.97140338153	0.975661122709
skn7		-1.79334772166	0.96354132939
hap4		-1.39495220307	0.918484873285
pho4		-1.33494690024	0.909053136914
msn2		-1.26028145932	0.896216077022
xbp1		-1.21406957412	0.887639421305
gcn4		-0.992861508229	0.839611274915
rpn4		-0.897909525956	0.815383107156
stb5		-0.803736286059	0.789225353406
mig1		-0.796048433713	0.786998057722
rim101		-0.790954946145	0.785514858521
sut1		-0.648714268928	0.741738460142
adr1		-0.602874177519	0.72670380225
swi5		-0.586547904983	0.721246310489
rox1		-0.570803417823	0.715933547065
opi1		-0.457390937626	0.676304961534
yap1		-0.337913227118	0.632285710257
sko1		-0.315258574913	0.623717332565
rme1		-0.229703555941	0.590838934226
rsf2		0.00918962757489	0.496333920619
yhp1		0.0624129339566	0.475116997617
gal4		0.0770914707776	0.469275389071
mig3		0.11449626011	0.454422205452
gln3		0.175650935358	0.430284091886
hsf1		0.21784688286	0.413774207219
pdr1		0.69480274842	0.243589462777
gcr1		0.738857601404	0.229996735122
cad1		0.853400662032	0.196718577249
ifh1		0.868032151504	0.192688365943
sfp1		0.989644073483	0.161174059843
hac1		0.994249063457	0.160050813573
sok2		1.04289267212	0.148499001939
ino4		1.21195011171	0.112765739026
rtg1		1.31824267599	0.0937112118281
fkh2		1.3392453863	0.0902454007646
azf1		1.35105047919	0.0883396315276
spt2		1.36204676194	0.0865915640071
ecm22		1.5	0.0668072012689
mig2		1.5716826757	0.0580120809563
stp2		1.59586097841	0.0552599176657
nrg1		1.67440649197	0.0470253688982
yox1		1.77407070533	0.0380257278456
ino2		2.10567364176	0.0176163554696
abf1		2.20865379874	0.0135993651391
ume6		2.59073955915	0.00478849696612
oaf1		2.60396946679	0.00460754829327
pdr3		2.61722983063	0.0044323315902
gcr2		2.79587281753	0.00258798823957
rtg3		2.88139949576	0.0019795673843
leu3		2.90197332973	0.00185410054482
mga1		3.06997692229	0.00107037655881
pip2		3.16579164806	0.000773307654173
mot3		3.49528105379	0.000236781402528
yrr1		3.56436700908	0.000182367660657
upc2		3.98518722864	3.37134694665e-05
elp4		4.51878843578	3.10972514317e-06
fkh1		5.30131630425	5.74853472334e-08
swi4		5.54236082582	1.49210285417e-08
fhl1		6.23738923304	2.2246697099e-10
rap1		6.69220601474	1.09915539771e-11
tec1		7.95801978974	8.74071997483e-16
