# Supplementary material for: Inferring functional transcription factor-gene binding pairs by integrating transcription factor binding data with transcription factor knockout data
Source: BMC Syst Biol. 2013 Dec 13;7(Suppl 6):S13. doi: 10.1186/1752-0509-7-S6-S13 (PMC4029220; doi:10.1186/1752-0509-7-S6-S13)
Supplement: Additional file 6 — Validation results of our results compared to 50 randomly assigned TF-gene lists. Additional file 1 zipped the raw files for the three biological validations on the comparison of our results, both for the results generated using the dataset of Harbison et al. and the results generated using the dataset of Lee et al., to the 50 random TF-gene lists. Detailed description of the raw files is written in the file 'ReadMe.doc' in Additional File 6. [file 1752-0509-7-S6-S13-S6.zip › AddFile6/Supplementary Random Results/Expression Coherence/Harbison/expression_coherence_Hypothesis1_random_Harbison_10_29.txt]

TF	Rank Sum test	statistic	p value
abf1		-7.07725183028	0.999999999999
ace2		-4.80382590397	0.999999221689
rap1		-3.46274305025	0.999732650625
zap1		-2.89928570671	0.998129930439
aft2		-2.76983582677	0.997195772302
spt2		-2.56552972264	0.994849080262
adr1		-2.42667966898	0.992381148359
hap4		-2.41698282697	0.992175122276
yap1		-2.1852515671	0.985564796786
hac1		-1.81526421412	0.965258342174
mga1		-1.47824742724	0.930329218158
rpn4		-1.41292324912	0.921160853835
mig1		-1.07276597841	0.858311935491
mot3		-1.04181428284	0.851251104547
swi4		-1.03918213662	0.850639981654
sut1		-1.02701148513	0.847792471991
fkh2		-0.836096297609	0.798449634464
stb5		-0.807526786848	0.790318475945
stp1		-0.638971537647	0.738579276015
gcn4		-0.625140427469	0.734060551743
mig3		-0.538210311127	0.704784068877
cst6		-0.499198708624	0.691180297874
yrr1		-0.446582405122	0.672411699066
ino2		-0.431073091789	0.666792387374
rox1		-0.287924443784	0.613297712288
pdr3		-0.254281459087	0.600360938671
met4		-0.227654205049	0.590042461673
aft1		-0.225411506613	0.589170419506
rsf2		-0.14793059023	0.558801226858
pdr1		0.226197573149	0.410523879024
oaf1		0.279452379215	0.389948839319
ifh1		0.330033057603	0.370687491943
opi1		0.54907750371	0.291476131448
rme1		0.682774221257	0.247374760726
skn7		0.729692925052	0.23278895334
rtg1		0.786893291222	0.215672167552
rtg3		0.826318039013	0.20431185161
fhl1		0.876928686499	0.190262686875
hsf1		0.896103091442	0.185098853065
ino4		0.993811589474	0.160157301387
gln3		1.05505784132	0.14569943588
xbp1		1.18667167118	0.117678576685
msn2		1.23855246864	0.107755639893
sok2		1.28463526906	0.0994598839862
sko1		1.28504143799	0.09938890202
sfp1		1.35367991026	0.0879192601004
upc2		1.3994180421	0.0808438298157
ecm22		1.5	0.0668072012689
msn4		1.52265882171	0.0639220425952
nrg1		1.54934623524	0.0606492554172
azf1		1.59317721525	0.0555602205578
arr1		1.63371778305	0.0511590613069
swi5		1.67052062495	0.04740820112
cad1		1.70759580102	0.0438556840278
yhp1		1.74498917942	0.0404933762542
mbp1		1.79328536582	0.0364636530848
mig2		1.9194909566	0.0274611148492
rim101		2.11642699781	0.0171542539667
gcr2		2.15868301345	0.0154373837529
ume6		2.24273673841	0.0124568980283
gal4		2.49969093996	0.00621508471626
leu3		2.56171929096	0.00520777321061
gcr1		2.57397629195	0.00502685810268
stp2		2.81811939884	0.00241529214541
pho4		3.28450214881	0.0005108135956
yox1		3.4965451467	0.000235662365982
elp4		3.82868874871	6.4413904896e-05
pip2		4.12855533954	1.82524793366e-05
mcm1		6.41263633986	7.15122077309e-11
fkh1		6.55503824626	2.78138088859e-11
tec1		7.82460100551	2.54634752215e-15
