# Supplementary material for: Inferring functional transcription factor-gene binding pairs by integrating transcription factor binding data with transcription factor knockout data
Source: BMC Syst Biol. 2013 Dec 13;7(Suppl 6):S13. doi: 10.1186/1752-0509-7-S6-S13 (PMC4029220; doi:10.1186/1752-0509-7-S6-S13)
Supplement: Additional file 6 — Validation results of our results compared to 50 randomly assigned TF-gene lists. Additional file 1 zipped the raw files for the three biological validations on the comparison of our results, both for the results generated using the dataset of Harbison et al. and the results generated using the dataset of Lee et al., to the 50 random TF-gene lists. Detailed description of the raw files is written in the file 'ReadMe.doc' in Additional File 6. [file 1752-0509-7-S6-S13-S6.zip › AddFile6/Supplementary Random Results/Expression Coherence/Harbison/expression_coherence_Hypothesis1_random_Harbison_10_3.txt]

TF	Rank Sum test	statistic	p value
ace2		-4.57657104129	0.999997636704
mig1		-4.13549342706	0.999982290362
sok2		-3.84937313348	0.999940789751
mot3		-3.1566118137	0.999201931607
mig3		-3.0960723397	0.999019487433
ume6		-3.08015014848	0.998965518682
oaf1		-2.65276102895	0.996008181434
cad1		-2.56629297608	0.994860401735
rim101		-2.05723900613	0.980168379401
adr1		-1.95904453477	0.974946214253
gal4		-1.84744203185	0.967658448894
yhp1		-1.65118599482	0.950649699014
ino4		-1.47533430606	0.929938656205
msn4		-1.32039779424	0.906648880167
xbp1		-1.1626985061	0.877524076025
abf1		-0.799596404568	0.788027664355
opi1		-0.705361423172	0.759707327686
rap1		-0.650880160875	0.742438075492
stb5		-0.276894206133	0.609069329218
arr1		-0.229426782822	0.590731389213
hac1		0.268086579807	0.394316337812
msn2		0.271612383475	0.392960038338
ino2		0.358896754016	0.359836164002
rme1		0.394686941385	0.346536970634
upc2		0.435672680471	0.331537114929
swi5		0.502349643256	0.307710797298
mbp1		0.735125679767	0.23113147807
hsf1		0.750762475318	0.226397808179
met4		0.933188267329	0.175361385706
aft1		1.0164312217	0.154712042086
rsf2		1.05053132789	0.146736947654
hap4		1.06966638933	0.142384750152
leu3		1.07147662536	0.141977587668
sfp1		1.09518483267	0.13671783457
fhl1		1.39549880096	0.081432738058
gcn4		1.40944022657	0.0793525181846
yap1		1.48859557254	0.0682969490995
ecm22		1.5	0.0668072012689
mga1		1.5233687591	0.0638332367235
cst6		1.56084302108	0.0592803969857
stp2		1.76714397876	0.0386020594394
gln3		1.77763355499	0.0377320295065
gcr1		2.26914859114	0.0116296456507
fkh2		2.41044076575	0.00796662919484
rpn4		2.43597490044	0.00742585751208
nrg1		2.44122063171	0.00731885444061
swi4		2.5294968418	0.00571131010039
spt2		2.55337949985	0.00533415931191
pdr1		2.5614491481	0.00521182498761
rtg3		2.56432131859	0.0051688896026
aft2		2.57532962826	0.00500722982769
fkh1		2.81120176555	0.00246784120244
ifh1		2.82788599357	0.0023428244998
mig2		2.92709240864	0.00171073601947
rtg1		2.97390254885	0.00147019221017
yrr1		2.98949148009	0.00139721120361
yox1		3.08273304922	0.00102554529135
elp4		3.12219526574	0.000897539175307
pdr3		3.48023500454	0.00025048707048
gcr2		3.64744118469	0.000132432457283
sut1		3.76120031388	8.45499690125e-05
mcm1		3.76144508633	8.44672564446e-05
skn7		3.79452848077	7.39621510585e-05
pho4		3.90167707907	4.7764270406e-05
sko1		4.33888511106	7.16036795322e-06
stp1		4.66719210456	1.52671909488e-06
pip2		5.05184162372	2.18785230451e-07
azf1		5.21477499073	9.2020247373e-08
rox1		5.85443596791	2.39315784532e-09
zap1		6.67641545945	1.22428602683e-11
tec1		7.62074331904	1.26109522652e-14
