# Supplementary material for: Inferring functional transcription factor-gene binding pairs by integrating transcription factor binding data with transcription factor knockout data
Source: BMC Syst Biol. 2013 Dec 13;7(Suppl 6):S13. doi: 10.1186/1752-0509-7-S6-S13 (PMC4029220; doi:10.1186/1752-0509-7-S6-S13)
Supplement: Additional file 6 — Validation results of our results compared to 50 randomly assigned TF-gene lists. Additional file 1 zipped the raw files for the three biological validations on the comparison of our results, both for the results generated using the dataset of Harbison et al. and the results generated using the dataset of Lee et al., to the 50 random TF-gene lists. Detailed description of the raw files is written in the file 'ReadMe.doc' in Additional File 6. [file 1752-0509-7-S6-S13-S6.zip › AddFile6/Supplementary Random Results/Expression Coherence/Harbison/expression_coherence_Hypothesis1_random_Harbison_10_30.txt]

TF	Rank Sum test	statistic	p value
swi5		-9.61273712355	1.0
oaf1		-6.08533219442	0.999999999419
yap1		-5.18265805784	0.999999890627
cad1		-3.47755804297	0.999746998259
upc2		-3.15085274203	0.999186027271
yhp1		-3.02838729604	0.998770686166
pdr1		-2.80563751298	0.997489142551
fkh2		-2.23063170114	0.987147232435
stp1		-2.05190859977	0.97991072703
aft1		-1.58102281411	0.943063589285
pdr3		-1.48513068546	0.931245395539
rtg1		-1.34005487836	0.909886247963
sfp1		-1.23115689068	0.890867904393
fkh1		-1.14363462335	0.873612401744
mga1		-1.1209360563	0.868842459134
aft2		-0.863922398864	0.80618473934
rox1		-0.682635423043	0.752581377653
rsf2		-0.680928989573	0.752041788137
mig1		-0.599829571025	0.725690088219
mcm1		-0.539901011554	0.705367349874
sok2		-0.497460937768	0.690567978794
gln3		-0.49110567641	0.688324146541
adr1		-0.279271550319	0.6099817812
mot3		-0.202179336053	0.580111736507
mig3		-0.135526185436	0.553902068869
msn2		-0.0899338780838	0.535830120297
cst6		-0.068010054244	0.527111184656
rtg3		-0.0426266133229	0.517000409798
hap4		0.00825711285879	0.496705925998
fhl1		0.149850356942	0.440441339385
yox1		0.259993430354	0.397434420603
stp2		0.262840844262	0.396336626426
zap1		0.320833138893	0.374168422331
rim101		0.323513218866	0.37315329906
sko1		0.352795638944	0.362120826723
opi1		0.441762545679	0.329330522154
hac1		0.669648469475	0.251540954122
arr1		0.671215546439	0.251041613123
msn4		0.765851487277	0.221882337224
met4		0.800757354864	0.21163606575
ace2		0.823893083259	0.205000155439
ino2		1.1544449512	0.124158897557
gal4		1.2008373207	0.114907155897
ecm22		1.5	0.0668072012689
mbp1		1.52549819311	0.0635674419438
pip2		1.88451399462	0.0297477418174
ino4		1.97237802776	0.0242832341026
gcr2		2.00088836857	0.0227022106609
skn7		2.02816031292	0.0212719444732
gcr1		2.03833715775	0.0207581131303
stb5		2.05385095213	0.0199950598584
mig2		2.0577676768	0.0198062201411
nrg1		2.24715513223	0.0123150572502
gcn4		2.24911460873	0.012252602672
pho4		2.27170297599	0.0115522281637
yrr1		2.27676941939	0.0113999992894
rme1		2.51421358144	0.00596490806321
xbp1		2.66958316791	0.00379727311794
hsf1		2.91293653206	0.00179023682688
azf1		2.91871318934	0.0017573972284
rpn4		2.95328141285	0.00157207596354
sut1		3.14793469149	0.000822142127455
ume6		3.34127640601	0.000416970780248
ifh1		3.8112036652	6.91458839319e-05
spt2		3.9531666186	3.85618464073e-05
leu3		4.91156227527	4.51767904286e-07
elp4		5.14011963032	1.37281801522e-07
swi4		5.14995529505	1.30274277132e-07
rap1		7.29779754075	1.46258171976e-13
tec1		8.63983195619	2.81478813862e-18
abf1		12.3022344156	4.40513687583e-35
