# Supplementary material for: Inferring functional transcription factor-gene binding pairs by integrating transcription factor binding data with transcription factor knockout data
Source: BMC Syst Biol. 2013 Dec 13;7(Suppl 6):S13. doi: 10.1186/1752-0509-7-S6-S13 (PMC4029220; doi:10.1186/1752-0509-7-S6-S13)
Supplement: Additional file 6 — Validation results of our results compared to 50 randomly assigned TF-gene lists. Additional file 1 zipped the raw files for the three biological validations on the comparison of our results, both for the results generated using the dataset of Harbison et al. and the results generated using the dataset of Lee et al., to the 50 random TF-gene lists. Detailed description of the raw files is written in the file 'ReadMe.doc' in Additional File 6. [file 1752-0509-7-S6-S13-S6.zip › AddFile6/Supplementary Random Results/Expression Coherence/Harbison/expression_coherence_Hypothesis1_random_Harbison_10_31.txt]

TF	Rank Sum test	statistic	p value
rtg1		-3.69112084293	0.999888365987
msn4		-2.92730697533	0.998290443885
oaf1		-2.68669673856	0.996391878143
cst6		-1.912138276	0.972070769729
mig1		-1.90164170016	0.9713909938
hap4		-1.86042379836	0.968587204868
gln3		-1.80618323326	0.964555138491
rsf2		-1.73146031746	0.958315151683
ace2		-1.66083744068	0.951626950317
mbp1		-1.57424052617	0.942284073253
hsf1		-1.54187911719	0.938448514271
skn7		-1.40739859294	0.920345385895
abf1		-1.4034183469	0.919753937436
mga1		-1.39783171153	0.918918195427
ino4		-1.37748498081	0.915818822418
fkh1		-1.3210572549	0.906758862881
fkh2		-1.19498099561	0.883952772351
stb5		-1.12048704504	0.868746864926
zap1		-1.0948404075	0.863206719821
leu3		-0.944478158132	0.827537320909
cad1		-0.896037591927	0.814883656867
azf1		-0.756106521077	0.775207333746
rox1		-0.74953872149	0.773233715371
mig3		-0.698660852505	0.757617997779
yox1		-0.680129303922	0.751788704451
pdr3		-0.614366576601	0.730513441455
hac1		-0.597798994167	0.72501296905
aft1		-0.596568788514	0.724602342667
rme1		-0.207894391019	0.582344285593
rim101		-0.178867675311	0.570979197607
yhp1		-0.120341546392	0.547893703013
msn2		-0.0820872981168	0.532711353165
xbp1		-0.0804813398922	0.532072781652
spt2		-0.0240289322101	0.5095852346
ino2		-0.00136892058364	0.500546120129
upc2		0.0918276675815	0.463417480689
mot3		0.176456561015	0.429967636217
swi5		0.186281200334	0.426112124696
opi1		0.282352947828	0.388836444949
gcr1		0.299607409906	0.382238315703
nrg1		0.339712861319	0.367036387624
sut1		0.579008018092	0.281291881487
stp1		0.611972740281	0.270277896649
rtg3		0.675985143364	0.249525038831
gcn4		0.736239757833	0.230792400329
ifh1		0.79117513809	0.21442089871
aft2		0.805983740569	0.210126112161
adr1		0.852538957978	0.196957512978
gal4		0.866453066204	0.193120876876
pdr1		1.02020407075	0.153815843713
met4		1.09612590131	0.136511840536
rpn4		1.10878118434	0.133762294676
arr1		1.19856533133	0.115348502725
yap1		1.36372448772	0.0863271470065
yrr1		1.45605916767	0.072688131984
ecm22		1.5	0.0668072012689
sfp1		1.64431591018	0.0500554822929
stp2		1.90816633579	0.0281848605716
sok2		1.93658483518	0.0263980565866
sko1		2.22783982533	0.0129455990345
fhl1		2.59817368222	0.00468605381813
pho4		2.97963483762	0.0014429609259
rap1		3.23348764197	0.000611443133882
gcr2		3.58138305386	0.000170890059659
swi4		3.72149953438	9.90216155369e-05
mcm1		3.78659984788	7.63613719182e-05
mig2		3.97882639666	3.4628142925e-05
pip2		4.10190472123	2.04881505841e-05
ume6		4.85790341089	5.93176269063e-07
elp4		5.34941903278	4.41185128349e-08
tec1		6.83912235826	3.9839904493e-12
