# Supplementary material for: Inferring functional transcription factor-gene binding pairs by integrating transcription factor binding data with transcription factor knockout data
Source: BMC Syst Biol. 2013 Dec 13;7(Suppl 6):S13. doi: 10.1186/1752-0509-7-S6-S13 (PMC4029220; doi:10.1186/1752-0509-7-S6-S13)
Supplement: Additional file 6 — Validation results of our results compared to 50 randomly assigned TF-gene lists. Additional file 1 zipped the raw files for the three biological validations on the comparison of our results, both for the results generated using the dataset of Harbison et al. and the results generated using the dataset of Lee et al., to the 50 random TF-gene lists. Detailed description of the raw files is written in the file 'ReadMe.doc' in Additional File 6. [file 1752-0509-7-S6-S13-S6.zip › AddFile6/Supplementary Random Results/Expression Coherence/Harbison/expression_coherence_Hypothesis1_random_Harbison_10_32.txt]

TF	Rank Sum test	statistic	p value
mbp1		-6.88673205127	0.999999999997
msn4		-6.26675366654	0.999999999816
leu3		-5.21871395666	0.999999909915
rim101		-4.66920247176	0.999998488144
abf1		-4.48347290567	0.999996328103
sko1		-4.06907804139	0.999976400232
spt2		-3.21458240567	0.999346827936
cad1		-3.0999166639	0.999032124508
opi1		-2.53075760249	0.994309176284
rox1		-2.18091815833	0.985405264805
yrr1		-2.04154433937	0.979401624319
zap1		-1.94610909667	0.974179181941
pho4		-1.89800123467	0.971152040308
swi5		-1.7841391587	0.962799472185
gln3		-1.78288259898	0.962697291879
arr1		-1.52860334278	0.936818596582
hsf1		-1.44104838125	0.925214492525
adr1		-1.20491012918	0.885881001066
azf1		-1.12194205816	0.869056461677
msn2		-1.06109904477	0.85567755403
cst6		-0.921155673331	0.82151542146
upc2		-0.879739579863	0.810499798708
sut1		-0.861920920593	0.805634482115
mga1		-0.813762777459	0.792109568636
stp1		-0.599373301511	0.725538011641
gcr1		-0.458826282376	0.676820540251
yox1		-0.245980517442	0.59715134297
aft2		-0.164526486727	0.565341651273
pdr3		-0.158000129918	0.562771651829
nrg1		-0.056106268184	0.522371424741
sok2		0.0706341650437	0.471844459269
rap1		0.315072993841	0.376353116401
mig1		0.330081839511	0.370669062454
fkh1		0.416611608154	0.338481258624
met4		0.466594133664	0.320395142447
aft1		0.50433398589	0.307013349392
skn7		0.546581479318	0.292333147982
mot3		0.574028442313	0.282974277279
ino4		0.592033173685	0.276914187185
yap1		0.601448237631	0.273770739119
mig3		0.650369912867	0.257726653539
xbp1		0.679810466749	0.248312239203
rsf2		0.735842617765	0.230913240912
sfp1		0.781981802161	0.21711263419
stb5		0.884500223658	0.18821312088
hac1		0.991977143289	0.16060433767
hap4		1.13896319075	0.127359253656
stp2		1.31342830738	0.0945193320524
ecm22		1.5	0.0668072012689
mcm1		1.65424575714	0.0490387946181
yhp1		1.76072106148	0.0391428130965
ifh1		1.76319030774	0.0389341989594
gcn4		1.89901846114	0.02878102437
pdr1		1.98389181953	0.0236339505365
rtg3		2.37284348334	0.00882587106185
pip2		2.3986095417	0.00822872658941
rtg1		2.76715181548	0.00282742073574
gal4		2.88432231381	0.00196128525423
fhl1		2.9856131664	0.00141505199909
ume6		3.14420740463	0.000832686802109
fkh2		3.38828792417	0.000351651968134
rpn4		3.46474878213	0.000265363499562
mig2		3.53812814216	0.000201487220986
oaf1		3.55352998816	0.000190048929589
ino2		3.59273207177	0.000163614500551
swi4		3.62021996476	0.000147176336257
rme1		3.72129191614	9.9103076565e-05
gcr2		3.92715914524	4.29775545513e-05
ace2		4.57885591146	2.33763054149e-06
elp4		7.72682642742	5.51304119365e-15
tec1		9.05982363323	6.53308252332e-20
