# Supplementary material for: Inferring functional transcription factor-gene binding pairs by integrating transcription factor binding data with transcription factor knockout data
Source: BMC Syst Biol. 2013 Dec 13;7(Suppl 6):S13. doi: 10.1186/1752-0509-7-S6-S13 (PMC4029220; doi:10.1186/1752-0509-7-S6-S13)
Supplement: Additional file 6 — Validation results of our results compared to 50 randomly assigned TF-gene lists. Additional file 1 zipped the raw files for the three biological validations on the comparison of our results, both for the results generated using the dataset of Harbison et al. and the results generated using the dataset of Lee et al., to the 50 random TF-gene lists. Detailed description of the raw files is written in the file 'ReadMe.doc' in Additional File 6. [file 1752-0509-7-S6-S13-S6.zip › AddFile6/Supplementary Random Results/Expression Coherence/Harbison/expression_coherence_Hypothesis1_random_Harbison_10_33.txt]

TF	Rank Sum test	statistic	p value
adr1		-8.49310997653	1.0
fkh2		-6.28537557642	0.999999999836
msn4		-5.64674399579	0.999999991824
swi5		-5.06181828878	0.999999792362
yhp1		-4.74845540996	0.99999897512
mcm1		-4.29351865232	0.999991206823
sfp1		-3.80619185005	0.999929438536
rap1		-3.79092114961	0.999924955199
zap1		-2.93089752233	0.998310078721
stb5		-2.55344646203	0.99466686624
hsf1		-2.17278206258	0.985101638015
rme1		-2.16264394854	0.984715712363
cad1		-2.03399341652	0.979023870382
rpn4		-1.99933819636	0.977214112979
ace2		-1.81113644024	0.964940133013
mga1		-1.73192581116	0.958356613776
mbp1		-1.63511488106	0.948987516405
hac1		-1.50486312118	0.933820364288
mig2		-1.44155832449	0.925286493757
mig1		-1.41247786514	0.921095348156
aft1		-1.40246806595	0.919612239957
sko1		-1.15675211474	0.876313174531
xbp1		-1.14557481676	0.874014438886
rsf2		-1.10522081882	0.865468041006
rox1		-0.978580870011	0.836106442369
cst6		-0.686091319781	0.753672237855
leu3		-0.567832745712	0.714925728754
pdr1		-0.562985601334	0.71327765567
rim101		-0.501142378932	0.691864538356
skn7		-0.476994490291	0.683316977484
stp1		-0.449379982814	0.673421215627
sok2		-0.246652993441	0.597411605773
elp4		-0.228050993339	0.59019670107
stp2		-0.149945367243	0.559596140789
yap1		-0.127767657233	0.550833576986
abf1		0.0736881237738	0.470629274476
hap4		0.15916233015	0.436770490832
gcr1		0.210489586673	0.416642789124
spt2		0.249249262925	0.401583987624
gln3		0.325952829025	0.372230022325
met4		0.365727979297	0.357284032976
ifh1		0.474705082854	0.317498597275
msn2		0.548053431544	0.291827607535
rtg1		0.721146558009	0.23540967418
aft2		0.98230305155	0.162975285821
nrg1		1.00222469678	0.15811754123
opi1		1.04293468921	0.148489271067
upc2		1.052075438	0.146382470068
ino2		1.10704607599	0.134137003902
gal4		1.26843002097	0.1023222132
arr1		1.4457679496	0.0741211492296
ecm22		1.5	0.0668072012689
pho4		1.63146587092	0.0513960278001
rtg3		1.65662519959	0.0487976371679
ino4		1.66038724723	0.0484182869917
ume6		1.80265144418	0.0357214861545
azf1		2.04129964193	0.0206105263244
mig3		2.09598255752	0.018041869135
mot3		2.73231170688	0.00314458043335
pdr3		2.76464959471	0.0028491985939
oaf1		3.00218964595	0.00134022566383
gcn4		3.26143941236	0.000554240592016
yox1		3.34060657736	0.000417977944358
sut1		3.46659904786	0.000263543748445
pip2		4.27789581139	9.4334142622e-06
yrr1		4.39433113936	5.55571669513e-06
swi4		4.45064309949	4.28067613567e-06
fhl1		6.72493131726	8.78376439012e-12
tec1		6.75223365252	7.27930828032e-12
gcr2		7.397726581	6.9267862274e-14
fkh1		14.5302418845	3.89723585824e-48
