# Supplementary material for: Inferring functional transcription factor-gene binding pairs by integrating transcription factor binding data with transcription factor knockout data
Source: BMC Syst Biol. 2013 Dec 13;7(Suppl 6):S13. doi: 10.1186/1752-0509-7-S6-S13 (PMC4029220; doi:10.1186/1752-0509-7-S6-S13)
Supplement: Additional file 6 — Validation results of our results compared to 50 randomly assigned TF-gene lists. Additional file 1 zipped the raw files for the three biological validations on the comparison of our results, both for the results generated using the dataset of Harbison et al. and the results generated using the dataset of Lee et al., to the 50 random TF-gene lists. Detailed description of the raw files is written in the file 'ReadMe.doc' in Additional File 6. [file 1752-0509-7-S6-S13-S6.zip › AddFile6/Supplementary Random Results/Expression Coherence/Harbison/expression_coherence_Hypothesis1_random_Harbison_10_34.txt]

TF	Rank Sum test	statistic	p value
gcn4		-5.16716935467	0.999999881167
mcm1		-3.95077103755	0.999961050089
msn4		-3.78983968013	0.999924627728
mbp1		-2.87049578264	0.997950856681
azf1		-2.57546825773	0.994994776942
gln3		-2.48779079875	0.993573034019
swi5		-2.36619551734	0.991014024738
upc2		-1.77563167189	0.962103176911
rim101		-1.75152129577	0.960071921845
yhp1		-1.58605306256	0.943636363449
sfp1		-1.54743724354	0.939121076841
mig2		-1.20945097274	0.886755182109
cad1		-1.19979261422	0.884890053341
pdr3		-1.19663937681	0.884276427223
fkh2		-1.0963765176	0.86354298199
opi1		-1.03043197565	0.848596365287
leu3		-1.00410484032	0.842335958693
aft1		-0.907838142459	0.81801812847
stp2		-0.640322971888	0.739018675429
met4		-0.617893365216	0.731677183589
hsf1		-0.556974987151	0.711227740514
ume6		-0.338500927316	0.632507135802
stp1		-0.129594227354	0.551556264682
xbp1		-0.0393844854792	0.515708075447
adr1		0.0930114388622	0.46294723686
sko1		0.205662408046	0.418527312408
mig1		0.207817483096	0.417685740547
hac1		0.283138050919	0.388535507038
ino2		0.357219826301	0.360463622263
cst6		0.491832998778	0.311418703299
nrg1		0.502188686663	0.307767400131
sok2		0.565451043158	0.285883507298
abf1		0.594508203719	0.276086128477
spt2		0.781415445205	0.217279094955
stb5		0.885175758452	0.188030922336
rap1		0.953048072606	0.170282857162
mig3		1.03513965773	0.150301847154
mot3		1.05840421592	0.144935599107
sut1		1.12259767039	0.13080420262
ino4		1.14559880008	0.125980596997
rtg3		1.21691002794	0.111819224909
skn7		1.32032786325	0.0933627883146
yap1		1.4037457159	0.0801972919381
rsf2		1.4808748631	0.0693199612671
ecm22		1.5	0.0668072012689
mga1		1.53597705801	0.06227200359
ifh1		1.62303928328	0.0522905037794
zap1		1.62581175126	0.0519948538652
gcr1		1.66135757913	0.0483208261058
swi4		1.86677965533	0.0309661823518
gcr2		2.24127201185	0.0125042303724
rox1		2.2489488328	0.0122578758155
aft2		2.35015002241	0.00938292290357
pip2		2.38901639699	0.00844677418529
rtg1		2.55833357477	0.00525875748246
arr1		2.76449792855	0.00285052345707
msn2		2.78372513908	0.00268692762151
pdr1		2.8750567331	0.00201977453438
gal4		2.95618257764	0.00155736326183
hap4		2.96970951845	0.00149040732639
rme1		3.11275727115	0.000926741942825
yox1		3.20834623779	0.000667503367146
yrr1		3.57685265102	0.000173878033185
oaf1		4.19943630862	1.33790140752e-05
pho4		4.33126915321	7.41261625271e-06
ace2		4.39113767673	5.63795554364e-06
fhl1		4.42328965483	4.86046363276e-06
rpn4		4.72182081943	1.168712829e-06
elp4		4.78526990474	8.53788541768e-07
tec1		5.9967858609	1.00630586409e-09
fkh1		8.2586472831	7.36662953572e-17
