# Supplementary material for: Inferring functional transcription factor-gene binding pairs by integrating transcription factor binding data with transcription factor knockout data
Source: BMC Syst Biol. 2013 Dec 13;7(Suppl 6):S13. doi: 10.1186/1752-0509-7-S6-S13 (PMC4029220; doi:10.1186/1752-0509-7-S6-S13)
Supplement: Additional file 6 — Validation results of our results compared to 50 randomly assigned TF-gene lists. Additional file 1 zipped the raw files for the three biological validations on the comparison of our results, both for the results generated using the dataset of Harbison et al. and the results generated using the dataset of Lee et al., to the 50 random TF-gene lists. Detailed description of the raw files is written in the file 'ReadMe.doc' in Additional File 6. [file 1752-0509-7-S6-S13-S6.zip › AddFile6/Supplementary Random Results/Expression Coherence/Harbison/expression_coherence_Hypothesis1_random_Harbison_10_35.txt]

TF	Rank Sum test	statistic	p value
mbp1		-3.33001574867	0.999565794639
oaf1		-2.5063719751	0.99390113892
met4		-2.02367130685	0.97849800862
gal4		-1.80696900969	0.964616444336
sko1		-1.62438252688	0.947852903057
spt2		-1.53975225495	0.938189622972
mga1		-1.42234006085	0.922536222776
swi5		-1.35373147545	0.912088968771
cad1		-1.2397812876	0.892471849365
rox1		-1.2385426921	0.892242548802
fkh2		-0.989944953406	0.838899487266
ino4		-0.857044343185	0.804289810765
leu3		-0.789788295792	0.785174292238
arr1		-0.445106919566	0.671878755751
rpn4		-0.438137084575	0.669356543506
hap4		-0.331561960063	0.62988997621
yap1		-0.313133126	0.622910238605
opi1		-0.278185376642	0.609564970128
msn2		-0.251090558945	0.599127952494
rtg1		-0.203649472374	0.580686285092
yhp1		-0.145189098427	0.557719213536
ace2		-0.0946127656449	0.537688795097
gln3		-0.0148509537183	0.505924455568
azf1		-0.00905016552251	0.503610444386
rsf2		0.067913589151	0.472927210576
zap1		0.093978177291	0.462563246001
skn7		0.144965805455	0.442368934922
mig2		0.178097907191	0.429323042789
mig3		0.239118039821	0.405507026861
pdr1		0.249734168889	0.401396466147
stb5		0.444576953897	0.328312752618
fkh1		0.510488719253	0.304854557852
msn4		0.615691378888	0.269049114146
rim101		0.71403663096	0.237602264371
aft1		0.824475625458	0.204834679936
hac1		0.834646671666	0.201958337931
upc2		0.837641300127	0.201116095057
cst6		0.887126093842	0.187505508436
pho4		0.918011688597	0.179306373257
pdr3		0.920844507179	0.178565807181
nrg1		0.987771011366	0.161632403858
sut1		1.04739041945	0.147459774283
stp2		1.04767778587	0.147393542812
aft2		1.20784458551	0.113553524014
ifh1		1.25231721858	0.105227148559
mot3		1.33607612628	0.0907621961669
sok2		1.43043627284	0.0762959219266
ecm22		1.5	0.0668072012689
rtg3		1.55951858315	0.0594368448709
xbp1		1.69010813774	0.0455036341574
hsf1		1.71390378925	0.0432731985163
mig1		1.76118134292	0.0391038573984
ino2		1.81436734156	0.0348105951102
gcn4		1.8722017168	0.0305893508368
yox1		2.09891877109	0.0179120309203
stp1		2.13770477806	0.0162703557376
swi4		2.21217460972	0.0134773012451
adr1		2.27619440444	0.0114171883407
rme1		2.29514936136	0.0108622830335
gcr1		2.32545315728	0.0100238709492
mcm1		2.63217907834	0.004241956588
rap1		2.96063982915	0.00153500363273
sfp1		3.03503766357	0.00120252825372
ume6		3.43145044835	0.000300181399726
abf1		3.48773091851	0.000243569032138
gcr2		3.80693465391	7.03499513318e-05
pip2		3.81090368271	6.92298552955e-05
yrr1		4.42641230267	4.79066546295e-06
elp4		5.49541243147	1.94899166749e-08
fhl1		8.58174903778	4.67206640248e-18
tec1		9.82477279584	4.4036202045e-23
