# Supplementary material for: Inferring functional transcription factor-gene binding pairs by integrating transcription factor binding data with transcription factor knockout data
Source: BMC Syst Biol. 2013 Dec 13;7(Suppl 6):S13. doi: 10.1186/1752-0509-7-S6-S13 (PMC4029220; doi:10.1186/1752-0509-7-S6-S13)
Supplement: Additional file 6 — Validation results of our results compared to 50 randomly assigned TF-gene lists. Additional file 1 zipped the raw files for the three biological validations on the comparison of our results, both for the results generated using the dataset of Harbison et al. and the results generated using the dataset of Lee et al., to the 50 random TF-gene lists. Detailed description of the raw files is written in the file 'ReadMe.doc' in Additional File 6. [file 1752-0509-7-S6-S13-S6.zip › AddFile6/Supplementary Random Results/Expression Coherence/Harbison/expression_coherence_Hypothesis1_random_Harbison_10_36.txt]

TF	Rank Sum test	statistic	p value
cad1		-5.19018553137	0.999999894958
rtg3		-3.44261191288	0.999711937284
azf1		-3.23445954109	0.999390634067
stp1		-3.10066188409	0.999034556825
cst6		-2.96631866915	0.998493059861
zap1		-2.52433742582	0.994204169661
rsf2		-2.48859597473	0.993587569161
aft2		-2.02592275709	0.978613649607
ino4		-2.01734221629	0.978170093545
ino2		-1.82798810136	0.96622433129
stp2		-1.59469710751	0.944610007407
spt2		-1.57708534172	0.942612055223
mbp1		-1.49908883549	0.933074706228
hac1		-1.49350352034	0.932347283274
opi1		-1.4242674527	0.9228154673
rim101		-1.37827191209	0.915940324076
yhp1		-1.37551049147	0.915513382319
pdr1		-1.15423953944	0.87579901182
arr1		-1.07626758347	0.859096199037
swi5		-1.06782546073	0.857200374561
fkh2		-0.864868192717	0.806444431382
aft1		-0.77272062599	0.780156131448
sko1		-0.720402589297	0.764361421879
gcn4		-0.653552364432	0.74329987873
hsf1		-0.629043810346	0.735339812529
adr1		-0.35501237343	0.638709839207
leu3		-0.310440697674	0.621887075241
gln3		-0.254002518769	0.600253193896
swi4		-0.234009474009	0.592511188173
met4		-0.0268035934683	0.510691806462
mig1		-0.0147909012547	0.505900500732
sut1		0.0118498607705	0.495272700156
gcr1		0.0549994934177	0.478069433689
sok2		0.134091596741	0.446665072231
rme1		0.142643727323	0.443285780585
nrg1		0.362128033017	0.358628177978
stb5		0.38790709062	0.349042395327
rpn4		0.685777807766	0.246426616345
yap1		0.727297484343	0.233521869436
pdr3		0.770603312212	0.220471048672
mig3		0.784338326057	0.21642080823
rtg1		0.903914206312	0.183020447795
sfp1		0.92285478095	0.178041444148
msn4		0.981707856088	0.163121896989
mot3		1.05119848741	0.14658371887
xbp1		1.08050479728	0.139958725846
gcr2		1.13259311566	0.128692580503
rox1		1.17535419005	0.119926521391
msn2		1.1878514904	0.117445962096
mcm1		1.41774996513	0.0781318884041
pip2		1.45257995939	0.0731702068258
gal4		1.49474855304	0.0674900388034
ecm22		1.5	0.0668072012689
abf1		1.74959044058	0.0400945052173
rap1		2.01489697677	0.0219577224227
ace2		2.04639432988	0.0203587947472
fkh1		2.06510153818	0.0194566969633
mga1		2.13958922428	0.0161939891114
ifh1		2.31023140322	0.0104376731699
skn7		2.34830376583	0.0094295668898
hap4		2.67232385959	0.00376639546694
yrr1		2.77915886045	0.00272499323597
oaf1		2.83650522461	0.00228051160582
upc2		2.90878763355	0.00181416618198
tec1		3.20515874682	0.000674940043177
pho4		3.71354755027	0.000102187021618
yox1		4.03668904368	2.71054227666e-05
ume6		4.3213752404	7.75298586168e-06
fhl1		4.95168420168	3.67869657066e-07
elp4		5.62159085792	9.46034717038e-09
mig2		5.74632270447	4.56025833785e-09
