# Supplementary material for: Inferring functional transcription factor-gene binding pairs by integrating transcription factor binding data with transcription factor knockout data
Source: BMC Syst Biol. 2013 Dec 13;7(Suppl 6):S13. doi: 10.1186/1752-0509-7-S6-S13 (PMC4029220; doi:10.1186/1752-0509-7-S6-S13)
Supplement: Additional file 6 — Validation results of our results compared to 50 randomly assigned TF-gene lists. Additional file 1 zipped the raw files for the three biological validations on the comparison of our results, both for the results generated using the dataset of Harbison et al. and the results generated using the dataset of Lee et al., to the 50 random TF-gene lists. Detailed description of the raw files is written in the file 'ReadMe.doc' in Additional File 6. [file 1752-0509-7-S6-S13-S6.zip › AddFile6/Supplementary Random Results/Expression Coherence/Harbison/expression_coherence_Hypothesis1_random_Harbison_10_37.txt]

TF	Rank Sum test	statistic	p value
fhl1		-6.4501063327	0.999999999944
yap1		-3.45573220432	0.999725599867
oaf1		-3.22536506727	0.999370939369
mbp1		-3.10245821182	0.999040396791
ace2		-2.72108897932	0.99674663776
rsf2		-2.56569919146	0.994851595938
sko1		-2.3574105343	0.990798555427
msn2		-2.28999418423	0.988989173106
rim101		-2.10690998593	0.982437308571
hsf1		-2.09797921726	0.982046509349
nrg1		-1.90716891516	0.971750641296
hap4		-1.83780004967	0.966954062837
msn4		-1.72622989279	0.957846968896
arr1		-1.66618830913	0.952162043116
cst6		-1.53530856028	0.937645973789
ino2		-1.52039164622	0.935793713614
fkh2		-1.50555855268	0.933909732422
sok2		-1.49464915015	0.932496984173
mcm1		-1.43815479147	0.924804930391
ino4		-1.2703298081	0.898016412712
mot3		-1.14537568332	0.873973216566
rtg1		-1.022795878	0.846797816313
mig1		-0.911928228435	0.819096749749
gcr1		-0.862653071334	0.805835879189
mga1		-0.805979421489	0.789872642633
met4		-0.789295291868	0.785030281125
aft1		-0.752573144054	0.774146769548
rtg3		-0.713368911198	0.762191247236
gal4		-0.698779117263	0.757654959487
sfp1		-0.648859116704	0.741785278845
rpn4		-0.60799184766	0.72840355958
stb5		-0.526992198769	0.70090049703
mig3		-0.444743976344	0.671747607477
stp1		-0.434380650945	0.667993976949
pho4		-0.413219690507	0.660277168516
hac1		-0.335960194821	0.631549558257
sut1		-0.276422731739	0.608888300388
upc2		-0.0182192706109	0.507268035268
aft2		0.103782885578	0.458670824225
gln3		0.139803805693	0.44440750316
xbp1		0.272266660486	0.392708494639
yhp1		0.415718659039	0.338807942946
rap1		0.438736676373	0.330426174267
stp2		0.525099753075	0.299756923877
cad1		0.81129338344	0.208598604427
fkh1		0.836992447156	0.201298406752
opi1		0.936661623976	0.174466321177
mig2		0.94512608583	0.172297254566
pip2		1.32258745917	0.0929863034937
abf1		1.4029807222	0.0803112938175
ecm22		1.5	0.0668072012689
leu3		1.55039983428	0.0605227891563
ifh1		1.64338378683	0.050151776246
adr1		1.81724202485	0.0345900313705
pdr1		1.90214972114	0.0285757918974
zap1		1.98157862539	0.0237632107113
rme1		1.99191355342	0.0231902718112
azf1		2.00314971342	0.0225806106612
pdr3		2.18943037172	0.0142827870847
spt2		2.31858832326	0.0102086844241
yox1		2.53439698777	0.00563205200461
rox1		2.66557895901	0.00384279406066
elp4		2.9988018857	0.00135521744551
skn7		3.21108499715	0.000661174080651
ume6		3.34451349174	0.000412135102341
gcn4		3.4335451339	0.000297871505759
gcr2		3.64561168157	0.000133378266279
yrr1		3.97645625188	3.49749301081e-05
swi4		5.22812674465	8.56180563916e-08
swi5		6.23161944011	2.30818911116e-10
tec1		8.46780830243	1.25026696325e-17
