# Supplementary material for: Inferring functional transcription factor-gene binding pairs by integrating transcription factor binding data with transcription factor knockout data
Source: BMC Syst Biol. 2013 Dec 13;7(Suppl 6):S13. doi: 10.1186/1752-0509-7-S6-S13 (PMC4029220; doi:10.1186/1752-0509-7-S6-S13)
Supplement: Additional file 6 — Validation results of our results compared to 50 randomly assigned TF-gene lists. Additional file 1 zipped the raw files for the three biological validations on the comparison of our results, both for the results generated using the dataset of Harbison et al. and the results generated using the dataset of Lee et al., to the 50 random TF-gene lists. Detailed description of the raw files is written in the file 'ReadMe.doc' in Additional File 6. [file 1752-0509-7-S6-S13-S6.zip › AddFile6/Supplementary Random Results/Expression Coherence/Harbison/expression_coherence_Hypothesis1_random_Harbison_10_38.txt]

TF	Rank Sum test	statistic	p value
msn4		-8.11871863263	1.0
fhl1		-7.94482301654	1.0
hap4		-6.29477110912	0.999999999846
gcn4		-4.37858004369	0.999994027247
aft2		-3.98199338893	0.999965830159
mot3		-3.95468814023	0.999961682727
rpn4		-3.65630385356	0.999872060983
stp1		-3.27165426741	0.999465398807
ino4		-3.10233759963	0.999040005692
oaf1		-3.01550819074	0.998717254952
sok2		-2.99118691434	0.998610523308
spt2		-2.97198522002	0.998520595363
pdr3		-2.91630150512	0.99822895987
hsf1		-2.84628107267	0.997788343354
mcm1		-2.62284707214	0.995640079859
yap1		-2.23163463887	0.987180439835
ace2		-2.15901091552	0.984575339947
arr1		-2.15253516693	0.9843223857
fkh1		-2.0899756325	0.98169000566
sut1		-1.74830867467	0.959794704025
sfp1		-1.43198066788	0.923925322985
azf1		-1.17923656758	0.880848005604
gln3		-0.930233014806	0.823874774219
aft1		-0.890832928348	0.81349059651
rtg1		-0.734792106412	0.768766942406
mig2		-0.559377933854	0.712048091169
rim101		-0.469592832704	0.680677026833
cad1		-0.391809551428	0.652400531406
met4		-0.375955666278	0.646525072322
pip2		-0.299570195873	0.617747489568
elp4		-0.241045766697	0.595240177307
nrg1		-0.220051380697	0.587084430372
xbp1		-0.0256855340081	0.51024591888
cst6		0.209480788018	0.417036465814
rtg3		0.21347499132	0.415478246789
msn2		0.219100656003	0.413285819885
gcr1		0.273692394363	0.392160511544
opi1		0.347992194002	0.363923022922
yox1		0.439107201819	0.330291930494
mig3		0.69242976352	0.24433373993
rsf2		0.706256499719	0.240014320023
ume6		0.717484215297	0.236537686317
mbp1		0.753776485167	0.225491723049
leu3		0.822678458566	0.205345434213
skn7		0.834579903513	0.201977140585
yhp1		0.891718361476	0.186271954634
hac1		1.1044371916	0.134701767494
ino2		1.26169987893	0.10352840025
ifh1		1.29526672607	0.0976141167172
ecm22		1.5	0.0668072012689
sko1		1.52835397352	0.0632123379389
gal4		1.73703603263	0.0411904054689
stb5		1.85907175319	0.031508484235
adr1		1.96475395994	0.0247213606261
gcr2		2.07321908157	0.0190759476717
stp2		2.42007555204	0.00775864136349
mga1		2.5501667849	0.00538356978417
zap1		2.69450543669	0.00352465882987
fkh2		2.92380059204	0.0017289309155
pho4		3.27667268408	0.000525190296854
pdr1		3.4852783385	0.000245812679469
mig1		3.98215753707	3.41462434904e-05
swi4		4.10805188321	1.99505240964e-05
upc2		4.13030546786	1.81140769272e-05
rme1		4.21689045305	1.23847113534e-05
rox1		6.38738912186	8.43709363446e-11
abf1		6.4387034028	6.02492012425e-11
yrr1		7.20836151492	2.83145613529e-13
swi5		9.12167426007	3.69862877489e-20
tec1		10.1036202748	2.66198393156e-24
rap1		12.393594853	1.41531989287e-35
