# Supplementary material for: Inferring functional transcription factor-gene binding pairs by integrating transcription factor binding data with transcription factor knockout data
Source: BMC Syst Biol. 2013 Dec 13;7(Suppl 6):S13. doi: 10.1186/1752-0509-7-S6-S13 (PMC4029220; doi:10.1186/1752-0509-7-S6-S13)
Supplement: Additional file 6 — Validation results of our results compared to 50 randomly assigned TF-gene lists. Additional file 1 zipped the raw files for the three biological validations on the comparison of our results, both for the results generated using the dataset of Harbison et al. and the results generated using the dataset of Lee et al., to the 50 random TF-gene lists. Detailed description of the raw files is written in the file 'ReadMe.doc' in Additional File 6. [file 1752-0509-7-S6-S13-S6.zip › AddFile6/Supplementary Random Results/Expression Coherence/Harbison/expression_coherence_Hypothesis1_random_Harbison_10_39.txt]

TF	Rank Sum test	statistic	p value
ace2		-7.56448739925	1.0
msn4		-3.27807842667	0.999477418236
msn2		-3.11931732844	0.999093646893
fhl1		-3.07816420575	0.998958599432
sut1		-2.86378027887	0.997906908602
azf1		-1.9940995479	0.976929411675
met4		-1.87801493708	0.969810439141
gcr1		-1.799695288	0.964045617228
mbp1		-1.71645398857	0.956960508785
cst6		-1.64716914048	0.950238357555
mcm1		-1.46944592219	0.929144060304
mig3		-1.42146717483	0.922409505106
ino4		-1.36357969151	0.913650056305
gal4		-1.22795699881	0.890268444638
hap4		-1.15997624701	0.876970761453
nrg1		-1.13575898183	0.871971275923
xbp1		-1.10447796235	0.86530707097
stp2		-0.991424025846	0.839260713348
adr1		-0.929434318588	0.823667975322
hac1		-0.786936348141	0.784340435851
aft1		-0.77419934026	0.780593540809
upc2		-0.734748525787	0.768753669426
oaf1		-0.724344934605	0.765573001564
elp4		-0.611602521063	0.729599615148
arr1		-0.430886251209	0.666724459568
fkh2		-0.388672700932	0.651240860433
pho4		-0.382420707364	0.648925333372
mig2		-0.374146703796	0.6458524134
yap1		-0.291537738	0.614679957024
sok2		-0.0494816878114	0.519732284834
pdr3		-0.0201026951012	0.5080192749
ino2		0.211361338114	0.41630266147
spt2		0.344414695011	0.365267219554
yrr1		0.746269341064	0.227752363975
cad1		0.761506160954	0.223177400201
gln3		0.774041949837	0.21945299209
opi1		0.801215560442	0.21150343224
mga1		0.809653460611	0.20906968649
rox1		0.843129413018	0.199578035206
rpn4		0.883490284854	0.188485714651
rsf2		1.09266913238	0.13726954862
hsf1		1.10574790793	0.134417823847
rtg1		1.11045818895	0.133400817797
sko1		1.11823516751	0.131733284078
zap1		1.25257800953	0.105179660985
yhp1		1.25421327	0.10488224892
rim101		1.40121703662	0.0805745906233
ecm22		1.5	0.0668072012689
pdr1		1.54911096083	0.0606775242356
mot3		1.67591839193	0.0468770893359
leu3		1.90465871656	0.0284122243457
swi4		1.94230556093	0.0260500601117
mig1		1.99943190342	0.0227808214614
gcn4		2.12289985555	0.0168811222864
pip2		2.13393575705	0.0164240199887
stp1		2.32309651997	0.0100869839471
swi5		2.41056187097	0.00796398474517
rme1		2.42677061884	0.00761694208159
stb5		2.48589298263	0.00646134099734
ume6		2.53969103931	0.00554752164367
aft2		2.61854987674	0.00441521907299
rap1		2.83708250827	0.00227639225495
fkh1		3.18917482795	0.000713397796576
ifh1		3.21895256183	0.000643298840579
rtg3		3.3083494784	0.00046923808979
sfp1		3.45241375445	0.000277797529183
skn7		3.4531045085	0.000277087129334
gcr2		3.67102870718	0.000120788101077
yox1		3.96673227075	3.64323819212e-05
abf1		4.25317042813	1.05382522104e-05
tec1		9.14094047809	3.09557693882e-20
