# Supplementary material for: Inferring functional transcription factor-gene binding pairs by integrating transcription factor binding data with transcription factor knockout data
Source: BMC Syst Biol. 2013 Dec 13;7(Suppl 6):S13. doi: 10.1186/1752-0509-7-S6-S13 (PMC4029220; doi:10.1186/1752-0509-7-S6-S13)
Supplement: Additional file 6 — Validation results of our results compared to 50 randomly assigned TF-gene lists. Additional file 1 zipped the raw files for the three biological validations on the comparison of our results, both for the results generated using the dataset of Harbison et al. and the results generated using the dataset of Lee et al., to the 50 random TF-gene lists. Detailed description of the raw files is written in the file 'ReadMe.doc' in Additional File 6. [file 1752-0509-7-S6-S13-S6.zip › AddFile6/Supplementary Random Results/Expression Coherence/Harbison/expression_coherence_Hypothesis1_random_Harbison_10_4.txt]

TF	Rank Sum test	statistic	p value
mig3		-4.10395098311	0.999979692322
gal4		-3.90248038143	0.999952394021
stb5		-3.34307157684	0.999585717374
mig1		-3.18908856548	0.99928638928
rim101		-2.46060386575	0.993064829126
yhp1		-2.24767427058	0.987701516092
arr1		-2.23145987631	0.987174658768
mbp1		-1.93624440338	0.973581112762
ino2		-1.83606473281	0.966825958283
ace2		-1.65401871816	0.950938145221
nrg1		-1.50883832968	0.934329948553
ino4		-1.46406933283	0.928412497269
opi1		-1.3940525616	0.918349133545
gcn4		-1.2121226801	0.887267288421
oaf1		-1.11645180113	0.867885604662
abf1		-0.739579488737	0.770222404376
mga1		-0.558520344759	0.711755442019
msn4		-0.368995613382	0.643934502781
spt2		-0.341292291391	0.633558224749
fkh2		-0.297604992572	0.616997668183
met4		-0.212665353439	0.584206003742
pho4		-0.170858378208	0.567832437641
elp4		-0.062492643627	0.524914739987
sok2		-0.0464599053496	0.518528154774
xbp1		0.00856184466938	0.496584359894
adr1		0.0816400352672	0.467466481999
pdr3		0.0927545405546	0.463049283316
msn2		0.498559619445	0.309044829252
leu3		0.618759449363	0.268037419824
cad1		0.624856124768	0.266032745407
sko1		0.818466284685	0.206545493057
swi4		0.902026163066	0.183521484877
rme1		1.1076403314	0.134008589033
ume6		1.13198552725	0.128820259543
rtg3		1.13667169698	0.127837777696
hsf1		1.1670993644	0.121585122262
hac1		1.41228237434	0.0789334170342
upc2		1.43398060258	0.0757888991824
mot3		1.43519678709	0.0756155144595
ecm22		1.5	0.0668072012689
gcr2		1.60597705029	0.0541394762587
sfp1		1.6390730647	0.0505990219529
rsf2		1.73459823907	0.0414059958079
swi5		1.73529412848	0.0413443606084
cst6		1.74871772689	0.0401699121395
aft1		1.76863468719	0.038477429102
stp2		1.92349063594	0.0272092306907
gln3		1.9742806663	0.0241749190154
yap1		2.00642234288	0.0224056032433
ifh1		2.18816438192	0.0143288152866
rtg1		2.60009722291	0.00465986761476
aft2		2.64409596918	0.00409547144569
gcr1		2.97220991208	0.00147832231274
mig2		3.35634599129	0.000394898475034
fhl1		3.70160476838	0.000107120079592
sut1		3.70977353311	0.00010372236235
rap1		3.86370466972	5.58401176612e-05
yrr1		4.13282630541	1.79164760649e-05
rox1		4.22804820135	1.17863649341e-05
stp1		4.30840808624	8.22168917813e-06
mcm1		4.55056226611	2.67513754745e-06
yox1		5.01170033805	2.69755873951e-07
azf1		5.07014638401	1.98754920485e-07
pdr1		5.19321298559	1.03347745531e-07
skn7		5.67764566077	6.82806137668e-09
rpn4		6.03062026041	8.1665786476e-10
zap1		6.03989279912	7.71083256587e-10
tec1		6.06178589422	6.73091701122e-10
pip2		6.54745599912	2.92627280815e-11
hap4		6.75350371543	7.21584037937e-12
fkh1		7.78648274506	3.44501625443e-15
