# Supplementary material for: Inferring functional transcription factor-gene binding pairs by integrating transcription factor binding data with transcription factor knockout data
Source: BMC Syst Biol. 2013 Dec 13;7(Suppl 6):S13. doi: 10.1186/1752-0509-7-S6-S13 (PMC4029220; doi:10.1186/1752-0509-7-S6-S13)
Supplement: Additional file 6 — Validation results of our results compared to 50 randomly assigned TF-gene lists. Additional file 1 zipped the raw files for the three biological validations on the comparison of our results, both for the results generated using the dataset of Harbison et al. and the results generated using the dataset of Lee et al., to the 50 random TF-gene lists. Detailed description of the raw files is written in the file 'ReadMe.doc' in Additional File 6. [file 1752-0509-7-S6-S13-S6.zip › AddFile6/Supplementary Random Results/Expression Coherence/Harbison/expression_coherence_Hypothesis1_random_Harbison_10_40.txt]

TF	Rank Sum test	statistic	p value
fkh2		-6.88012716706	0.999999999997
ino4		-3.64882109892	0.999868276761
hap4		-3.10276752319	0.999041399101
cst6		-2.78954163285	0.997360864514
aft1		-2.72942928446	0.996827797272
yap1		-2.64062762972	0.995862369151
rim101		-2.35578636506	0.990758227848
msn4		-2.25952438139	0.988074607282
pho4		-2.03350193548	0.978999080885
gal4		-1.91682435555	0.972369875167
mig1		-1.87972137168	0.969926969338
ace2		-1.680647624	0.953584310203
gcr1		-1.6225782753	0.947660206149
sut1		-1.2335563752	0.891315871303
rtg3		-0.886382812332	0.812294361077
msn2		-0.830530310358	0.796880490988
sok2		-0.788307499713	0.784741569042
mot3		-0.765818123301	0.778107735494
mig3		-0.701776396998	0.758590689708
zap1		-0.69481699151	0.756415000811
sfp1		-0.609423800635	0.728878216996
rsf2		-0.604946459137	0.727392713895
oaf1		-0.552619037452	0.709737848394
stb5		-0.490138022784	0.687981883099
yhp1		-0.464972682303	0.67902449023
mga1		-0.31604851792	0.624017158971
aft2		-0.192455272558	0.576307199867
met4		-0.153767983581	0.561103660523
stp1		-0.149993318696	0.559615056733
hac1		-0.137167180134	0.554550673938
sko1		-0.0716445368691	0.528557602088
nrg1		-0.039773261977	0.515863053395
pdr3		0.0828795324347	0.466973664396
fhl1		0.235075642085	0.407075011904
stp2		0.360218042652	0.359342041522
rtg1		0.508400053367	0.305586407687
xbp1		0.542820952039	0.293626542959
gln3		0.685960431232	0.246369030332
rox1		0.795077320211	0.213284263261
mig2		0.819705024428	0.206192142517
azf1		0.84013382712	0.200416677764
arr1		0.861061469001	0.194602094574
fkh1		0.952524559672	0.170415508255
adr1		1.19040724031	0.116943184345
hsf1		1.33026580477	0.0917153547874
cad1		1.42701302323	0.0767880704125
pip2		1.44514257754	0.0742089208138
ecm22		1.5	0.0668072012689
mcm1		1.56644034505	0.0586227820236
ifh1		1.575568775	0.0575626084818
upc2		1.62857385937	0.0517016309124
ume6		1.8197199584	0.0344008311646
spt2		1.93901264834	0.0262498990182
rpn4		1.9624781994	0.024853418149
mbp1		2.10843798566	0.0174965608157
skn7		2.27539169565	0.0114412215493
opi1		2.2952898305	0.0108582600138
gcr2		2.55522781667	0.00530591592499
ino2		2.61101067521	0.00451375378605
gcn4		2.87536388961	0.00201781049793
pdr1		2.9457581024	0.00161082119792
rme1		3.11337617988	0.00092480050818
yrr1		3.36349320909	0.000384813648731
elp4		3.51514948992	0.000219753255632
leu3		3.62396545128	0.00014506018804
swi5		4.60648616978	2.047651427e-06
rap1		5.13178446149	1.4350402646e-07
swi4		5.21624872331	9.12914862035e-08
yox1		5.54128065452	1.50133761521e-08
tec1		6.32569313332	1.26049185614e-10
abf1		10.3709061035	1.68160213067e-25
