# Supplementary material for: Inferring functional transcription factor-gene binding pairs by integrating transcription factor binding data with transcription factor knockout data
Source: BMC Syst Biol. 2013 Dec 13;7(Suppl 6):S13. doi: 10.1186/1752-0509-7-S6-S13 (PMC4029220; doi:10.1186/1752-0509-7-S6-S13)
Supplement: Additional file 6 — Validation results of our results compared to 50 randomly assigned TF-gene lists. Additional file 1 zipped the raw files for the three biological validations on the comparison of our results, both for the results generated using the dataset of Harbison et al. and the results generated using the dataset of Lee et al., to the 50 random TF-gene lists. Detailed description of the raw files is written in the file 'ReadMe.doc' in Additional File 6. [file 1752-0509-7-S6-S13-S6.zip › AddFile6/Supplementary Random Results/Expression Coherence/Harbison/expression_coherence_Hypothesis1_random_Harbison_10_5.txt]

TF	Rank Sum test	statistic	p value
mga1		-6.79107030381	0.999999999994
ace2		-6.65798010945	0.999999999986
met4		-4.57988769446	0.999997673872
arr1		-4.33019351463	0.999992551082
mig3		-3.77681881137	0.999920577901
gal4		-3.66514878211	0.999876402583
rim101		-3.36830516995	0.999621840847
mbp1		-2.62897513707	0.99571786889
opi1		-2.38906018218	0.991554232442
yhp1		-2.31721801089	0.989754070555
cst6		-2.27620076132	0.98858300181
xbp1		-2.11477563334	0.982775462708
swi5		-1.9128839507	0.972118544686
hac1		-1.89108954972	0.970693804357
cad1		-1.74612793332	0.959605638029
pdr3		-1.68333620558	0.95384498735
upc2		-1.60285066578	0.945516186096
yrr1		-1.57941794062	0.942879887517
ino4		-1.41831136058	0.921950059322
rsf2		-1.26390999743	0.89686883348
msn4		-1.11441042053	0.867448422546
fhl1		-1.07613441532	0.859066426996
sko1		-0.716709183398	0.763223220873
mig1		-0.591955278271	0.723059732
sfp1		-0.415438517545	0.661089542632
nrg1		-0.364246540098	0.64216304175
gln3		-0.359879576744	0.640531404709
msn2		-0.284287628037	0.611905016712
hsf1		-0.268918416141	0.606003767599
skn7		-0.235423478267	0.593059967461
abf1		-0.200003617292	0.579261123954
yap1		-0.0092508333427	0.503690495912
mot3		-0.00586512785898	0.502339834068
ino2		0.0617383183222	0.475385612275
aft1		0.067004240383	0.473289163726
rox1		0.21373940512	0.415375140257
azf1		0.606187048363	0.27219527611
stb5		0.81289353549	0.208139550601
oaf1		0.871006968333	0.19187517415
sut1		0.885923449479	0.187829389518
gcr1		1.41749541849	0.0781690664528
sok2		1.42703676757	0.0767846484798
mig2		1.46625059596	0.0712900146267
ifh1		1.46706475606	0.0711792202346
ecm22		1.5	0.0668072012689
rme1		1.82253886315	0.034186631248
spt2		1.8240267411	0.0340740147994
leu3		1.83314913685	0.0333901977514
elp4		1.86969976394	0.0307627611663
stp1		2.29099794977	0.0109817661202
rtg1		2.5095404017	0.00604441929513
fkh1		2.73015072773	0.00316526871526
rtg3		2.76172584873	0.00287483674649
rpn4		2.80816019486	0.00249127173201
pdr1		3.05856687904	0.00111199215766
gcr2		3.1445891818	0.00083160104415
adr1		3.24871036891	0.000579647256528
fkh2		3.55917357574	0.000186011803139
gcn4		3.75204868607	8.76976955333e-05
pip2		3.89928995981	4.82375928545e-05
pho4		4.30907794845	8.19682928159e-06
ume6		4.42967401025	4.71878187114e-06
stp2		4.54549778862	2.74027863318e-06
aft2		4.61705657949	1.94610588997e-06
yox1		4.82780780398	6.9022111571e-07
swi4		5.32342691361	5.09151888077e-08
zap1		5.78924860678	3.53509938163e-09
tec1		6.22080066152	2.47312125713e-10
mcm1		6.26653852928	1.8458103817e-10
hap4		8.0537397988	4.01509198217e-16
rap1		8.07035742176	3.50463363421e-16
