# Supplementary material for: Inferring functional transcription factor-gene binding pairs by integrating transcription factor binding data with transcription factor knockout data
Source: BMC Syst Biol. 2013 Dec 13;7(Suppl 6):S13. doi: 10.1186/1752-0509-7-S6-S13 (PMC4029220; doi:10.1186/1752-0509-7-S6-S13)
Supplement: Additional file 6 — Validation results of our results compared to 50 randomly assigned TF-gene lists. Additional file 1 zipped the raw files for the three biological validations on the comparison of our results, both for the results generated using the dataset of Harbison et al. and the results generated using the dataset of Lee et al., to the 50 random TF-gene lists. Detailed description of the raw files is written in the file 'ReadMe.doc' in Additional File 6. [file 1752-0509-7-S6-S13-S6.zip › AddFile6/Supplementary Random Results/Expression Coherence/Harbison/expression_coherence_Hypothesis1_random_Harbison_10_6.txt]

TF	Rank Sum test	statistic	p value
fhl1		-4.47564344052	0.999996190923
pho4		-4.3284894616	0.999992493224
rox1		-3.54115277546	0.999800808584
yhp1		-3.42036110506	0.999687309691
swi4		-3.04875890003	0.998851055914
hac1		-2.97536344983	0.998536791987
rim101		-2.93489001938	0.998331670351
ace2		-2.91191750853	0.998203912561
mot3		-2.6927639876	0.996456879418
skn7		-2.10367831879	0.982296741514
msn2		-1.89766518588	0.971129899279
ino4		-1.60178236398	0.945398127863
mig2		-1.54103290382	0.938345610969
cst6		-1.43336713602	0.924123527455
mga1		-1.30041803169	0.903271133453
upc2		-1.22221735255	0.889187278256
rsf2		-1.21325497714	0.887483824683
aft2		-1.13428269713	0.871662007614
xbp1		-0.820224719327	0.793955993691
stp1		-0.492578058599	0.688844622704
gal4		-0.475213852008	0.682682722574
arr1		-0.463949305139	0.678657966669
fkh2		-0.382499654929	0.648954607599
mig3		-0.378538655872	0.647484758452
mcm1		-0.283858365782	0.611740538062
stp2		-0.275837402613	0.608663522704
met4		-0.2623930729	0.603490793664
yrr1		-0.0883926696385	0.535217706363
hsf1		-0.0620076217779	0.524721618809
gcn4		-0.0399673567211	0.515940424474
gcr2		0.0150934008144	0.493978832875
gln3		0.0640127315446	0.474480044647
sfp1		0.107820257228	0.45706913681
cad1		0.200605431029	0.420503555528
aft1		0.323376327035	0.373205127771
adr1		0.387529210413	0.349182232124
sut1		0.444016503658	0.328515325985
sko1		0.48417536305	0.314130710023
yox1		0.500225060447	0.308458307205
yap1		0.57553073897	0.282466203874
pdr3		0.578569672167	0.281439786694
gcr1		0.713129024822	0.237882960232
stb5		1.1969350659	0.115665932582
nrg1		1.3430309811	0.0896309711195
sok2		1.35375854287	0.0879067119893
ino2		1.44462189192	0.074282060095
spt2		1.47900114103	0.0695700049264
ume6		1.48687051036	0.0685245071097
ecm22		1.5	0.0668072012689
pdr1		1.57784738382	0.0573003375723
rme1		1.59153854605	0.0557442138972
rtg3		1.80832579407	0.0352779048101
azf1		2.26866764652	0.0116442722481
swi5		2.3053687403	0.0105729653365
mig1		2.35079561524	0.00936666028203
ifh1		2.39613041821	0.0082845968157
mbp1		2.76748643317	0.00282451983127
msn4		2.90644331804	0.0018278156158
abf1		2.9407498529	0.00163709413022
leu3		3.19055798375	0.000709991719088
fkh1		3.20489619866	0.000675555983928
oaf1		3.24310875964	0.000591165344763
rap1		3.64467625227	0.000133864303634
zap1		3.98555341845	3.36615143437e-05
rtg1		4.01354861163	2.99063387205e-05
opi1		4.0383764789	2.69112111838e-05
tec1		4.61422538442	1.9728204003e-06
hap4		6.43871517297	6.0244530088e-11
rpn4		7.00500372543	1.23489631182e-12
pip2		7.37111909231	8.46008022223e-14
elp4		10.1274003445	2.08802186969e-24
