# Supplementary material for: Inferring functional transcription factor-gene binding pairs by integrating transcription factor binding data with transcription factor knockout data
Source: BMC Syst Biol. 2013 Dec 13;7(Suppl 6):S13. doi: 10.1186/1752-0509-7-S6-S13 (PMC4029220; doi:10.1186/1752-0509-7-S6-S13)
Supplement: Additional file 6 — Validation results of our results compared to 50 randomly assigned TF-gene lists. Additional file 1 zipped the raw files for the three biological validations on the comparison of our results, both for the results generated using the dataset of Harbison et al. and the results generated using the dataset of Lee et al., to the 50 random TF-gene lists. Detailed description of the raw files is written in the file 'ReadMe.doc' in Additional File 6. [file 1752-0509-7-S6-S13-S6.zip › AddFile6/Supplementary Random Results/Expression Coherence/Harbison/expression_coherence_Hypothesis1_random_Harbison_10_7.txt]

TF	Rank Sum test	statistic	p value
mbp1		-6.20954984473	0.999999999734
fkh2		-4.7827736683	0.999999135536
mga1		-4.6287285963	0.999998160412
mig1		-4.0833528399	0.999977804728
mig3		-4.00581133159	0.999969097516
oaf1		-3.99983054505	0.999968306072
rtg3		-2.67989186915	0.99631770271
ace2		-2.49341542315	0.993673963882
yhp1		-2.15122460114	0.984270761919
rim101		-2.06701675806	0.980633712548
arr1		-1.70790226965	0.956172761003
mot3		-1.55920234754	0.940525752295
stp1		-1.52453209123	0.936312076676
rsf2		-1.28722027226	0.90099123835
pho4		-1.27439595113	0.898738436738
stb5		-0.762753841888	0.777194893188
ino4		-0.557624619749	0.711449629432
adr1		-0.439689000477	0.66991881486
mig2		-0.366621440112	0.643049293346
rme1		-0.322952471901	0.626634381596
cad1		-0.285879290819	0.612514712182
gal4		-0.189149430086	0.575012149474
leu3		0.031829189782	0.487304134172
xbp1		0.532546738436	0.297173689908
aft1		0.844715527036	0.19913484406
hac1		0.930067318715	0.176168115285
hsf1		1.08371168961	0.139246325497
gln3		1.17002470717	0.120995513075
rtg1		1.22851285771	0.109627252851
sok2		1.35111448322	0.0883293813457
upc2		1.41258170359	0.0788893759259
ume6		1.46138986788	0.0719542398417
pip2		1.47349085909	0.0703093634146
ecm22		1.5	0.0668072012689
sko1		1.57553911826	0.0575660282255
msn4		1.62175634187	0.0524277648788
met4		1.66817101454	0.047640891553
abf1		1.69969731243	0.0445939375706
gcr1		1.88228774761	0.0298984785863
yrr1		1.93287826628	0.026625597908
pdr3		1.94907972766	0.0256429521119
elp4		2.01824084713	0.0217830919756
cst6		2.09991477234	0.0178681695173
nrg1		2.3923753757	0.00836985598479
skn7		2.5244248084	0.00579438966981
yap1		2.95926575983	0.00154186518522
spt2		2.97375005685	0.00147092298654
opi1		3.14339056678	0.000835014235919
msn2		3.20321537578	0.00067951151383
sfp1		3.24475148313	0.000587765832303
stp2		3.42236237292	0.000310397583492
ifh1		3.45404460286	0.000276123016052
fkh1		3.5022378999	0.000230683732701
yox1		3.61313976824	0.000151255765201
ino2		3.95416132886	3.84017878965e-05
gcn4		4.08914984982	2.16478548863e-05
rox1		4.42608750922	4.79788046267e-06
mcm1		4.82505753973	6.99814271265e-07
zap1		4.86393325797	5.75378654605e-07
azf1		5.15173710703	1.29042327571e-07
rap1		5.34671120831	4.47833758337e-08
aft2		6.05716852967	6.92692122983e-10
rpn4		6.54333469918	3.00809885348e-11
fhl1		6.59515552581	2.12405148128e-11
hap4		6.86512284867	3.3217028719e-12
tec1		7.08760096924	6.82283708853e-13
pdr1		7.24660543153	2.13673275141e-13
sut1		7.90135392655	1.37945020215e-15
swi4		8.42767828683	1.76295415925e-17
gcr2		8.72124141605	1.37584019292e-18
swi5		9.45558877059	1.60604562957e-21
