# Supplementary material for: Inferring functional transcription factor-gene binding pairs by integrating transcription factor binding data with transcription factor knockout data
Source: BMC Syst Biol. 2013 Dec 13;7(Suppl 6):S13. doi: 10.1186/1752-0509-7-S6-S13 (PMC4029220; doi:10.1186/1752-0509-7-S6-S13)
Supplement: Additional file 6 — Validation results of our results compared to 50 randomly assigned TF-gene lists. Additional file 1 zipped the raw files for the three biological validations on the comparison of our results, both for the results generated using the dataset of Harbison et al. and the results generated using the dataset of Lee et al., to the 50 random TF-gene lists. Detailed description of the raw files is written in the file 'ReadMe.doc' in Additional File 6. [file 1752-0509-7-S6-S13-S6.zip › AddFile6/Supplementary Random Results/Expression Coherence/Harbison/expression_coherence_Hypothesis1_random_Harbison_10_8.txt]

TF	Rank Sum test	statistic	p value
pho4		-4.69978213684	0.999998697804
fhl1		-4.69765192122	0.999998684153
mot3		-4.41711157814	0.99999499857
yhp1		-3.66766040993	0.999877610007
hac1		-3.37806129958	0.99963500597
fkh2		-3.25042577674	0.999423838282
rox1		-2.78016471878	0.997283433407
yrr1		-2.41001265887	0.992024016488
mcm1		-2.09774919633	0.982036346745
gcr1		-2.04504896033	0.979574984282
ace2		-2.03086678281	0.978865744901
stp2		-1.7983745145	0.963941160681
spt2		-1.74902117587	0.959856320457
sut1		-1.61258032903	0.946582142516
adr1		-1.564904411	0.941197337864
skn7		-1.45270475681	0.926847127148
rim101		-1.45049690635	0.926539999367
cad1		-1.40556214546	0.920072908309
pdr3		-1.28780686249	0.901093398573
msn2		-1.27838895155	0.899443841137
xbp1		-1.25516642853	0.895290825109
upc2		-1.23156545998	0.890944274997
mig2		-1.15881221919	0.876733632164
cst6		-1.03807404095	0.850382207063
met4		-0.821036389396	0.794187229531
rsf2		-0.807118265785	0.79020082524
stp1		-0.796164535641	0.78703179614
gal4		-0.486777572624	0.686792017285
aft2		-0.435399516478	0.668363769363
ino4		-0.43055166827	0.66660280485
mig3		-0.417482962032	0.661837407973
rtg3		-0.18395549172	0.57297581428
pdr1		-0.0979317757878	0.539006766088
yox1		0.115085538616	0.454188661125
mga1		0.137946151592	0.445141487675
sko1		0.138201218674	0.445040695989
abf1		0.466381183868	0.320471338719
yap1		0.522512848206	0.300656651569
aft1		0.553686074669	0.289896853522
hsf1		0.716641879207	0.236797548347
rtg1		0.731070593211	0.23236801756
ino2		1.04352816091	0.148351872617
swi5		1.05983762951	0.144609237199
swi4		1.12585567801	0.130113306207
gln3		1.38190684858	0.0835001524205
ecm22		1.5	0.0668072012689
sok2		1.6438496592	0.0501036303826
arr1		1.7299443056	0.0418201131803
mbp1		1.8094252112	0.0351924846849
nrg1		1.92999412048	0.0268037831293
leu3		1.95770736619	0.0251321801985
fkh1		2.00604344366	0.022425806555
gcn4		2.10078114804	0.0178300910317
gcr2		2.27622858949	0.0114161658099
opi1		2.33488175676	0.00977479931747
msn4		2.79361460017	0.00260612784544
mig1		3.01909961042	0.0012676357965
sfp1		3.02170260004	0.00125678684694
azf1		3.69142328332	0.00011150133083
pip2		3.80613405739	7.05779460119e-05
elp4		3.88370607459	5.14381305767e-05
rap1		4.03152113986	2.77085054035e-05
rme1		4.27247435176	9.66578974571e-06
ifh1		4.5978578025	2.13428578005e-06
ume6		4.86885742984	5.61226749772e-07
zap1		4.9526606591	3.66027857822e-07
rpn4		5.00886114466	2.73765281793e-07
oaf1		5.06795053961	2.0106092758e-07
stb5		5.57057250075	1.26951815789e-08
hap4		5.9897392897	1.05088841484e-09
tec1		7.95673222078	8.83212191751e-16
