# Supplementary material for: Inferring functional transcription factor-gene binding pairs by integrating transcription factor binding data with transcription factor knockout data
Source: BMC Syst Biol. 2013 Dec 13;7(Suppl 6):S13. doi: 10.1186/1752-0509-7-S6-S13 (PMC4029220; doi:10.1186/1752-0509-7-S6-S13)
Supplement: Additional file 6 — Validation results of our results compared to 50 randomly assigned TF-gene lists. Additional file 1 zipped the raw files for the three biological validations on the comparison of our results, both for the results generated using the dataset of Harbison et al. and the results generated using the dataset of Lee et al., to the 50 random TF-gene lists. Detailed description of the raw files is written in the file 'ReadMe.doc' in Additional File 6. [file 1752-0509-7-S6-S13-S6.zip › AddFile6/Supplementary Random Results/Expression Coherence/Harbison/expression_coherence_Hypothesis1_random_Harbison_10_9.txt]

TF	Rank Sum test	statistic	p value
abf1		-5.28985770916	0.999999938794
hap4		-4.00860612847	0.999969460906
mcm1		-2.95779832729	0.99845077617
ace2		-2.67670746958	0.996282524089
aft1		-2.48664288517	0.993552261327
nrg1		-2.36203288718	0.990912485104
pho4		-2.06928583226	0.98074036383
rtg3		-1.89984764032	0.971273441532
arr1		-1.33212110832	0.908589802447
adr1		-1.30110050006	0.903387971683
msn4		-0.989830126395	0.838871421528
mbp1		-0.923987580243	0.822253608916
gcr1		-0.706976539118	0.76020947128
ume6		-0.679539719107	0.751602025078
mot3		-0.62145219043	0.732848929022
hsf1		-0.545929537769	0.707442813314
gcr2		-0.485863759551	0.686468117689
sfp1		-0.464789650082	0.678958949851
oaf1		-0.437888466298	0.669266431576
yrr1		-0.389403840332	0.65151128419
ino4		-0.380351884984	0.648157887167
zap1		-0.375055439588	0.646190381952
sok2		-0.301045077753	0.618309939562
aft2		-0.274431989501	0.608123668879
ifh1		-0.239613041821	0.594684873317
stp2		-0.166627516768	0.566168429436
gal4		-0.000137663340674	0.500054919727
sko1		0.0136053013202	0.49457243751
stp1		0.241189256464	0.404704218626
ecm22		0.25	0.401293674317
rtg1		0.253889900584	0.399790308687
cad1		0.257542946106	0.398379833427
gln3		0.331585949401	0.370100965319
swi5		0.336406954098	0.368282003078
tec1		0.367978330706	0.356444695946
mig3		0.527305905402	0.298990587
msn2		0.590304246752	0.277493346381
yox1		0.693890703014	0.243875377198
pdr3		0.702712631388	0.241117427119
spt2		0.71007531031	0.238828717978
xbp1		0.714057845426	0.237595705535
leu3		0.867557616159	0.19281827876
azf1		0.969725235737	0.166091734041
rim101		1.06329792991	0.143823431829
cst6		1.15347016187	0.124358728921
rsf2		1.21078946731	0.112988051462
met4		1.38426453109	0.0831387351762
skn7		1.39378895846	0.0816906716984
pip2		1.42312684937	0.0773496931412
sut1		1.45384871874	0.0729941264805
mig1		1.5368172041	0.0621690396091
mga1		1.56945655507	0.0582707974989
mig2		1.70227735588	0.0443516937946
gcn4		1.79542820826	0.0362927507552
hac1		1.83656346569	0.0331371824381
fkh1		1.91121223617	0.0279886560226
upc2		2.63724736999	0.00417909281648
opi1		2.65474284526	0.00396844438985
yhp1		2.66126103906	0.00389242886203
pdr1		2.91042776932	0.00180467191518
yap1		3.05391240063	0.00112939013163
stb5		3.08685624135	0.00101142699699
rme1		3.09981913142	0.000968194243824
ino2		3.36970068568	0.000376249366719
rox1		3.43093790798	0.000300749131795
swi4		3.97483225025	3.52144396574e-05
fkh2		4.02002431147	2.90960679995e-05
rpn4		4.8438517662	6.36729772155e-07
elp4		5.14862984599	1.3119805671e-07
fhl1		6.90838241751	2.45105525886e-12
rap1		8.68431937206	1.90508441105e-18
