# Supplementary material for: Inferring functional transcription factor-gene binding pairs by integrating transcription factor binding data with transcription factor knockout data
Source: BMC Syst Biol. 2013 Dec 13;7(Suppl 6):S13. doi: 10.1186/1752-0509-7-S6-S13 (PMC4029220; doi:10.1186/1752-0509-7-S6-S13)
Supplement: Additional file 6 — Validation results of our results compared to 50 randomly assigned TF-gene lists. Additional file 1 zipped the raw files for the three biological validations on the comparison of our results, both for the results generated using the dataset of Harbison et al. and the results generated using the dataset of Lee et al., to the 50 random TF-gene lists. Detailed description of the raw files is written in the file 'ReadMe.doc' in Additional File 6. [file 1752-0509-7-S6-S13-S6.zip › AddFile6/Supplementary Random Results/Expression Coherence/Harbison/expression_coherence_Hypothesis1_random_Harbison_11_1.txt]

TF	Rank Sum test	statistic	p value
elp4		-4.14704744796	0.999983160486
sko1		-3.56350583894	0.999817032724
ace2		-3.23526810717	0.999392357214
aft1		-2.95042497727	0.998413314489
ume6		-2.75655639816	0.997079323089
cst6		-2.2305192519	0.987143504592
fkh2		-1.91688019578	0.972373423205
ifh1		-1.78343065784	0.962741886819
rox1		-1.75844273662	0.96066389656
hac1		-1.63095817205	0.948550427134
hsf1		-1.56940761312	0.941723504372
nrg1		-1.49602698695	0.932676688633
rsf2		-1.49086034999	0.932000918414
yrr1		-1.43748835176	0.924710359877
azf1		-1.41032581438	0.920778250246
upc2		-1.23926436107	0.892376193804
mig3		-1.23708984601	0.891973135487
gcn4		-1.18668632173	0.882324313834
mbp1		-1.1693195727	0.878862549889
msn2		-0.972297709149	0.834548768407
haa1		-0.867721831275	0.807226684214
rim101		-0.820218334159	0.793954174017
cad1		-0.783499817323	0.78333316954
mig1		-0.713661059182	0.762281604383
rpn4		-0.61457302418	0.730581633057
aft2		-0.489980205168	0.687926046892
yhp1		-0.397484511745	0.65449489716
arr1		-0.041195346752	0.51642991836
msn4		0.0438790775554	0.482500396464
sfp1		0.136547224165	0.445694347317
met4		0.216963696225	0.414118318622
sok2		0.262895074173	0.396315726527
rtg3		0.291070277785	0.38549878556
xbp1		0.301430282244	0.381543202791
pho4		0.343822731635	0.365489801956
yap1		0.347853534759	0.363975091192
mig2		0.47022154176	0.319098372576
spt2		0.576878023194	0.282010928783
mot3		0.624467446132	0.266160321521
adr1		0.680311665959	0.248153569678
opi1		0.71009260752	0.23882335512
sut1		0.888150546751	0.187229888034
ino4		1.01116419798	0.155968924078
rme1		1.07084019619	0.142120644851
rtg1		1.10384216548	0.134830805186
ino2		1.2089745236	0.113336316585
leu3		1.32814747163	0.0920646967473
pdr3		1.36735276449	0.0857573801987
gal4		1.42338709863	0.077311985185
zap1		1.70642370009	0.0439646105461
gln3		1.86735067147	0.0309263167911
oaf1		1.86958945114	0.0307704256409
stp2		1.87016350694	0.0307305578368
yox1		2.03345387721	0.0210033444252
skn7		2.06474146778	0.0194737343582
gcr1		2.08476045897	0.0185455247972
pip2		2.41370167344	0.0078956930087
rap1		2.73404497637	0.00312807490891
stb5		2.81290033467	0.00245484329704
stp1		2.95946805288	0.00154085326207
tec1		3.21992435815	0.0006411221273
hap4		3.32127663567	0.000448033369714
mcm1		3.57127097325	0.000177626558515
abf1		3.58721862459	0.000167112042258
mga1		3.80325688996	7.14030662598e-05
fkh1		3.89618769119	4.88593362106e-05
swi5		4.42873847923	4.73929361813e-06
swi4		4.64034830002	1.73911216511e-06
gcr2		4.94266001831	3.85319030606e-07
pdr1		5.03776818889	2.35495684003e-07
fhl1		6.05932609727	6.83465109344e-10
