# Supplementary material for: Inferring functional transcription factor-gene binding pairs by integrating transcription factor binding data with transcription factor knockout data
Source: BMC Syst Biol. 2013 Dec 13;7(Suppl 6):S13. doi: 10.1186/1752-0509-7-S6-S13 (PMC4029220; doi:10.1186/1752-0509-7-S6-S13)
Supplement: Additional file 6 — Validation results of our results compared to 50 randomly assigned TF-gene lists. Additional file 1 zipped the raw files for the three biological validations on the comparison of our results, both for the results generated using the dataset of Harbison et al. and the results generated using the dataset of Lee et al., to the 50 random TF-gene lists. Detailed description of the raw files is written in the file 'ReadMe.doc' in Additional File 6. [file 1752-0509-7-S6-S13-S6.zip › AddFile6/Supplementary Random Results/Expression Coherence/Harbison/expression_coherence_Hypothesis1_random_Harbison_11_10.txt]

TF	Rank Sum test	statistic	p value
elp4		-9.3729960488	1.0
abf1		-6.34986769455	0.999999999892
fkh2		-6.11359337588	0.999999999513
zap1		-4.06700604625	0.999976189496
swi5		-3.94911865635	0.999960780268
sut1		-3.36868551963	0.999622362252
mbp1		-2.94408310555	0.998380434955
hap4		-2.89050952752	0.998076910637
sfp1		-2.7896162898	0.997361472922
upc2		-2.45222636814	0.992901234249
nrg1		-2.41056684038	0.99203612375
cst6		-2.36386726204	0.99095735444
msn2		-2.34809383403	0.990565116556
mot3		-2.23702820345	0.987357751611
sko1		-2.08899392533	0.981645865
xbp1		-1.99738967245	0.97710856558
mig3		-1.83348599884	0.966634835579
aft1		-1.71138310932	0.956494793416
yap1		-1.54740544601	0.93911724558
hsf1		-1.40599884704	0.920137766431
cad1		-1.33495265042	0.909054077971
ifh1		-1.19962547946	0.884857586768
rim101		-1.1715233376	0.879305758626
mig2		-1.13457124296	0.871722496106
rtg1		-1.05608274608	0.854534793787
gln3		-0.769137371331	0.77909411756
ino2		-0.505194227823	0.693288787956
ume6		-0.467154562275	0.679805350185
met4		-0.451039112539	0.674019320158
fhl1		-0.196743397663	0.577985826331
swi4		-0.132927650214	0.552874700381
ace2		-0.117224452901	0.546658905053
sok2		0.0294623790022	0.488247911557
aft2		0.114244089288	0.45452215124
skn7		0.118098979312	0.452994616092
opi1		0.157798357227	0.437307846591
rpn4		0.192187278593	0.423797755185
yhp1		0.216504135198	0.414297401089
haa1		0.216930457819	0.414131270418
msn4		0.230389082508	0.408894721949
rme1		0.265396638255	0.395351962812
ino4		0.365597769399	0.357332619905
rtg3		0.381369307857	0.351464616012
azf1		0.430890818876	0.333273879745
fkh1		0.47582912438	0.317098059537
arr1		0.52831225396	0.298641313951
pdr1		0.618975039716	0.267966401123
stp2		0.647220066764	0.258744762914
stb5		0.815810566298	0.207304244498
gal4		0.904883973114	0.182763429252
hac1		0.951984557229	0.17055240689
rsf2		0.968847457558	0.166310652072
adr1		1.18565057356	0.117880160611
pdr3		1.33811676641	0.0904291880117
gcn4		1.56689150727	0.0585700265583
yrr1		1.57356923714	0.0577935349401
gcr1		1.7241875089	0.0423369991819
rox1		2.26036651126	0.0118992565754
stp1		2.32243122122	0.0101048639286
mig1		2.36271402672	0.00907083132326
oaf1		2.72529137007	0.00321223820719
mcm1		2.72739011843	0.00319187576475
mga1		3.0088729728	0.00131109363064
spt2		3.06065143371	0.00110428022049
rap1		3.20813565911	0.000667992322462
tec1		3.33660960962	0.000424034901224
leu3		3.9378805397	4.11022499605e-05
gcr2		4.73354651355	1.10315186724e-06
pho4		5.52895275236	1.61074042566e-08
pip2		7.24783464554	2.11743580777e-13
yox1		8.50102121929	9.39650056849e-18
