# Supplementary material for: Inferring functional transcription factor-gene binding pairs by integrating transcription factor binding data with transcription factor knockout data
Source: BMC Syst Biol. 2013 Dec 13;7(Suppl 6):S13. doi: 10.1186/1752-0509-7-S6-S13 (PMC4029220; doi:10.1186/1752-0509-7-S6-S13)
Supplement: Additional file 6 — Validation results of our results compared to 50 randomly assigned TF-gene lists. Additional file 1 zipped the raw files for the three biological validations on the comparison of our results, both for the results generated using the dataset of Harbison et al. and the results generated using the dataset of Lee et al., to the 50 random TF-gene lists. Detailed description of the raw files is written in the file 'ReadMe.doc' in Additional File 6. [file 1752-0509-7-S6-S13-S6.zip › AddFile6/Supplementary Random Results/Expression Coherence/Harbison/expression_coherence_Hypothesis1_random_Harbison_11_11.txt]

TF	Rank Sum test	statistic	p value
ace2		-7.29243428701	1.0
nrg1		-5.6290161677	0.999999990938
pho4		-4.60972241575	0.999997983965
abf1		-4.02419023846	0.999971414155
upc2		-3.30649110298	0.999527638247
mig2		-2.36098188185	0.990886689462
ume6		-2.3110751053	0.989585646607
rtg1		-2.17264008166	0.985096291647
ino2		-1.73769227887	0.958867475028
sfp1		-1.02309625689	0.846868831715
rtg3		-1.00209508727	0.841851164801
leu3		-0.9148274448	0.819858887742
hsf1		-0.901419915719	0.816317451846
cst6		-0.89800544033	0.815408675461
yhp1		-0.811958647193	0.791592319803
rsf2		-0.794137260293	0.786442235899
aft1		-0.730557765367	0.767475341375
gcn4		-0.717980806199	0.763615439212
rox1		-0.706407940687	0.760032757929
yap1		-0.650169516448	0.742208635305
gal4		-0.50685280837	0.693870950041
aft2		-0.505764654219	0.693489062846
ino4		-0.491445668532	0.688444364692
msn4		-0.380807708784	0.648327030639
pdr3		-0.262826667495	0.60365790988
haa1		0.0	0.5
hac1		0.0317746272944	0.487325890451
opi1		0.0502085682085	0.479978091862
msn2		0.06981651977	0.472169849194
gln3		0.159687198942	0.43656374263
ifh1		0.237288556376	0.406216469655
stb5		0.283565402935	0.388371726815
rap1		0.330228112415	0.370613803279
arr1		0.396776234506	0.345766238693
rme1		0.401591973698	0.343992168888
sko1		0.620351514159	0.267513193256
mig3		0.634211126293	0.262971523674
elp4		0.648016647691	0.258487091442
sok2		0.667436201242	0.252246774332
azf1		0.767840688988	0.22129091888
zap1		0.810563350692	0.208808235344
gcr2		0.879297602254	0.189619967815
mot3		0.908594254015	0.181782170369
mbp1		1.0592313376	0.144747218251
mga1		1.09076350476	0.137688479494
xbp1		1.09309882572	0.137175205763
rim101		1.11537913613	0.132343993187
cad1		1.53337796634	0.0625913772039
oaf1		1.5580919482	0.0596057265631
spt2		1.62309648156	0.0522843908223
swi4		1.7931482125	0.0364746141301
tec1		1.83396315063	0.0333297321422
stp2		1.83516512558	0.0332406133615
mig1		1.86830421259	0.0308598398966
met4		1.93410866404	0.0265498844497
yox1		2.1891555714	0.014292767297
gcr1		2.19103066659	0.0142247866682
mcm1		2.68758682579	0.0035985194324
stp1		2.97940512212	0.00144404327461
swi5		3.02897773167	0.00122691384668
adr1		3.13712270364	0.000853073537469
hap4		3.2473507357	0.000582423728951
sut1		3.5050264483	0.000228280962392
fkh2		3.69580318591	0.000109596365185
pdr1		4.07335369208	2.31704835644e-05
rpn4		4.28296323063	9.22103284877e-06
pip2		4.38717840921	5.74152980219e-06
skn7		4.90042996651	4.78135709095e-07
yrr1		5.2008689263	9.91794796029e-08
fhl1		6.24718678889	2.08955590948e-10
fkh1		8.7408222942	1.15709894079e-18
