# Supplementary material for: Inferring functional transcription factor-gene binding pairs by integrating transcription factor binding data with transcription factor knockout data
Source: BMC Syst Biol. 2013 Dec 13;7(Suppl 6):S13. doi: 10.1186/1752-0509-7-S6-S13 (PMC4029220; doi:10.1186/1752-0509-7-S6-S13)
Supplement: Additional file 6 — Validation results of our results compared to 50 randomly assigned TF-gene lists. Additional file 1 zipped the raw files for the three biological validations on the comparison of our results, both for the results generated using the dataset of Harbison et al. and the results generated using the dataset of Lee et al., to the 50 random TF-gene lists. Detailed description of the raw files is written in the file 'ReadMe.doc' in Additional File 6. [file 1752-0509-7-S6-S13-S6.zip › AddFile6/Supplementary Random Results/Expression Coherence/Harbison/expression_coherence_Hypothesis1_random_Harbison_11_12.txt]

TF	Rank Sum test	statistic	p value
ace2		-7.4509548904	1.0
nrg1		-5.42995054728	0.999999971815
abf1		-4.81074777917	0.999999248167
pho4		-4.47500425094	0.99999617951
upc2		-3.46056009438	0.999730473549
ino2		-2.51509190883	0.994049932168
rtg1		-2.17232995556	0.985084607945
mig2		-2.07357634012	0.980940662781
ume6		-1.96070918359	0.975043521416
rtg3		-1.06229444065	0.855948981287
leu3		-0.991941381375	0.839386939416
gcn4		-0.989601567801	0.8388155483
sfp1		-0.977898807404	0.835937812477
yhp1		-0.868469588063	0.807431343005
rsf2		-0.862433064678	0.805775374008
cst6		-0.860458174532	0.805231735129
rox1		-0.774379382104	0.780646763709
yap1		-0.760904646498	0.776642988477
aft1		-0.749188106205	0.773128081584
gal4		-0.475870646302	0.682916732167
aft2		-0.471877760102	0.681492978375
ino4		-0.45153030785	0.674196306814
hsf1		-0.430578992	0.666612740445
msn4		-0.320491921152	0.625702273174
pdr3		-0.288990408151	0.613705641133
hac1		-0.00585322081739	0.502335083927
haa1		0.0	0.5
msn2		0.0215609840466	0.491399078256
gln3		0.0650002571635	0.474086897751
opi1		0.136280399423	0.445799809154
ifh1		0.237288556376	0.406216469655
stb5		0.300630673944	0.381848069222
arr1		0.393162607598	0.347099692652
rme1		0.470187293742	0.31911060566
sko1		0.569341737486	0.284562123738
sok2		0.667436201242	0.252246774332
mig3		0.668784816313	0.251816376888
elp4		0.674781394903	0.249907331261
gcr2		0.765996407598	0.22183921986
zap1		0.787022024016	0.215634486809
mot3		0.846970724491	0.198505719717
rap1		1.03866309711	0.149480724773
xbp1		1.09309882572	0.137175205763
rim101		1.1176591037	0.131856307777
mga1		1.12120681001	0.131099920823
mbp1		1.2413214418	0.107243513406
oaf1		1.59498534734	0.0553577562306
spt2		1.61544657734	0.0531070102603
cad1		1.70292313129	0.0442912272956
tec1		1.80589228608	0.0354675831325
stp2		1.86041395784	0.0314134907115
mig1		1.86388741776	0.0311687580138
azf1		1.95363422187	0.0253722452255
met4		2.12572764278	0.0167629719359
yox1		2.14945474101	0.0157991850511
gcr1		2.18282735232	0.0145242632903
swi4		2.25967039855	0.0119208573985
mcm1		2.69319419904	0.00353855169263
swi5		2.99365811141	0.00137827320353
stp1		3.02378883581	0.00124815305537
adr1		3.08950145785	0.00100246361289
sut1		3.46110344973	0.000268983020731
fkh2		3.64810811453	0.000132089237204
hap4		3.7014787018	0.00010717332552
rpn4		4.39718734579	5.48313426272e-06
pip2		4.40948796511	5.18076581059e-06
pdr1		4.43798290358	4.54029148667e-06
yrr1		5.15545082727	1.26510717585e-07
skn7		5.18619702452	1.07315871355e-07
fhl1		7.22198165088	2.56176938632e-13
fkh1		8.60524536936	3.8076838076e-18
