# Supplementary material for: Inferring functional transcription factor-gene binding pairs by integrating transcription factor binding data with transcription factor knockout data
Source: BMC Syst Biol. 2013 Dec 13;7(Suppl 6):S13. doi: 10.1186/1752-0509-7-S6-S13 (PMC4029220; doi:10.1186/1752-0509-7-S6-S13)
Supplement: Additional file 6 — Validation results of our results compared to 50 randomly assigned TF-gene lists. Additional file 1 zipped the raw files for the three biological validations on the comparison of our results, both for the results generated using the dataset of Harbison et al. and the results generated using the dataset of Lee et al., to the 50 random TF-gene lists. Detailed description of the raw files is written in the file 'ReadMe.doc' in Additional File 6. [file 1752-0509-7-S6-S13-S6.zip › AddFile6/Supplementary Random Results/Expression Coherence/Harbison/expression_coherence_Hypothesis1_random_Harbison_11_13.txt]

TF	Rank Sum test	statistic	p value
elp4		-5.75900091432	0.999999995769
mbp1		-5.58303439913	0.999999988182
ace2		-4.66183559084	0.999998432992
upc2		-4.51533346425	0.99999683914
aft2		-4.3095225269	0.99999181963
cst6		-3.4251296865	0.999692746992
hsf1		-2.79056194339	0.99736916845
msn4		-2.72733349362	0.996807576379
fkh2		-2.7189497106	0.996725521795
rtg1		-2.50023661869	0.993794480971
rim101		-2.10498006119	0.982353478141
yap1		-2.05619706199	0.980118237316
sko1		-1.99744657779	0.97711165385
gln3		-1.73929046332	0.959008158024
aft1		-1.71958045928	0.95724563466
msn2		-1.71358487494	0.956697503342
nrg1		-1.6895747278	0.954445327881
yrr1		-1.63341203613	0.948808816344
ino2		-1.56744355707	0.941494475214
hap4		-1.53832890794	0.938015892505
ifh1		-1.01130122837	0.844063860832
hac1		-0.985431533328	0.837793926584
arr1		-0.878834064042	0.810254373181
gal4		-0.773785898911	0.780471293656
stb5		-0.559781161128	0.712185642502
haa1		-0.433860915637	0.667805278414
rtg3		-0.390655378325	0.651974007064
opi1		-0.340700998557	0.633335656569
rme1		-0.31128825237	0.622209251394
pdr3		-0.0605532028053	0.52414247808
oaf1		-0.0267863522159	0.510684930666
spt2		0.0470280997169	0.481245415982
xbp1		0.467051316444	0.320231581939
met4		0.526588971046	0.299239526261
yhp1		0.544667348095	0.292991162825
rsf2		0.556954931886	0.288779110854
pho4		0.7077204695	0.239559431622
sfp1		0.773343214404	0.219659643534
ino4		0.78424560111	0.216448006193
leu3		0.787015764456	0.215636318926
rox1		0.954458292594	0.169925855698
sok2		0.954883257917	0.169818368592
ume6		0.988339774217	0.161493136113
zap1		1.07951494587	0.140179117377
mot3		1.11369241335	0.132705582562
stp2		1.401935162	0.0804673046535
mig2		1.40932250467	0.0793699136329
mig3		1.46614054238	0.0713050013397
yox1		1.52977656231	0.0630360224626
sut1		1.62462226094	0.0521215354332
cad1		1.6826639209	0.046220084938
adr1		1.99652465419	0.0229384224659
mcm1		2.17909441027	0.0146623277147
gcr1		2.56651873352	0.00513625381219
mig1		2.84410591924	0.00222681200714
gcn4		2.99507244968	0.00137189830956
gcr2		4.08578835414	2.19637036837e-05
azf1		4.201553286	1.32544916069e-05
tec1		4.76563293194	9.4130863184e-07
swi5		4.8081533782	7.616543752e-07
skn7		4.98951598677	3.02653825083e-07
rap1		5.03336171624	2.40976253671e-07
stp1		5.09700669144	1.72533068056e-07
swi4		5.14513629187	1.33663328143e-07
fhl1		5.40094807264	3.31448071068e-08
mga1		5.60613628674	1.03446536428e-08
abf1		5.9942180052	1.02233465254e-09
pdr1		6.18572301611	3.09092350935e-10
fkh1		6.34755979115	1.09378484656e-10
pip2		6.75439477226	7.17163609158e-12
rpn4		6.81451825842	4.72900811942e-12
