# Supplementary material for: Inferring functional transcription factor-gene binding pairs by integrating transcription factor binding data with transcription factor knockout data
Source: BMC Syst Biol. 2013 Dec 13;7(Suppl 6):S13. doi: 10.1186/1752-0509-7-S6-S13 (PMC4029220; doi:10.1186/1752-0509-7-S6-S13)
Supplement: Additional file 6 — Validation results of our results compared to 50 randomly assigned TF-gene lists. Additional file 1 zipped the raw files for the three biological validations on the comparison of our results, both for the results generated using the dataset of Harbison et al. and the results generated using the dataset of Lee et al., to the 50 random TF-gene lists. Detailed description of the raw files is written in the file 'ReadMe.doc' in Additional File 6. [file 1752-0509-7-S6-S13-S6.zip › AddFile6/Supplementary Random Results/Expression Coherence/Harbison/expression_coherence_Hypothesis1_random_Harbison_11_14.txt]

TF	Rank Sum test	statistic	p value
yrr1		-5.06278592409	0.999999793413
mbp1		-3.22832302773	0.999377408611
fkh1		-2.98307588675	0.998573163853
spt2		-2.95687609367	0.998446135129
elp4		-2.42898501606	0.99242942096
fkh2		-2.4147960453	0.9921279886
sfp1		-2.39896603387	0.99177928014
ume6		-2.2320293015	0.987193486803
skn7		-2.0734453555	0.980934574184
rme1		-1.89912196069	0.971225778842
ace2		-1.44498193993	0.925768520731
yap1		-1.4091408365	0.920603236085
sut1		-1.30617301158	0.904253135751
gcn4		-0.976263276404	0.835532993263
azf1		-0.902542749559	0.81661568849
mig3		-0.830848988278	0.796970527904
rox1		-0.800200338367	0.788202633098
msn2		-0.721779608798	0.764785005905
hap4		-0.692674057007	0.75574293829
gal4		-0.652417759902	0.742934144791
upc2		-0.645459190777	0.740685171956
yhp1		-0.62234717839	0.733143197372
sko1		-0.504354944191	0.692994013219
mga1		-0.438228381559	0.669389631721
adr1		-0.430631918778	0.66663198562
leu3		-0.375430134121	0.646329701333
stb5		-0.352178867199	0.63764793774
rtg1		-0.350028991603	0.636841529939
aft1		-0.26840111033	0.60580470753
sok2		-0.246275270634	0.597265424157
cst6		-0.208396527939	0.582540316438
mig1		-0.171906303995	0.568244404752
pdr1		-0.067669552871	0.526975656488
rim101		-0.0448393622565	0.517882324957
mot3		0.156410866922	0.437854586016
ifh1		0.209039918712	0.417208538156
rsf2		0.319772603478	0.374570358635
haa1		0.433860915637	0.332194721586
mig2		0.486518720577	0.313299717799
aft2		0.687083453579	0.246015070264
opi1		0.767473828329	0.221399923987
rpn4		0.777987258751	0.218288262286
rtg3		0.801483944219	0.211425767706
cad1		0.823443508725	0.205127914786
hsf1		0.876629004058	0.190344090051
xbp1		1.06328703956	0.143825900408
hac1		1.09078950804	0.137682757099
arr1		1.25248308634	0.105196943808
rap1		1.31440387987	0.0943551627518
pdr3		1.39173261374	0.0820016911969
msn4		1.39267024287	0.0818597655116
met4		1.46450494952	0.0715280158519
pho4		1.48075409291	0.0693360568563
ino2		1.5180858692	0.064496376484
mcm1		1.56705085528	0.0585514025277
abf1		1.62633288784	0.0519394295702
gln3		1.64188709289	0.0503067026124
stp2		1.70517113766	0.0440812556303
nrg1		1.96076228016	0.0249533800427
oaf1		1.97047629499	0.0243919045746
fhl1		2.00297137083	0.0225901807461
swi5		2.12758448264	0.0166857749594
gcr1		2.13770912382	0.0162701792728
ino4		2.14576133887	0.0159460122935
stp1		2.52465006644	0.00579067732595
tec1		3.03738827925	0.00119318923372
zap1		3.21790586628	0.000645650948653
gcr2		4.0433631653	2.63449558546e-05
swi4		4.07582669824	2.29255791842e-05
yox1		4.51971838039	3.09609727551e-06
pip2		5.2187678123	9.00586960469e-08
