# Supplementary material for: Inferring functional transcription factor-gene binding pairs by integrating transcription factor binding data with transcription factor knockout data
Source: BMC Syst Biol. 2013 Dec 13;7(Suppl 6):S13. doi: 10.1186/1752-0509-7-S6-S13 (PMC4029220; doi:10.1186/1752-0509-7-S6-S13)
Supplement: Additional file 6 — Validation results of our results compared to 50 randomly assigned TF-gene lists. Additional file 1 zipped the raw files for the three biological validations on the comparison of our results, both for the results generated using the dataset of Harbison et al. and the results generated using the dataset of Lee et al., to the 50 random TF-gene lists. Detailed description of the raw files is written in the file 'ReadMe.doc' in Additional File 6. [file 1752-0509-7-S6-S13-S6.zip › AddFile6/Supplementary Random Results/Expression Coherence/Harbison/expression_coherence_Hypothesis1_random_Harbison_11_15.txt]

TF	Rank Sum test	statistic	p value
mig1		-6.48021289016	0.999999999954
gcn4		-6.37661039408	0.999999999909
ume6		-6.1197560146	0.999999999531
cst6		-5.888570825	0.999999998052
sut1		-4.61989921088	0.999998080367
fkh2		-4.31158057071	0.999991895416
swi5		-4.09070795609	0.99997849708
rox1		-4.08716355175	0.999978166036
hsf1		-4.02637956978	0.999971678886
sok2		-3.85768303525	0.999942766523
ino2		-3.20921247505	0.99933450453
aft1		-3.11834644935	0.999090655594
mig3		-2.47526011983	0.993343041648
ino4		-2.40627733868	0.991941987564
rsf2		-2.19075998873	0.985765417277
elp4		-2.10689833024	0.982436803303
pdr1		-1.84086335042	0.967179206824
adr1		-1.51069376066	0.934566753591
yrr1		-1.21717667739	0.888231499087
leu3		-0.925500654014	0.82264722817
pdr3		-0.696114069566	0.756821301965
gln3		-0.596450120957	0.724562717056
arr1		-0.533371331631	0.703111720722
mbp1		-0.513046195773	0.696040496654
rtg3		-0.511054085087	0.695343407249
hac1		-0.470348101398	0.680946831678
msn4		-0.387052223093	0.650641226668
opi1		-0.218765904337	0.586583796038
haa1		-0.216930457819	0.585868729582
spt2		-0.216015738033	0.585512260003
azf1		-0.135264581222	0.553798656122
pip2		-0.0790589585527	0.531507136189
fhl1		-0.0770108275269	0.530692534286
swi4		0.0320382369057	0.487220778949
msn2		0.138606326014	0.444880622066
mcm1		0.228346071853	0.409688605167
sko1		0.518205280904	0.302157525319
rtg1		0.634207874625	0.262972584575
rim101		0.637060939179	0.262042575176
xbp1		0.64592203338	0.259164924758
met4		0.743229804628	0.228671280814
mot3		0.746303279314	0.227742115463
gcr1		0.853331123297	0.196737852631
hap4		1.08089103106	0.139872794358
cad1		1.3784884004	0.0840262733789
tec1		1.44373788841	0.0744063596919
aft2		1.50117837132	0.0666547162868
nrg1		1.56886299743	0.0583399327411
zap1		1.65256888427	0.0492093175416
ifh1		2.16761213007	0.0150941050278
stp2		2.30864322772	0.0104816935504
yhp1		2.43051557902	0.00753867892578
rpn4		2.46287235318	0.00689144876752
stb5		2.66746798085	0.00382125855299
rme1		2.67632038684	0.00372177256478
pho4		2.76474323642	0.00284838087423
sfp1		2.77699071118	0.00274323734503
skn7		2.85338569784	0.00216280429211
stp1		3.26872997227	0.000540156731952
yap1		3.4949822374	0.000237046652715
gal4		3.57063016556	0.00017806171355
gcr2		3.66128542911	0.000125476493463
oaf1		3.96926915368	3.6046706056e-05
rap1		3.98455997507	3.38026407504e-05
mig2		4.43503755075	4.6028120737e-06
upc2		4.84188021397	6.4308146476e-07
yox1		5.74925741288	4.48181303385e-09
mga1		6.34496384393	1.11238845126e-10
fkh1		6.65883195008	1.38006151879e-11
ace2		8.08928339157	3.00083920551e-16
abf1		13.7429690168	2.80630330654e-43
