# Supplementary material for: Inferring functional transcription factor-gene binding pairs by integrating transcription factor binding data with transcription factor knockout data
Source: BMC Syst Biol. 2013 Dec 13;7(Suppl 6):S13. doi: 10.1186/1752-0509-7-S6-S13 (PMC4029220; doi:10.1186/1752-0509-7-S6-S13)
Supplement: Additional file 6 — Validation results of our results compared to 50 randomly assigned TF-gene lists. Additional file 1 zipped the raw files for the three biological validations on the comparison of our results, both for the results generated using the dataset of Harbison et al. and the results generated using the dataset of Lee et al., to the 50 random TF-gene lists. Detailed description of the raw files is written in the file 'ReadMe.doc' in Additional File 6. [file 1752-0509-7-S6-S13-S6.zip › AddFile6/Supplementary Random Results/Expression Coherence/Harbison/expression_coherence_Hypothesis1_random_Harbison_11_16.txt]

TF	Rank Sum test	statistic	p value
yrr1		-4.03346140497	0.999972519394
aft1		-3.32725467127	0.999561469109
mbp1		-3.13230550546	0.999132803508
nrg1		-2.90789008124	0.99818061894
aft2		-2.71223930495	0.996658483679
elp4		-2.63566402346	0.995801358485
ace2		-2.44478813399	0.992753137191
ume6		-2.02793624778	0.978716622476
msn2		-1.31111317274	0.905090234508
haa1		-1.30158274691	0.903470469562
mig3		-1.23925070163	0.892373665339
rsf2		-1.07367357592	0.858515495762
cst6		-1.00231873881	0.841905162496
yap1		-0.943481461332	0.827282653317
sko1		-0.93337756919	0.824687471206
cad1		-0.75303916057	0.774286808973
zap1		-0.731232304633	0.767681364325
sok2		-0.636840653817	0.737885678823
pdr1		-0.414979433967	0.660921520704
stp2		-0.400231489722	0.655506988415
xbp1		-0.274930916772	0.608315343038
stb5		-0.160786063727	0.563869049023
gal4		-0.044552861155	0.517768141666
ino2		0.116301860096	0.453706655737
sut1		0.149540057086	0.440563751855
rim101		0.185057367957	0.426592019716
opi1		0.24028386214	0.40505510237
mig1		0.262373110357	0.396516900765
mig2		0.329874072415	0.370747557575
pdr3		0.334479639064	0.369008826357
pho4		0.358425323901	0.360012521551
ifh1		0.480226840285	0.315533051807
met4		0.518194542323	0.302161271133
fkh1		0.568991699073	0.284680886628
skn7		0.591377285828	0.277133828042
fkh2		0.62028697079	0.267534435692
msn4		0.857926882508	0.195466419513
rox1		0.986129031017	0.162034899639
hsf1		1.05731063591	0.145184920379
gln3		1.14090003618	0.12695576219
rme1		1.16811105003	0.121380986825
ino4		1.19292186662	0.116449987262
gcn4		1.21029663064	0.113082545057
arr1		1.2344149518	0.108524160174
hac1		1.29732458546	0.0972597642952
spt2		1.42965423139	0.0764081411734
rtg3		1.47008101794	0.0707699063522
azf1		1.59535183783	0.055316789814
mot3		1.80284104505	0.035706591005
sfp1		1.91495015459	0.0277494303491
tec1		2.00462696422	0.0225014708874
oaf1		2.14961815468	0.0157927155899
hap4		2.64859881655	0.00404131080268
abf1		2.65668274732	0.00394568335783
mcm1		2.7769342665	0.00274371377346
rap1		2.83621239428	0.00228260374949
rpn4		2.90663498136	0.00182669618888
pip2		2.93363591159	0.00167508471038
fhl1		3.00094865016	0.00134569973546
gcr1		3.05983622363	0.00110729028467
yhp1		3.11264442798	0.000927096320228
rtg1		3.36424793347	0.000383762796257
upc2		3.46983649962	0.000260387636651
stp1		3.74650759601	8.96567881246e-05
yox1		4.08600299078	2.19434063075e-05
adr1		4.71551655121	1.20549146227e-06
mga1		4.91781366641	4.37580779849e-07
swi5		5.1461611585	1.32935517794e-07
leu3		5.53072359985	1.59456247594e-08
gcr2		6.69188318899	1.10158353552e-11
swi4		7.1508016039	4.31363021717e-13
