# Supplementary material for: Inferring functional transcription factor-gene binding pairs by integrating transcription factor binding data with transcription factor knockout data
Source: BMC Syst Biol. 2013 Dec 13;7(Suppl 6):S13. doi: 10.1186/1752-0509-7-S6-S13 (PMC4029220; doi:10.1186/1752-0509-7-S6-S13)
Supplement: Additional file 6 — Validation results of our results compared to 50 randomly assigned TF-gene lists. Additional file 1 zipped the raw files for the three biological validations on the comparison of our results, both for the results generated using the dataset of Harbison et al. and the results generated using the dataset of Lee et al., to the 50 random TF-gene lists. Detailed description of the raw files is written in the file 'ReadMe.doc' in Additional File 6. [file 1752-0509-7-S6-S13-S6.zip › AddFile6/Supplementary Random Results/Expression Coherence/Harbison/expression_coherence_Hypothesis1_random_Harbison_11_17.txt]

TF	Rank Sum test	statistic	p value
aft2		-3.16542592258	0.999225719564
met4		-3.13144477632	0.999130257515
pdr3		-3.04837310162	0.998849579673
zap1		-2.57068062464	0.994925055896
ume6		-2.32057126602	0.989845002756
swi5		-2.27460552908	0.988535197931
yhp1		-2.25562239385	0.987952855233
hap4		-2.15417747371	0.984386871643
adr1		-2.14635248144	0.984077566285
mig1		-1.95532281948	0.974727510285
xbp1		-1.7588953832	0.960702360251
fkh2		-1.7480049257	0.959768412754
cst6		-1.55448441231	0.939965544004
hac1		-1.32993538715	0.90823021959
yrr1		-1.28945782422	0.901380515099
elp4		-0.991380976472	0.839250207104
skn7		-0.906432608344	0.817646540059
upc2		-0.901222935286	0.816265100602
haa1		-0.867721831275	0.807226684214
rsf2		-0.721076632346	0.764568816352
mig3		-0.649337115677	0.741939749765
arr1		-0.365337680406	0.64257032275
spt2		-0.251694389685	0.599361353094
aft1		-0.1839435652	0.57297113611
ifh1		-0.141243188319	0.556161085652
ace2		0.0176772882691	0.492948149577
sko1		0.0727987210136	0.470983144371
hsf1		0.0982937900929	0.460849504546
stb5		0.10329774664	0.458863331987
sfp1		0.27457981052	0.391819539606
stp1		0.309261919392	0.37856114796
sok2		0.413228751646	0.339719512432
ino2		0.605129104296	0.272546608702
gal4		0.665092280748	0.252995735811
rtg3		0.713746588759	0.23769194612
opi1		0.799750765035	0.211927607045
rox1		1.02706860236	0.152194080933
mbp1		1.15046927645	0.124975320672
cad1		1.22374251681	0.110524687624
rme1		1.37830863074	0.084054009806
rtg1		1.45614541515	0.0726762126073
mga1		1.4604839935	0.0720785517496
gln3		1.48161780209	0.0692210097437
sut1		1.60303024113	0.0544639888337
yox1		1.64893299483	0.0495806813264
msn2		1.86553847679	0.0310529820751
yap1		1.99298727136	0.0231314204535
gcn4		2.00195744305	0.0226446543743
oaf1		2.1137040909	0.0172702744456
mot3		2.1452985221	0.0159644932976
stp2		2.15740022255	0.0154872469542
tec1		2.19936229877	0.0139260855799
pdr1		2.32327355973	0.010082230636
gcr1		2.37075782474	0.00887582908382
ino4		2.40695901307	0.0080429875458
fkh1		2.53836812765	0.00556853832849
nrg1		2.64940988097	0.00403162368343
swi4		2.82084393902	0.00239487489554
gcr2		3.34213420575	0.000415684267489
rim101		3.35041234759	0.000403456713004
azf1		3.68022645473	0.000116513458854
pip2		3.70222697431	0.000106857646145
abf1		3.71544983177	0.000101421254845
mig2		3.93471416106	4.16478838478e-05
rpn4		4.00645406585	3.08185526834e-05
msn4		4.7973182109	8.04020177319e-07
pho4		4.82482600075	7.00627724771e-07
leu3		5.54820097994	1.44311994084e-08
fhl1		6.15013402736	3.87087489647e-10
rap1		6.165355642	3.51624507713e-10
mcm1		8.97246415416	1.44976837738e-19
