# Supplementary material for: Inferring functional transcription factor-gene binding pairs by integrating transcription factor binding data with transcription factor knockout data
Source: BMC Syst Biol. 2013 Dec 13;7(Suppl 6):S13. doi: 10.1186/1752-0509-7-S6-S13 (PMC4029220; doi:10.1186/1752-0509-7-S6-S13)
Supplement: Additional file 6 — Validation results of our results compared to 50 randomly assigned TF-gene lists. Additional file 1 zipped the raw files for the three biological validations on the comparison of our results, both for the results generated using the dataset of Harbison et al. and the results generated using the dataset of Lee et al., to the 50 random TF-gene lists. Detailed description of the raw files is written in the file 'ReadMe.doc' in Additional File 6. [file 1752-0509-7-S6-S13-S6.zip › AddFile6/Supplementary Random Results/Expression Coherence/Harbison/expression_coherence_Hypothesis1_random_Harbison_11_18.txt]

TF	Rank Sum test	statistic	p value
gcn4		-4.84155703065	0.999999355872
cad1		-4.74022418362	0.999998932591
aft1		-3.61217468381	0.999848180047
cst6		-3.33724331681	0.99957693081
rsf2		-3.33537649323	0.999574080081
adr1		-2.58992790334	0.995200198277
gln3		-2.1809041508	0.985404746676
mig3		-2.01499787144	0.978047563948
rtg3		-1.40379768736	0.91981044858
ifh1		-1.19962547946	0.884857586768
pdr3		-1.03990958598	0.850809045777
skn7		-0.982819282291	0.837151805016
swi5		-0.817843660101	0.7932767679
haa1		-0.650791373456	0.742409415194
msn2		-0.600627412727	0.725955912246
ino4		-0.578837156437	0.718650471411
hac1		-0.563999634476	0.713622809548
yrr1		-0.526950842756	0.700886137271
rox1		-0.5021018502	0.692202060607
zap1		-0.128187361011	0.550999648999
hap4		-0.00500589812939	0.501997056074
aft2		0.313628540126	0.376901590284
pdr1		0.492438865694	0.311204564817
nrg1		0.533497810225	0.296844513232
rme1		0.588843747354	0.277983048051
arr1		0.621543828188	0.267120933335
sko1		0.622758432429	0.266721638935
yhp1		0.636611194011	0.262189065958
yap1		0.643915704595	0.259815048718
mig1		0.774411359986	0.219343783956
sok2		0.835522850678	0.20171169329
ino2		0.847681383161	0.198307718538
xbp1		0.864541798524	0.193645164552
opi1		1.01493034307	0.155069516472
sut1		1.31149591908	0.0948451357864
gcr1		1.33154705759	0.0915045359452
ume6		1.42506892521	0.0770686391092
fkh2		1.58941628761	0.0559832198954
met4		1.74894693817	0.0401500959664
stb5		1.75102768963	0.0399705702571
msn4		1.77094186538	0.0382851847625
mot3		1.86352375733	0.0311943066203
fhl1		2.12708944857	0.016706325902
hsf1		2.2052727508	0.0137174803893
upc2		2.22627964048	0.0129977281654
mcm1		2.2563872336	0.0120231952289
gal4		2.27193986798	0.0115450712452
rim101		2.42607549429	0.0076315474356
spt2		2.53631947393	0.00560122422781
sfp1		2.85072833418	0.00218096097615
stp2		2.8861165202	0.001950138649
mig2		3.02140108698	0.00125803915345
stp1		3.08431208173	0.00102011727229
mbp1		3.29925024207	0.000484717251026
oaf1		3.33078840749	0.000433002009777
rtg1		3.57430667857	0.000175578576227
ace2		3.61390707074	0.000150808602549
pip2		3.64259344656	0.00013495247364
mga1		3.71621626911	0.000101114250355
elp4		4.17608361451	1.48285422279e-05
azf1		4.24456448041	1.09509191745e-05
yox1		4.31573918186	7.95348544588e-06
abf1		4.63025905867	1.82604262219e-06
swi4		4.91292245145	4.48643869009e-07
fkh1		5.19266681884	1.03651489237e-07
leu3		5.39664140909	3.39499503584e-08
tec1		5.47852221786	2.14446370351e-08
rpn4		5.57385452357	1.24581913239e-08
rap1		6.72119414879	9.01206204452e-12
gcr2		6.73481045107	8.20718879099e-12
pho4		9.40811146218	2.52565473068e-21
