# Supplementary material for: Inferring functional transcription factor-gene binding pairs by integrating transcription factor binding data with transcription factor knockout data
Source: BMC Syst Biol. 2013 Dec 13;7(Suppl 6):S13. doi: 10.1186/1752-0509-7-S6-S13 (PMC4029220; doi:10.1186/1752-0509-7-S6-S13)
Supplement: Additional file 6 — Validation results of our results compared to 50 randomly assigned TF-gene lists. Additional file 1 zipped the raw files for the three biological validations on the comparison of our results, both for the results generated using the dataset of Harbison et al. and the results generated using the dataset of Lee et al., to the 50 random TF-gene lists. Detailed description of the raw files is written in the file 'ReadMe.doc' in Additional File 6. [file 1752-0509-7-S6-S13-S6.zip › AddFile6/Supplementary Random Results/Expression Coherence/Harbison/expression_coherence_Hypothesis1_random_Harbison_11_19.txt]

TF	Rank Sum test	statistic	p value
mbp1		-6.07474782111	0.999999999379
ace2		-4.44560947761	0.999995617848
adr1		-4.43872251965	0.99999547528
fkh2		-4.02891555718	0.99997198263
spt2		-2.50139327188	0.993814713871
abf1		-2.37700107693	0.991272981416
cst6		-2.21616294438	0.986659827662
nrg1		-2.01511339404	0.978053615429
mig3		-2.00095230987	0.977301235241
hac1		-1.99803873474	0.977143769561
gal4		-1.96749531675	0.975436932348
ifh1		-1.50847725125	0.934283787681
hsf1		-1.49646392818	0.932733599422
sut1		-0.993226903604	0.839700304885
aft2		-0.89401058986	0.81434188742
sfp1		-0.824269918056	0.795106896399
rtg1		-0.784619033155	0.783661516359
mig1		-0.635863480092	0.737567296187
pip2		-0.455606938183	0.67566367349
yrr1		-0.447685934081	0.672810062768
rtg3		-0.440287823932	0.670135670824
haa1		-0.433860915637	0.667805278414
aft1		-0.356833128171	0.639391632983
sko1		-0.301962676316	0.618659742213
arr1		-0.254037971637	0.600266888509
stp2		-0.231239305429	0.591435551986
rsf2		-0.214946485119	0.58509547903
opi1		-0.17931631503	0.571155331533
elp4		-0.0889423324837	0.535436129805
hap4		0.00262604492033	0.498952360855
cad1		0.0436794323246	0.482579967097
yhp1		0.194790124156	0.422778626991
xbp1		0.28155575814	0.389142084041
rap1		0.401322605809	0.344091311124
sok2		0.572627776504	0.283448374227
pdr1		0.663419497871	0.253530960891
ino2		0.689403023891	0.245284840515
mcm1		0.768745346905	0.221022249581
rox1		0.912485882999	0.180756498804
ino4		1.06910652099	0.142510836809
upc2		1.07038769174	0.142222418576
rim101		1.20581784983	0.113943865705
zap1		1.22785755232	0.109750223217
stb5		1.38606245418	0.0828639168963
gcn4		1.56630380477	0.0586387553523
gln3		1.93138077554	0.0267179903914
yox1		2.08181229358	0.0186798092012
rme1		2.14259499665	0.0160728166361
tec1		2.18069869527	0.0146028548094
skn7		2.20244360702	0.0138169942273
gcr1		2.20482714969	0.0137331130608
mga1		2.31266883122	0.0103704269785
mot3		2.37956201602	0.00866661306488
pdr3		2.42876815246	0.00757510852985
rpn4		3.09247765201	0.000992465893086
yap1		3.18170166251	0.000732062762519
stp1		3.2483182109	0.000580446814559
swi5		3.27660170161	0.00052532233277
msn4		3.39798476023	0.000339421007796
azf1		3.44656403035	0.00028388200131
mig2		3.55623614946	0.000188102971166
met4		3.57538091071	0.000174859171123
msn2		3.58631034642	0.000167694891231
oaf1		3.69040341088	0.000111949347061
leu3		3.88478132386	5.12110169037e-05
gcr2		4.82709949407	6.926795989e-07
ume6		5.39453603042	3.43504204251e-08
pho4		5.42746758263	2.85796221271e-08
fhl1		5.88453980284	1.99581536274e-09
swi4		6.9253136078	2.17505375752e-12
fkh1		7.24283112375	2.19706964633e-13
