# Supplementary material for: Inferring functional transcription factor-gene binding pairs by integrating transcription factor binding data with transcription factor knockout data
Source: BMC Syst Biol. 2013 Dec 13;7(Suppl 6):S13. doi: 10.1186/1752-0509-7-S6-S13 (PMC4029220; doi:10.1186/1752-0509-7-S6-S13)
Supplement: Additional file 6 — Validation results of our results compared to 50 randomly assigned TF-gene lists. Additional file 1 zipped the raw files for the three biological validations on the comparison of our results, both for the results generated using the dataset of Harbison et al. and the results generated using the dataset of Lee et al., to the 50 random TF-gene lists. Detailed description of the raw files is written in the file 'ReadMe.doc' in Additional File 6. [file 1752-0509-7-S6-S13-S6.zip › AddFile6/Supplementary Random Results/Expression Coherence/Harbison/expression_coherence_Hypothesis1_random_Harbison_11_2.txt]

TF	Rank Sum test	statistic	p value
ume6		-6.64799204528	0.999999999985
ace2		-5.48047538102	0.999999978791
rsf2		-4.72141072486	0.999998828928
rpn4		-4.35477233608	0.999993339736
aft1		-4.35316544005	0.99999329071
sut1		-3.96974150578	0.999964024677
stb5		-3.87004101665	0.999945591478
ino4		-3.72672635109	0.999903008566
rap1		-3.59729964643	0.999839231003
ifh1		-3.43691758243	0.999705812695
yhp1		-3.02424387256	0.99875372287
nrg1		-2.97394234564	0.998529998451
elp4		-2.89203500694	0.998086223519
oaf1		-2.4987741625	0.993768814874
yrr1		-2.33125222058	0.990129967993
rim101		-2.26134783719	0.988131136922
mig1		-2.23555682822	0.987309592397
cst6		-1.86204069245	0.968701322681
fkh2		-1.63033320327	0.948484453148
adr1		-1.25774602868	0.895758189944
mig3		-1.23060727913	0.890765109273
msn4		-1.16740118359	0.87847580331
yap1		-0.903671274414	0.816915132346
mot3		-0.860612574538	0.805274270993
sfp1		-0.803262652799	0.789088530276
mig2		-0.609226890496	0.728812970636
rtg1		-0.568771267512	0.715244312042
msn2		-0.479475216655	0.684199702442
gal4		-0.276791051199	0.609029723535
cad1		-0.271415946254	0.60696443057
haa1		-0.216930457819	0.585868729582
abf1		-0.176181465351	0.569924309236
opi1		-0.0215179578036	0.508583760738
rtg3		0.00160104663248	0.499361275078
hap4		0.00295430053538	0.498821406322
sok2		0.203214870554	0.419483545155
pdr3		0.212481287749	0.415865787354
aft2		0.27046966195	0.393399476847
hac1		0.275519465619	0.391458586456
arr1		0.471216948812	0.318742908255
fkh1		0.697671400252	0.242691358923
gcr1		0.75545066891	0.224989310497
fhl1		0.789624605361	0.21487351707
skn7		0.862101371639	0.194315868333
mbp1		0.989954933256	0.161098073634
swi5		1.00781075693	0.156772660409
gcr2		1.13702853249	0.127763179053
mcm1		1.20868947712	0.113391082956
upc2		1.39068295097	0.0821607948963
gcn4		1.50275527852	0.0664510810859
ino2		1.51057631201	0.0654482164902
gln3		1.52818515051	0.0632332873058
stp2		1.55417812092	0.0600709674321
mga1		1.65113223004	0.0493557887277
zap1		1.75189393381	0.0398960239221
met4		1.79543915879	0.0362918790827
spt2		2.0320528367	0.0210741536355
leu3		2.26005205118	0.011909010265
xbp1		2.36175594769	0.00909430582587
azf1		2.69308925338	0.00353966573813
sko1		3.55189351395	0.000191234805542
rox1		4.18724201672	1.4118234443e-05
hsf1		4.41383852997	5.07768575055e-06
stp1		4.41914633704	4.95457679152e-06
pip2		4.51752955332	3.12826489817e-06
pho4		4.88559897246	5.15574455048e-07
rme1		5.03656429898	2.36980973227e-07
swi4		5.59977154899	1.07317235557e-08
yox1		5.96750409733	1.20455120262e-09
pdr1		7.13788822546	4.73878235537e-13
tec1		9.32063376733	5.78237112983e-21
