# Supplementary material for: Inferring functional transcription factor-gene binding pairs by integrating transcription factor binding data with transcription factor knockout data
Source: BMC Syst Biol. 2013 Dec 13;7(Suppl 6):S13. doi: 10.1186/1752-0509-7-S6-S13 (PMC4029220; doi:10.1186/1752-0509-7-S6-S13)
Supplement: Additional file 6 — Validation results of our results compared to 50 randomly assigned TF-gene lists. Additional file 1 zipped the raw files for the three biological validations on the comparison of our results, both for the results generated using the dataset of Harbison et al. and the results generated using the dataset of Lee et al., to the 50 random TF-gene lists. Detailed description of the raw files is written in the file 'ReadMe.doc' in Additional File 6. [file 1752-0509-7-S6-S13-S6.zip › AddFile6/Supplementary Random Results/Expression Coherence/Harbison/expression_coherence_Hypothesis1_random_Harbison_11_20.txt]

TF	Rank Sum test	statistic	p value
elp4		-3.83780910751	0.999937931539
ifh1		-3.59887643837	0.999840202508
hac1		-2.1213744591	0.983054848569
sfp1		-1.69872385867	0.955314387077
skn7		-1.53167952374	0.937199231142
cst6		-1.46162855155	0.928078487013
mig3		-1.43156685237	0.923866089104
yrr1		-1.37297920174	0.915120593747
ace2		-1.3528949153	0.911955397978
rim101		-1.33758097579	0.909483465299
xbp1		-1.17590934282	0.880184447486
ino2		-1.1705923424	0.879118661594
pdr3		-1.05774850007	0.854914941278
gcn4		-1.01484722278	0.844910670283
sok2		-0.931464443839	0.824193315593
cad1		-0.739533020312	0.770208301725
aft2		-0.608565937785	0.728593906109
mig1		-0.595376194161	0.724203982649
sko1		-0.504608304009	0.693083011877
haa1		-0.433860915637	0.667805278414
mbp1		-0.304615777285	0.619670598879
upc2		-0.215604400079	0.585351937149
rox1		-0.166358188558	0.566062461953
hap4		-0.151476289024	0.56019999319
opi1		-0.147039378325	0.558449530652
mga1		-0.120425555187	0.547926975701
gln3		-0.0818809209641	0.532629296824
rtg3		0.0288188393846	0.488504537732
swi5		0.0637481619906	0.474585377492
msn2		0.126285763702	0.449752862478
pdr1		0.214597328218	0.415040638591
oaf1		0.287626203614	0.386816442263
nrg1		0.318965897915	0.374876186323
aft1		0.325037346475	0.372576403286
mot3		0.35445289692	0.361499749144
azf1		0.381691897299	0.351344955449
fkh2		0.382090210156	0.351197226548
gal4		0.383308236489	0.350745616476
yap1		0.388008634378	0.349004821954
rpn4		0.394692484673	0.346534924895
arr1		0.445198835074	0.328088034261
stb5		0.520415255732	0.301387089661
hsf1		0.588830751397	0.277987407454
spt2		0.746053773909	0.227817465985
stp2		0.781713846571	0.217191381153
tec1		0.809250829014	0.209185441626
rap1		0.83864046572	0.200835547878
met4		0.894006658999	0.185659164161
ino4		0.974644739585	0.164868256475
rsf2		1.01331914413	0.155453873097
adr1		1.0780354059	0.140508977941
pho4		1.16686952192	0.121631532928
rtg1		1.30707813639	0.0955930879187
sut1		1.3385550335	0.0903577865385
fkh1		1.45020595679	0.0735005472253
pip2		1.70070070818	0.0444996010413
gcr1		1.72530614267	0.0422361577674
mig2		1.8253798933	0.0339718606787
ume6		2.02010916937	0.0216860324781
yhp1		2.22291509689	0.013110762792
fhl1		2.35511284878	0.0092585406549
msn4		2.53491392915	0.00562374788378
rme1		2.66063761367	0.0038996424394
zap1		2.71128361685	0.00335116352535
leu3		2.71886663228	0.00327530072266
mcm1		3.09422431168	0.000986641161686
abf1		3.1752437466	0.000748553433863
yox1		3.38757044745	0.000352573028321
stp1		4.14714774945	1.68321416323e-05
gcr2		4.25799947571	1.03132216388e-05
swi4		4.47504498427	3.81976133611e-06
