# Supplementary material for: Inferring functional transcription factor-gene binding pairs by integrating transcription factor binding data with transcription factor knockout data
Source: BMC Syst Biol. 2013 Dec 13;7(Suppl 6):S13. doi: 10.1186/1752-0509-7-S6-S13 (PMC4029220; doi:10.1186/1752-0509-7-S6-S13)
Supplement: Additional file 6 — Validation results of our results compared to 50 randomly assigned TF-gene lists. Additional file 1 zipped the raw files for the three biological validations on the comparison of our results, both for the results generated using the dataset of Harbison et al. and the results generated using the dataset of Lee et al., to the 50 random TF-gene lists. Detailed description of the raw files is written in the file 'ReadMe.doc' in Additional File 6. [file 1752-0509-7-S6-S13-S6.zip › AddFile6/Supplementary Random Results/Expression Coherence/Harbison/expression_coherence_Hypothesis1_random_Harbison_11_21.txt]

TF	Rank Sum test	statistic	p value
fkh1		-7.67577914901	1.0
skn7		-6.18342395874	0.999999999686
pdr3		-3.95429262182	0.999961619291
fkh2		-3.89646598576	0.999951196746
pdr1		-3.69030677354	0.999888008114
met4		-3.5401888826	0.999800079622
sut1		-3.31429093215	0.999540620711
aft2		-3.28971466126	0.999498554867
ace2		-3.28610321138	0.999492081096
zap1		-2.82641037881	0.997646354284
ume6		-2.80706287849	0.997500225911
gcn4		-2.21812975191	0.986727006622
cad1		-2.0793708704	0.98120836212
mbp1		-2.06275848415	0.980432209873
sfp1		-1.60419116501	0.94566403921
rtg1		-1.52571703693	0.936459825147
xbp1		-1.35809248044	0.912782829524
gal4		-1.31533360778	0.905801096041
hsf1		-1.21425761048	0.887675316385
azf1		-1.12300757404	0.869282861141
haa1		-0.867721831275	0.807226684214
rsf2		-0.826432175545	0.795720511168
hac1		-0.798128467172	0.787602028406
hap4		-0.697953501482	0.757396863074
yrr1		-0.590892463597	0.722703762035
cst6		-0.562426752262	0.713087351864
opi1		-0.561260066045	0.712689869671
yap1		-0.470170470215	0.680883385056
ifh1		-0.329567439411	0.629136585598
msn2		-0.210476272836	0.583352015787
ino4		-0.174163649688	0.56913157388
rme1		-0.15801133723	0.562776067435
gln3		-0.110597452487	0.544032216143
aft1		-0.105944538228	0.542186821752
elp4		-0.0871631979482	0.534729104116
stp2		-0.0349983813623	0.513959484215
swi5		0.0237397275864	0.490530108447
mot3		0.120659811626	0.451980246016
spt2		0.31778454582	0.375324187083
rpn4		0.520483688171	0.301363247044
arr1		0.619737014734	0.267715471058
mig3		0.65041754349	0.257711274102
abf1		0.873523778031	0.191188825765
yhp1		0.915622607856	0.179932434709
sko1		1.13378518516	0.128442333408
ino2		1.25380722188	0.104956041804
pho4		1.73531741188	0.0413422996755
sok2		1.75376699625	0.0397352202029
mig1		1.79085532783	0.0366582569666
mig2		2.14892682571	0.0158201004747
rim101		2.19684375462	0.0140158034808
tec1		2.26863394838	0.011645297682
pip2		2.29123945974	0.0109747839499
oaf1		2.51605025027	0.00593391303743
msn4		2.64991108634	0.00402564782878
nrg1		2.74967299877	0.00298273817853
rox1		2.75328856632	0.00294999332132
fhl1		2.97091695689	0.00148456027216
upc2		3.11223395844	0.000928386426213
gcr1		3.27069868822	0.000536410749422
leu3		3.28468013577	0.000510491045786
stp1		3.55022240235	0.00019245291596
mcm1		3.87359155504	5.36215457961e-05
rtg3		3.98020192834	3.44283768526e-05
swi4		3.99600646872	3.22099871359e-05
stb5		4.29012858766	8.92848472819e-06
gcr2		4.39079784788	5.64677499803e-06
mga1		4.50186824144	3.36793682747e-06
rap1		5.74730657424	4.53381173804e-09
yox1		5.87974152798	2.05453807552e-09
adr1		5.97968438409	1.11785184928e-09
