# Supplementary material for: Inferring functional transcription factor-gene binding pairs by integrating transcription factor binding data with transcription factor knockout data
Source: BMC Syst Biol. 2013 Dec 13;7(Suppl 6):S13. doi: 10.1186/1752-0509-7-S6-S13 (PMC4029220; doi:10.1186/1752-0509-7-S6-S13)
Supplement: Additional file 6 — Validation results of our results compared to 50 randomly assigned TF-gene lists. Additional file 1 zipped the raw files for the three biological validations on the comparison of our results, both for the results generated using the dataset of Harbison et al. and the results generated using the dataset of Lee et al., to the 50 random TF-gene lists. Detailed description of the raw files is written in the file 'ReadMe.doc' in Additional File 6. [file 1752-0509-7-S6-S13-S6.zip › AddFile6/Supplementary Random Results/Expression Coherence/Harbison/expression_coherence_Hypothesis1_random_Harbison_11_22.txt]

TF	Rank Sum test	statistic	p value
abf1		-2025.20526057	1.0
zap1		-3.82965787593	0.999935839232
adr1		-3.76792939457	0.999917696379
aft2		-3.02630936812	0.998762205657
gcn4		-2.75274737982	0.997045126062
hap4		-2.51472523488	0.994043740826
nrg1		-2.32627311525	0.989998007345
fhl1		-2.31584366684	0.989716596978
yrr1		-2.27464118497	0.988536268318
ace2		-2.20074130103	0.986122828404
mbp1		-2.15697489506	0.984496189705
spt2		-2.08271777613	0.98136152192
rox1		-1.97038826865	0.975603055477
rsf2		-1.94563628772	0.974150777582
stb5		-1.39542570022	0.918556247113
sok2		-1.30314368664	0.903737144343
hsf1		-1.18083026594	0.881164920947
cad1		-1.13192949952	0.871167962328
mot3		-1.07676533649	0.859207442555
aft1		-1.05596771866	0.854508518277
cst6		-1.00273286307	0.842005115343
azf1		-0.714271414659	0.762470317716
ume6		-0.575074498024	0.71737954284
rap1		-0.56583527119	0.714247116521
haa1		-0.542326144547	0.706203076022
ino2		-0.469315232352	0.680577835523
rme1		-0.358309671757	0.639944209522
gcr1		-0.125846298498	0.550073203911
opi1		0.0	0.5
skn7		0.0813209947208	0.467593338956
mig1		0.0878709708049	0.464989614638
sut1		0.22682434837	0.410280164923
sfp1		0.291237086506	0.38543500018
msn4		0.388595407663	0.348787732229
mig3		0.475388237767	0.317255138304
upc2		0.479780288472	0.31569181523
arr1		0.612509760918	0.270100270988
rtg1		0.690754200203	0.244860010971
rim101		0.692825146053	0.244209644756
gln3		0.777092626686	0.218552061908
pdr1		1.07108438008	0.142065745424
pdr3		1.31056555466	0.0950022914894
msn2		1.52158944557	0.064055991886
swi5		1.52354240876	0.0638115295493
yap1		1.55660009246	0.0597827309246
xbp1		1.68933454884	0.0455776680497
fkh1		2.01384109385	0.022013109865
met4		2.02434877281	0.0214671393104
stp1		2.02954618014	0.0212013451654
rtg3		2.107617787	0.017532031883
tec1		2.20673215837	0.0136663885773
elp4		2.31130303945	0.0104080611296
yhp1		2.43514911276	0.00744282702142
mcm1		2.44254214462	0.00729211333356
sko1		2.48621989318	0.00645540811735
rpn4		2.55483035259	0.00531197816425
fkh2		2.60358329588	0.00461274235405
ino4		2.66239570737	0.00387933043306
gcr2		2.66349854204	0.00386663735005
gal4		2.78993089164	0.00263596466101
stp2		3.01486056592	0.00128548709543
mig2		3.04507992915	0.00116309240065
ifh1		3.23164414874	0.000615401135345
mga1		3.43571125496	0.000295500245719
hac1		4.10770675221	1.99803508164e-05
leu3		4.15654791348	1.61546218581e-05
swi4		4.57698339851	2.35864439914e-06
yox1		5.05012363205	2.20762107312e-07
pip2		5.2860075131	6.25073807323e-08
oaf1		5.61411644258	9.87845715681e-09
pho4		6.98983821096	1.37601709432e-12
