# Supplementary material for: Inferring functional transcription factor-gene binding pairs by integrating transcription factor binding data with transcription factor knockout data
Source: BMC Syst Biol. 2013 Dec 13;7(Suppl 6):S13. doi: 10.1186/1752-0509-7-S6-S13 (PMC4029220; doi:10.1186/1752-0509-7-S6-S13)
Supplement: Additional file 6 — Validation results of our results compared to 50 randomly assigned TF-gene lists. Additional file 1 zipped the raw files for the three biological validations on the comparison of our results, both for the results generated using the dataset of Harbison et al. and the results generated using the dataset of Lee et al., to the 50 random TF-gene lists. Detailed description of the raw files is written in the file 'ReadMe.doc' in Additional File 6. [file 1752-0509-7-S6-S13-S6.zip › AddFile6/Supplementary Random Results/Expression Coherence/Harbison/expression_coherence_Hypothesis1_random_Harbison_11_23.txt]

TF	Rank Sum test	statistic	p value
yap1		-5.51459132322	0.99999998252
gcn4		-5.13052779198	0.999999855535
fkh1		-4.29800264994	0.999991382795
gln3		-3.91165726691	0.999954167532
fkh2		-3.39680814409	0.999659116256
rsf2		-3.39255437597	0.999653779065
mbp1		-3.37285282072	0.999628031466
rtg3		-2.95713313019	0.99844742991
azf1		-2.95682489719	0.998445877117
hac1		-2.91699440307	0.998232889427
sko1		-2.50226601498	0.993829941738
hsf1		-2.2820686576	0.988757356459
ace2		-2.21028025475	0.986457140945
swi4		-2.09990231107	0.982131282286
upc2		-1.62276593427	0.947680274729
aft2		-1.37280554442	0.915093596668
haa1		-1.30158274691	0.903470469562
yhp1		-1.29339188782	0.902062222805
sok2		-1.08330901254	0.860664356859
ume6		-1.07295703925	0.858354803999
mig3		-1.05989968466	0.855404880429
mig1		-0.940467348023	0.826511054685
ifh1		-0.344633379499	0.63481499588
msn2		-0.298773636074	0.617443615998
spt2		-0.223728346387	0.588515656124
xbp1		-0.122559565308	0.548772062407
rme1		-0.0800009732586	0.531881759047
mga1		-0.00466571187034	0.50186134298
cst6		0.0100770235413	0.495979917286
skn7		0.146370731383	0.441814365706
aft1		0.175497810688	0.430344245452
rim101		0.193417249056	0.423316103849
msn4		0.257783599302	0.398286961338
mcm1		0.43787738912	0.330737583586
pdr1		0.592152363502	0.276874282575
opi1		0.785405459832	0.216107940309
elp4		0.861544459397	0.194469122806
stp2		0.981704597212	0.163122699966
pdr3		1.26547274406	0.10285095644
ino4		1.28708437634	0.0990324402145
adr1		1.67032554233	0.047427486128
mot3		1.70264400849	0.0443173545065
gcr1		1.75439062054	0.0396817986986
zap1		1.76898558195	0.0384481403609
leu3		1.83645906047	0.0331448958012
yrr1		1.86600441135	0.0310203741575
pip2		1.86704686453	0.0309475218179
yox1		1.8789658633	0.0301245772582
tec1		1.948937991	0.0256514152034
arr1		1.97376301719	0.0242043479395
nrg1		1.98776743199	0.0234187086083
sfp1		1.99049143167	0.0232684134654
cad1		2.18440266326	0.0144663363503
stb5		2.23237908016	0.0127949596292
gal4		2.40892711349	0.00799974644521
rox1		2.54836811515	0.00541141002771
mig2		2.73610459192	0.00310856309368
ino2		2.78302905837	0.00269269912827
swi5		3.21449102363	0.000653380002716
hap4		3.48595153589	0.00024519491962
rtg1		3.59622225631	0.000161435983555
rap1		4.07943869807	2.25722861286e-05
met4		4.24047795568	1.11522170181e-05
stp1		4.38544319617	5.7874931036e-06
gcr2		4.50267650169	3.35514926386e-06
oaf1		4.61777278517	1.9394030897e-06
rpn4		7.23647350225	2.30250792892e-13
sut1		7.72597193973	5.5501540817e-15
pho4		9.13623425091	3.23324377383e-20
fhl1		9.72097199929	1.22713678386e-22
abf1		9.93719340218	1.43396772939e-23
