# Supplementary material for: Inferring functional transcription factor-gene binding pairs by integrating transcription factor binding data with transcription factor knockout data
Source: BMC Syst Biol. 2013 Dec 13;7(Suppl 6):S13. doi: 10.1186/1752-0509-7-S6-S13 (PMC4029220; doi:10.1186/1752-0509-7-S6-S13)
Supplement: Additional file 6 — Validation results of our results compared to 50 randomly assigned TF-gene lists. Additional file 1 zipped the raw files for the three biological validations on the comparison of our results, both for the results generated using the dataset of Harbison et al. and the results generated using the dataset of Lee et al., to the 50 random TF-gene lists. Detailed description of the raw files is written in the file 'ReadMe.doc' in Additional File 6. [file 1752-0509-7-S6-S13-S6.zip › AddFile6/Supplementary Random Results/Expression Coherence/Harbison/expression_coherence_Hypothesis1_random_Harbison_11_24.txt]

TF	Rank Sum test	statistic	p value
ume6		-5.34591811796	0.99999995502
fkh2		-4.35883784794	0.999993462253
ino2		-3.52076282213	0.99978484634
pho4		-2.91609924758	0.998227811331
pdr1		-2.55106732627	0.994630321118
yrr1		-2.14738853126	0.984118818535
rim101		-2.13138968557	0.983471474047
swi5		-2.06856303952	0.980706445354
adr1		-1.77064839456	0.961690405503
rme1		-1.51267475765	0.934818852764
cst6		-1.48974298709	0.93185408648
rsf2		-1.4633302583	0.928311484017
hsf1		-1.4243900998	0.922833210748
aft2		-1.30186750766	0.90351915922
sok2		-1.23364269001	0.891331960994
sut1		-1.16095256001	0.877169403789
rtg1		-0.863804564037	0.806152369883
met4		-0.702710542907	0.758881921984
pdr3		-0.65696756366	0.74439911343
skn7		-0.570249357252	0.71574570805
haa1		-0.433860915637	0.667805278414
msn2		-0.399391561625	0.65519764467
abf1		-0.385482187022	0.650059899288
zap1		-0.352313690325	0.63769848893
sko1		-0.315770786392	0.623911753249
elp4		-0.100667923039	0.540092962155
fkh1		-0.0485067893719	0.519343823162
mig3		0.0442975403373	0.482333616139
msn4		0.103524955606	0.458773172096
rap1		0.169587952325	0.432667098976
sfp1		0.204873884897	0.418835329631
aft1		0.212013278729	0.416048337439
rpn4		0.233324897825	0.407754563206
rox1		0.489992712091	0.312069527974
xbp1		0.559799095596	0.287808240304
gal4		0.815778250804	0.207313487327
mig1		0.851279087533	0.197307169438
ace2		0.86801530179	0.192692977948
oaf1		0.908035152053	0.181929824933
azf1		1.00600327857	0.157206996474
hac1		1.03309347427	0.150780078475
fhl1		1.04471332178	0.148077742955
mbp1		1.14917918973	0.125241050026
gcr1		1.41693610161	0.0782508051394
stp2		1.5024305142	0.0664929803605
gln3		1.56349872305	0.058967667902
yhp1		1.5871215853	0.0562425550079
gcn4		1.63487335451	0.0510377996299
hap4		1.82712546259	0.033840453812
ifh1		1.83239496313	0.0334462989719
yap1		1.8481239373	0.0322922078281
stb5		1.85845331893	0.0315523332963
spt2		1.88883659703	0.0294568636434
rtg3		2.02948671133	0.0212043705702
mot3		2.03004840963	0.0211758093973
nrg1		2.10396748435	0.0176906417341
pip2		2.19244403729	0.0141737298972
stp1		2.3219565291	0.0101176382338
opi1		2.76505757777	0.00284563745828
cad1		2.85597393525	0.00214525177399
ino4		2.94437613731	0.0016180322413
mig2		2.97500206023	0.00146493290057
tec1		3.43196502854	0.000299612411771
upc2		3.6487386007	0.00013176553898
mcm1		3.7211055856	9.9176238765e-05
leu3		3.94521837103	3.98636438506e-05
arr1		4.06388482081	2.41313241508e-05
swi4		4.25078956428	1.06509119928e-05
yox1		5.43283747936	2.77324601158e-08
mga1		5.70183449844	5.92624384949e-09
gcr2		6.72677727922	8.67309676166e-12
