# Supplementary material for: Inferring functional transcription factor-gene binding pairs by integrating transcription factor binding data with transcription factor knockout data
Source: BMC Syst Biol. 2013 Dec 13;7(Suppl 6):S13. doi: 10.1186/1752-0509-7-S6-S13 (PMC4029220; doi:10.1186/1752-0509-7-S6-S13)
Supplement: Additional file 6 — Validation results of our results compared to 50 randomly assigned TF-gene lists. Additional file 1 zipped the raw files for the three biological validations on the comparison of our results, both for the results generated using the dataset of Harbison et al. and the results generated using the dataset of Lee et al., to the 50 random TF-gene lists. Detailed description of the raw files is written in the file 'ReadMe.doc' in Additional File 6. [file 1752-0509-7-S6-S13-S6.zip › AddFile6/Supplementary Random Results/Expression Coherence/Harbison/expression_coherence_Hypothesis1_random_Harbison_11_25.txt]

TF	Rank Sum test	statistic	p value
ume6		-5.81906079204	0.999999997041
mbp1		-3.68586042424	0.999886034374
yap1		-3.47533129014	0.999744888593
ino4		-3.46394503091	0.999733842363
skn7		-3.32060728443	0.999550890854
aft2		-2.9298733752	0.998304499229
spt2		-2.82607527232	0.997643890532
fkh1		-2.80419011791	0.997477842446
fkh2		-2.76081262903	0.997117112753
stb5		-2.37010940901	0.991108588925
elp4		-2.08515719107	0.981472482842
oaf1		-1.74613198774	0.959605990208
rpn4		-1.68444047785	0.953951713201
rsf2		-1.56392097794	0.94108193634
hap4		-1.41943198871	0.922113444055
haa1		-1.30158274691	0.903470469562
ace2		-1.29651630784	0.902601167326
rtg1		-1.27513514809	0.898869294675
cst6		-1.25456642399	0.895181900735
aft1		-1.16688034778	0.878370653349
ino2		-1.10997031875	0.866494091584
upc2		-1.03596128098	0.849889896826
gcr1		-0.992228149047	0.839456878019
hsf1		-0.926832153486	0.822993156067
rtg3		-0.86264392558	0.805833364196
mig3		-0.861100967045	0.805408781683
adr1		-0.646062043575	0.740880412258
gln3		-0.622838285059	0.733304601601
hac1		-0.530552658377	0.702135595359
swi5		-0.447829132272	0.67286174157
nrg1		-0.386998107341	0.650621195439
cad1		-0.326589966032	0.628010983151
sut1		-0.311570322628	0.62231645432
xbp1		-0.308055123612	0.62097980606
ifh1		-0.30696852928	0.620566336755
zap1		-0.272982644265	0.60756672153
yrr1		-0.197973095295	0.57846694303
met4		-0.166274261244	0.566029439688
mot3		-0.0637403683246	0.525411519596
pdr3		-0.0300288387071	0.511977973213
sko1		0.0348792015993	0.48608803262
gcn4		0.0393632909924	0.484300373379
azf1		0.25330737635	0.400015348224
rim101		0.31767548175	0.375365555627
opi1		0.324562530205	0.372756094857
msn2		0.34394903122	0.365442308618
gal4		0.540523505163	0.294418027733
mig1		0.656630164551	0.255709374142
abf1		0.863608726886	0.193901434253
sfp1		1.01206213777	0.155754172076
pdr1		1.04441292963	0.148147192061
rox1		1.19444182161	0.116152592821
sok2		1.40588429034	0.0798792434691
stp1		1.4347569476	0.0756781850344
stp2		1.71767055957	0.0429283611037
msn4		1.72304333034	0.0424403447873
pip2		1.85042073162	0.0321264666221
pho4		1.85302056786	0.0319397053455
mcm1		2.04848625393	0.0202561888211
yhp1		2.05538105354	0.0199211070172
mig2		2.2138279437	0.0134203085153
gcr2		2.90215068913	0.00185305110373
leu3		2.90751560515	0.00182156083458
arr1		2.91475146405	0.00177985951006
tec1		2.98962253393	0.0013966119413
fhl1		3.06201725417	0.00109925389736
rme1		3.32334910567	0.000444717638199
swi4		6.19913396852	2.83873454931e-10
yox1		6.33681352025	1.17282801471e-10
rap1		6.78160250452	5.94250524358e-12
mga1		7.52836775321	2.56892588936e-14
