# Supplementary material for: Inferring functional transcription factor-gene binding pairs by integrating transcription factor binding data with transcription factor knockout data
Source: BMC Syst Biol. 2013 Dec 13;7(Suppl 6):S13. doi: 10.1186/1752-0509-7-S6-S13 (PMC4029220; doi:10.1186/1752-0509-7-S6-S13)
Supplement: Additional file 6 — Validation results of our results compared to 50 randomly assigned TF-gene lists. Additional file 1 zipped the raw files for the three biological validations on the comparison of our results, both for the results generated using the dataset of Harbison et al. and the results generated using the dataset of Lee et al., to the 50 random TF-gene lists. Detailed description of the raw files is written in the file 'ReadMe.doc' in Additional File 6. [file 1752-0509-7-S6-S13-S6.zip › AddFile6/Supplementary Random Results/Expression Coherence/Harbison/expression_coherence_Hypothesis1_random_Harbison_11_26.txt]

TF	Rank Sum test	statistic	p value
azf1		-3.47516604193	0.999744731382
elp4		-2.84874273325	0.997805382147
cad1		-2.5709081664	0.994928388997
spt2		-2.39266430533	0.991636731483
ume6		-2.30555200529	0.989432161152
msn2		-2.24952933553	0.987760580706
arr1		-1.71430460519	0.956763601092
met4		-1.44900754265	0.926332261906
yap1		-1.40344977694	0.919758620779
haa1		-1.30158274691	0.903470469562
gln3		-1.28487075503	0.900581273988
aft1		-1.24661820656	0.89373123865
mbp1		-1.22756135179	0.89019416123
yhp1		-1.18990963436	0.882959044322
fkh2		-1.17962870851	0.880926040185
rsf2		-1.01226029445	0.844293192962
hap4		-0.78978300979	0.785172748444
yrr1		-0.719658528446	0.764132366851
aft2		-0.639104615436	0.738622561202
hsf1		-0.320045077603	0.625532920388
rtg3		-0.246561181402	0.597376075063
xbp1		-0.208682503092	0.582651950033
sfp1		-0.192354403583	0.576267696969
ace2		-0.156176409204	0.562053014363
upc2		-0.154587548213	0.561426756464
pdr1		-0.10008758261	0.539862603265
swi4		0.00762448846634	0.496958298655
adr1		0.0536434710593	0.478609610728
fhl1		0.064737976286	0.474191312762
rim101		0.146487916525	0.441768114119
gcn4		0.328461813737	0.371281256157
gcr1		0.445961994085	0.327812349813
pdr3		0.547951977595	0.291862438716
opi1		0.559466902894	0.287921556504
zap1		0.60159376595	0.273722289794
ifh1		0.627119756137	0.265290368935
stp2		0.708717222586	0.239249987491
mig3		0.718484495715	0.236229302138
leu3		0.765535930912	0.221976239569
rtg1		0.866285572838	0.193166787994
stb5		0.994014281262	0.160107957369
mot3		1.03654539929	0.14997388545
rox1		1.05165193348	0.146479635698
cst6		1.08252080289	0.13951058842
mig2		1.09670426865	0.136385344919
tec1		1.14378711801	0.126355966746
hac1		1.16102815785	0.122815224332
skn7		1.46005775183	0.0721371012437
gal4		1.51915014502	0.0643623535326
mig1		1.65881640873	0.0485763964181
stp1		1.78270627518	0.0373170646611
ino2		1.82690838567	0.0338567726116
sok2		1.85839621398	0.0315563847709
rap1		1.88433150592	0.0297600741584
mcm1		2.26103945957	0.011878406844
sut1		2.33300151975	0.00982403277656
oaf1		2.48228613364	0.00652712019326
pho4		2.65033491485	0.0040206007254
msn4		2.81546249154	0.00243535411475
swi5		2.88608829995	0.00195031352248
nrg1		2.9493877815	0.00159202091189
pip2		3.60716394904	0.000154781037293
rpn4		3.67615335298	0.00011838861087
yox1		4.13419958311	1.78096919662e-05
fkh1		4.29490962542	8.73822576498e-06
sko1		4.86678874228	5.67130806229e-07
mga1		4.87164449566	5.53365885787e-07
rme1		5.72141459427	5.28203792041e-09
abf1		5.85769847157	2.34662886625e-09
gcr2		6.02454417319	8.47934423704e-10
ino4		6.31661518022	1.33677103084e-10
