# Supplementary material for: Inferring functional transcription factor-gene binding pairs by integrating transcription factor binding data with transcription factor knockout data
Source: BMC Syst Biol. 2013 Dec 13;7(Suppl 6):S13. doi: 10.1186/1752-0509-7-S6-S13 (PMC4029220; doi:10.1186/1752-0509-7-S6-S13)
Supplement: Additional file 6 — Validation results of our results compared to 50 randomly assigned TF-gene lists. Additional file 1 zipped the raw files for the three biological validations on the comparison of our results, both for the results generated using the dataset of Harbison et al. and the results generated using the dataset of Lee et al., to the 50 random TF-gene lists. Detailed description of the raw files is written in the file 'ReadMe.doc' in Additional File 6. [file 1752-0509-7-S6-S13-S6.zip › AddFile6/Supplementary Random Results/Expression Coherence/Harbison/expression_coherence_Hypothesis1_random_Harbison_11_27.txt]

TF	Rank Sum test	statistic	p value
elp4		-7.59033203279	1.0
mbp1		-7.31313337624	1.0
yrr1		-4.8404248388	0.999999352191
yap1		-3.60373865775	0.99984316377
oaf1		-3.2788453783	0.999478836352
rox1		-2.94449719934	0.998382600629
rtg3		-2.79638804829	0.997416134442
aft2		-2.79553998712	0.997409345419
rsf2		-2.67147774363	0.996224095986
sko1		-2.51611635169	0.994067199801
cad1		-2.50280273573	0.993839290092
rtg1		-2.46302148669	0.993111417039
hac1		-2.36595547183	0.991008196391
zap1		-2.31946564546	0.989815099094
pdr3		-2.26009130929	0.988092207793
skn7		-2.15512636504	0.98442402646
upc2		-2.14469336829	0.984011314258
ino2		-1.96968624869	0.975562830024
ace2		-1.78602533629	0.962952422037
fkh1		-1.76496638171	0.961215292029
gln3		-1.43776688233	0.924749895523
mot3		-1.15838123247	0.87664575275
fkh2		-1.1258014574	0.869875216419
xbp1		-1.03678767409	0.850082589397
rim101		-0.99254588317	0.839534345667
mig1		-0.98254313034	0.837083827191
rpn4		-0.907229533754	0.81785728556
haa1		-0.867721831275	0.807226684214
cst6		-0.780164082844	0.78235284973
gal4		-0.777626662804	0.781605431079
msn4		-0.686980312642	0.753952432618
hsf1		-0.63219931365	0.736371677121
met4		-0.405192617206	0.657332034318
swi4		-0.349310318189	0.636571823516
stb5		-0.133904486385	0.553260948692
spt2		-0.101580695388	0.540455248488
arr1		-0.0816679681224	0.53254462451
pdr1		-0.0257720550689	0.510280424366
msn2		0.0564692439316	0.477483998101
nrg1		0.17800030367	0.429361368627
opi1		0.197247946533	0.421816755826
mig3		0.351139039259	0.362742020616
stp2		0.78621363846	0.215871168643
ino4		1.10428756992	0.134734206556
aft1		1.15495692964	0.124054032237
rap1		1.26263271495	0.103360602558
sut1		1.3245208214	0.0926650663369
ifh1		1.51977670631	0.0642835527011
sok2		1.62496351881	0.0520851661729
yhp1		1.79717511471	0.0361539119371
gcr1		2.02509999153	0.0214285488936
tec1		2.10876081659	0.0174826161853
rme1		2.14539260971	0.0159607347447
sfp1		2.25934198803	0.0119310599904
ume6		2.37452255368	0.00878583133938
yox1		2.79658906464	0.00258225871189
stp1		2.93905629151	0.00164606637829
hap4		3.16473973925	0.00077610863636
gcn4		3.41423208969	0.000319810322197
mcm1		4.082159491	2.23095790651e-05
mig2		4.12366556958	1.86445097833e-05
mga1		4.16666658515	1.54543024062e-05
fhl1		4.20223609097	1.32145640452e-05
gcr2		4.22519735731	1.19365732015e-05
adr1		4.47083154063	3.89580274265e-06
pho4		4.73306877625	1.10575255859e-06
azf1		4.77636284996	8.92470963931e-07
leu3		5.52111771156	1.68425007335e-08
pip2		5.79672386123	3.38114497235e-09
swi5		5.96989900292	1.18700249525e-09
abf1		6.66527488442	1.32085221209e-11
