# Supplementary material for: Inferring functional transcription factor-gene binding pairs by integrating transcription factor binding data with transcription factor knockout data
Source: BMC Syst Biol. 2013 Dec 13;7(Suppl 6):S13. doi: 10.1186/1752-0509-7-S6-S13 (PMC4029220; doi:10.1186/1752-0509-7-S6-S13)
Supplement: Additional file 6 — Validation results of our results compared to 50 randomly assigned TF-gene lists. Additional file 1 zipped the raw files for the three biological validations on the comparison of our results, both for the results generated using the dataset of Harbison et al. and the results generated using the dataset of Lee et al., to the 50 random TF-gene lists. Detailed description of the raw files is written in the file 'ReadMe.doc' in Additional File 6. [file 1752-0509-7-S6-S13-S6.zip › AddFile6/Supplementary Random Results/Expression Coherence/Harbison/expression_coherence_Hypothesis1_random_Harbison_11_28.txt]

TF	Rank Sum test	statistic	p value
pdr1		-6.5878880558	0.999999999978
ume6		-5.59748081503	0.999999989126
elp4		-3.7721884075	0.999919089006
cst6		-3.59142358184	0.999835561693
mbp1		-3.48304877179	0.999752130979
sfp1		-3.36275390047	0.999614154373
fkh2		-3.24782954703	0.999418555438
pho4		-3.05668833764	0.998881015817
msn4		-2.75661811245	0.997079874206
yrr1		-2.4906648611	0.993624783657
rox1		-1.83713432678	0.96690496612
sut1		-1.71020932668	0.956386414176
aft2		-1.57266831189	0.942102179546
fkh1		-1.42535254915	0.922972341452
haa1		-1.08465228909	0.86096215669
skn7		-1.00312129452	0.842098829268
zap1		-0.906986044886	0.817792911522
spt2		-0.74141366807	0.770778670179
hac1		-0.627548889065	0.734850250052
pdr3		-0.516634772871	0.697294431499
stb5		-0.48336499183	0.685581699621
sko1		-0.467195504231	0.679819995061
ifh1		-0.261770709018	0.603250888683
aft1		-0.235611710456	0.593133007184
rsf2		-0.177886746306	0.570594040123
hap4		-0.0994477740403	0.539608623734
rtg1		0.0475526686761	0.481036377124
rim101		0.106588484008	0.457557727483
gal4		0.129049666794	0.448659174473
rtg3		0.228309249792	0.409702917074
ace2		0.256696635575	0.398706484483
adr1		0.354397967621	0.361520328731
xbp1		0.467051316444	0.320231581939
gcn4		0.49015665658	0.312011524509
sok2		0.521257474654	0.301093710403
yhp1		0.576284401829	0.282211482113
oaf1		0.578779544724	0.28136896752
hsf1		0.580504981566	0.280787064182
met4		0.612470434135	0.270113276785
rap1		0.827677811836	0.203926494069
mcm1		0.88344536064	0.188497845852
cad1		0.909940279315	0.18142700295
leu3		0.938041674842	0.17411149677
msn2		1.08523619701	0.13890852812
azf1		1.12724811433	0.129818796447
nrg1		1.24360022517	0.10682336664
mot3		1.31361607783	0.0944877176928
opi1		1.35204501533	0.088180457634
stp2		1.40468503482	0.0800574788914
mig3		1.42292342986	0.0773791766648
gln3		1.42845341265	0.0765806973778
rme1		1.52163249944	0.0640505947761
yap1		1.68448101437	0.0460443727955
arr1		1.7099682529	0.0436358719132
mig2		1.89181486342	0.0292578261139
ino2		1.9943330005	0.0230578375598
swi4		2.01892643219	0.0217474332402
ino4		2.05839063373	0.0197763250588
stp1		2.13207967912	0.0165001484287
gcr1		2.2987923859	0.0107583656944
upc2		2.31469357739	0.010314853756
rpn4		2.71559100253	0.00330787957964
mig1		2.94677702711	0.00160552325478
swi5		3.91876455472	4.45020014739e-05
fhl1		4.09210893225	2.13733874608e-05
tec1		4.19767583378	1.34834131907e-05
pip2		4.38613220697	5.76920031025e-06
mga1		6.27574958835	1.73976906301e-10
gcr2		6.37457290085	9.17367639193e-11
yox1		7.10437189801	6.04354867787e-13
abf1		7.12911891462	5.05067191435e-13
