# Supplementary material for: Inferring functional transcription factor-gene binding pairs by integrating transcription factor binding data with transcription factor knockout data
Source: BMC Syst Biol. 2013 Dec 13;7(Suppl 6):S13. doi: 10.1186/1752-0509-7-S6-S13 (PMC4029220; doi:10.1186/1752-0509-7-S6-S13)
Supplement: Additional file 6 — Validation results of our results compared to 50 randomly assigned TF-gene lists. Additional file 1 zipped the raw files for the three biological validations on the comparison of our results, both for the results generated using the dataset of Harbison et al. and the results generated using the dataset of Lee et al., to the 50 random TF-gene lists. Detailed description of the raw files is written in the file 'ReadMe.doc' in Additional File 6. [file 1752-0509-7-S6-S13-S6.zip › AddFile6/Supplementary Random Results/Expression Coherence/Harbison/expression_coherence_Hypothesis1_random_Harbison_11_29.txt]

TF	Rank Sum test	statistic	p value
rpn4		-5.63200049112	0.999999991093
adr1		-5.23161554852	0.999999915983
hsf1		-3.69707673318	0.999890951783
aft1		-3.08754428583	0.998990911509
mbp1		-2.58717748324	0.995161713234
rap1		-2.5523917138	0.994650691978
ace2		-2.55082237689	0.994626545918
pdr1		-2.46049104873	0.993062648348
yhp1		-2.27352055358	0.988502585518
elp4		-2.25346965161	0.987885223917
rsf2		-2.25111442051	0.987810854348
hap4		-1.93264596551	0.973360087066
upc2		-1.70040541292	0.955472652815
cst6		-1.62893475062	0.948336583696
arr1		-1.50615969528	0.933986908367
rtg1		-1.36052320097	0.913167791967
hac1		-1.27349361498	0.898578531569
mig3		-1.07286481841	0.858334113417
opi1		-0.903754227752	0.816937131222
mcm1		-0.848318996061	0.801869829403
yap1		-0.778395351056	0.781832010694
ifh1		-0.747647276836	0.772663529815
azf1		-0.659360744931	0.745167928254
met4		-0.505925761882	0.693545616772
spt2		-0.484326722951	0.685922993166
ume6		-0.41621903107	0.661375132493
gln3		-0.251463681444	0.599272180893
rox1		-0.206665591662	0.581864484442
haa1		0.0	0.5
skn7		0.0188548938281	0.492478431324
sfp1		0.0624913092721	0.475085791305
xbp1		0.096060199836	0.461736380503
abf1		0.108722107296	0.456711453354
gcn4		0.194478421125	0.422900645302
stb5		0.196829526979	0.421980471949
swi4		0.236054932185	0.406695022317
sut1		0.341266859616	0.366451347086
fkh1		0.474283262186	0.317648962831
cad1		0.518262211825	0.30213766712
yrr1		0.596189402602	0.275524352175
ino2		0.633370174077	0.263245968707
sok2		0.685189173205	0.246612277488
sko1		0.703749120889	0.240794512027
rim101		0.813568428739	0.207946115188
mig1		0.949184706238	0.171263339285
ino4		1.0262732614	0.152381398569
msn4		1.03493852662	0.150348810409
pdr3		1.174196967	0.120158070308
rme1		1.20353851532	0.114383998111
zap1		1.34782157319	0.0888578887508
oaf1		1.67819824843	0.0466542017972
mot3		1.77273489322	0.0381363231452
msn2		1.78134796766	0.0374278114078
pip2		1.79587683639	0.0362570535702
nrg1		2.37862805504	0.00868860002805
fkh2		2.39171235326	0.00838498982736
stp2		2.59512997801	0.00472775768524
gal4		2.63194747019	0.0042448494024
aft2		2.64483345259	0.0040865566852
tec1		2.67631546508	0.00372182722549
gcr1		2.82249942661	0.00238254536083
rtg3		2.84890237783	0.00219351696596
stp1		2.91674576163	0.00176851975268
yox1		3.22566549852	0.000628400748815
swi5		3.46734584525	0.000262812566781
mga1		4.48462276659	3.65215211445e-06
fhl1		4.6883737151	1.37692386113e-06
leu3		4.88672883887	5.1262572734e-07
mig2		5.78252664167	3.67934552718e-09
pho4		6.16055756549	3.6244628845e-10
gcr2		6.28152199357	1.67637178778e-10
