# Supplementary material for: Inferring functional transcription factor-gene binding pairs by integrating transcription factor binding data with transcription factor knockout data
Source: BMC Syst Biol. 2013 Dec 13;7(Suppl 6):S13. doi: 10.1186/1752-0509-7-S6-S13 (PMC4029220; doi:10.1186/1752-0509-7-S6-S13)
Supplement: Additional file 6 — Validation results of our results compared to 50 randomly assigned TF-gene lists. Additional file 1 zipped the raw files for the three biological validations on the comparison of our results, both for the results generated using the dataset of Harbison et al. and the results generated using the dataset of Lee et al., to the 50 random TF-gene lists. Detailed description of the raw files is written in the file 'ReadMe.doc' in Additional File 6. [file 1752-0509-7-S6-S13-S6.zip › AddFile6/Supplementary Random Results/Expression Coherence/Harbison/expression_coherence_Hypothesis1_random_Harbison_11_3.txt]

TF	Rank Sum test	statistic	p value
elp4		-9.03317847365	1.0
rap1		-3.840384673	0.999938579164
yhp1		-3.51975942161	0.999784030802
fkh2		-3.27714644821	0.999475690175
rim101		-3.25788366361	0.999438767938
mbp1		-2.94595185253	0.998390187439
yrr1		-2.81830260911	0.997586085725
leu3		-2.7866415108	0.997337132033
arr1		-2.36837107555	0.991066696939
zap1		-2.33236500254	0.990159251206
pdr3		-2.20816024829	0.986383447818
gal4		-1.70901190678	0.956275628023
aft2		-1.53863424343	0.93805319312
fkh1		-1.16255597632	0.877495149431
opi1		-1.1583833951	0.876646193825
msn2		-1.13246501921	0.87128050853
mig3		-1.09231251905	0.862652120222
ifh1		-1.08286444378	0.860565701972
ace2		-0.948248665226	0.828498561113
cad1		-0.899882515293	0.815908612053
oaf1		-0.689268465704	0.754672830744
upc2		-0.680663436755	0.751957761531
yap1		-0.645740111246	0.7407761605
rtg3		-0.542434599084	0.706240424954
sut1		-0.331317948984	0.629797832551
rpn4		-0.314040449576	0.623254841332
rtg1		-0.302269572193	0.618776714017
xbp1		-0.261681234036	0.603216395205
nrg1		-0.253205756552	0.599945390825
mot3		-0.187222631684	0.574256959475
msn4		0.0803652243776	0.467973392171
rsf2		0.121767713245	0.451541492363
aft1		0.269643133052	0.393717406803
cst6		0.434186274593	0.33207658963
spt2		0.511414908388	0.304530278927
haa1		0.650791373456	0.257590584806
ino2		0.88895185559	0.187014477368
adr1		0.969392749558	0.166174634238
hap4		1.02447209723	0.152806171781
gln3		1.03806380843	0.149620174694
abf1		1.08074230195	0.13990588021
stb5		1.14820580073	0.125441807594
rox1		1.18463876201	0.11808015217
fhl1		1.30057401895	0.0967021524657
ume6		1.38087544492	0.0836586305648
ino4		1.42260041345	0.0774260120432
skn7		1.54103990907	0.0616535366096
mig1		1.55661022664	0.0597815271458
sok2		1.66122490835	0.0483341423931
gcr1		1.81796630615	0.0345346413787
sko1		2.19456051612	0.0140975692325
azf1		2.35678844556	0.00921687259268
tec1		2.49154075989	0.00635951862184
swi5		2.53050030944	0.00569499922298
stp2		2.54238241753	0.00550498193429
pdr1		3.11872111488	0.000908188980202
mig2		3.18283902303	0.000729193356004
sfp1		3.32625642952	0.000440104554333
hac1		3.34720613315	0.000408152428035
met4		3.55730060269	0.000187342655879
pip2		4.03288343401	2.7548306576e-05
gcr2		4.03817507514	2.69343218159e-05
hsf1		4.233653959	1.14962323681e-05
swi4		4.26550529907	9.9725139906e-06
yox1		4.66773343282	1.5227032871e-06
stp1		4.77421604649	9.02043149306e-07
rme1		5.89731451496	1.84732609748e-09
gcn4		6.04245042138	7.58955002405e-10
mcm1		6.32681323432	1.25137984343e-10
mga1		6.40414031301	7.56094984738e-11
pho4		6.8349454121	4.1018130441e-12
