# Supplementary material for: Inferring functional transcription factor-gene binding pairs by integrating transcription factor binding data with transcription factor knockout data
Source: BMC Syst Biol. 2013 Dec 13;7(Suppl 6):S13. doi: 10.1186/1752-0509-7-S6-S13 (PMC4029220; doi:10.1186/1752-0509-7-S6-S13)
Supplement: Additional file 6 — Validation results of our results compared to 50 randomly assigned TF-gene lists. Additional file 1 zipped the raw files for the three biological validations on the comparison of our results, both for the results generated using the dataset of Harbison et al. and the results generated using the dataset of Lee et al., to the 50 random TF-gene lists. Detailed description of the raw files is written in the file 'ReadMe.doc' in Additional File 6. [file 1752-0509-7-S6-S13-S6.zip › AddFile6/Supplementary Random Results/Expression Coherence/Harbison/expression_coherence_Hypothesis1_random_Harbison_11_30.txt]

TF	Rank Sum test	statistic	p value
gcn4		-5.43255576961	0.999999972224
ume6		-4.16822554369	0.999984650995
rme1		-4.11171108391	0.999980363121
swi4		-4.0193852029	0.999970824898
yrr1		-3.89750663719	0.99995140592
rox1		-3.38131654908	0.999639303075
cst6		-3.17670114724	0.99925519775
fkh2		-2.94492497275	0.998384835076
oaf1		-2.41895833093	0.992217488448
hac1		-2.33209040853	0.990152032237
gal4		-1.85508896016	0.968208237983
pdr3		-1.85217480725	0.967999637427
mig3		-1.84753156041	0.967664930806
mot3		-1.61373677888	0.946707733619
adr1		-1.5477689769	0.939161035894
aft2		-1.53329917323	0.93739892088
haa1		-1.51851320473	0.935557463384
ace2		-1.51091424446	0.934594849425
gln3		-1.46628938324	0.928715266714
elp4		-1.37892714622	0.916041391289
rtg3		-1.23840957022	0.892217883069
aft1		-1.20289900673	0.885492297615
cad1		-1.13049267609	0.8708656586
yap1		-1.00432224631	0.842388342921
rsf2		-1.00220122249	0.84187679125
mbp1		-0.972091615976	0.834497513641
stb5		-0.667760530788	0.747856767716
spt2		-0.629235974212	0.735402709716
fkh1		-0.546369325515	0.70759395445
rtg1		-0.53796540824	0.704699534866
stp2		-0.45647888834	0.675977175614
msn2		-0.315201052491	0.623695496753
pho4		-0.28444454944	0.611965138631
met4		-0.183708843976	0.572879064747
zap1		-0.169787787603	0.567411484221
xbp1		-0.036436627524	0.514532895491
ino4		0.0108278157427	0.495680410902
rim101		0.166437632783	0.433906280134
msn4		0.321078092035	0.374075606043
sfp1		0.649527666152	0.257998684998
fhl1		0.745365471322	0.228025405779
opi1		0.921685859255	0.178346229316
rpn4		0.981642821999	0.163137921666
ino2		1.08814767392	0.138264960175
sok2		1.32807339195	0.0920769313005
ifh1		1.5687410116	0.0583541491448
upc2		1.60343528856	0.0544192926548
hsf1		1.92418482009	0.0271657105867
arr1		2.07783547214	0.0188622577323
nrg1		2.34128499352	0.00960874564764
mig2		2.45723110263	0.00700062921141
pdr1		2.85900279217	0.00212487522045
sut1		2.89967488781	0.00186774945376
sko1		2.90472808573	0.00183786138979
gcr2		2.98156194004	0.00143391013521
yox1		3.00275288767	0.00133774790712
skn7		3.22825289434	0.000622744061518
gcr1		3.23024143374	0.000618428618108
abf1		3.30591047623	0.000473341645624
mig1		3.41553843617	0.000318280225217
tec1		4.47581886263	3.8059500448e-06
yhp1		4.64361848682	1.71179751003e-06
hap4		4.6916891192	1.35479320478e-06
rap1		4.76600887623	9.39554922071e-07
azf1		4.91751226261	4.38254839409e-07
pip2		5.09090493298	1.7817933619e-07
leu3		5.3958409184	3.41016781894e-08
swi5		5.79779261125	3.359673674e-09
stp1		6.85906385918	3.46566258876e-12
mga1		8.21213619263	1.08643806184e-16
mcm1		8.41303603979	1.9976607104e-17
