# Supplementary material for: Inferring functional transcription factor-gene binding pairs by integrating transcription factor binding data with transcription factor knockout data
Source: BMC Syst Biol. 2013 Dec 13;7(Suppl 6):S13. doi: 10.1186/1752-0509-7-S6-S13 (PMC4029220; doi:10.1186/1752-0509-7-S6-S13)
Supplement: Additional file 6 — Validation results of our results compared to 50 randomly assigned TF-gene lists. Additional file 1 zipped the raw files for the three biological validations on the comparison of our results, both for the results generated using the dataset of Harbison et al. and the results generated using the dataset of Lee et al., to the 50 random TF-gene lists. Detailed description of the raw files is written in the file 'ReadMe.doc' in Additional File 6. [file 1752-0509-7-S6-S13-S6.zip › AddFile6/Supplementary Random Results/Expression Coherence/Harbison/expression_coherence_Hypothesis1_random_Harbison_11_31.txt]

TF	Rank Sum test	statistic	p value
yhp1		-3.68856541539	0.999887238977
mbp1		-3.58870061159	0.999833834892
gal4		-3.15710791978	0.99920328819
met4		-3.00681979605	0.998680018952
ace2		-2.77474452387	0.997237745682
hap4		-2.54724989541	0.994571217454
rim101		-2.49922445391	0.993776727484
spt2		-2.48947948661	0.993603484956
sok2		-2.30335368148	0.989370524214
aft2		-1.90955039934	0.97190443667
rpn4		-1.81798777048	0.96546699901
nrg1		-1.75147235345	0.960067710284
azf1		-1.62780495233	0.948216874939
ino2		-1.50781638928	0.934199236836
elp4		-1.47639665749	0.930081280251
skn7		-1.41646066299	0.921679663207
yap1		-1.40865069739	0.92053075997
fkh1		-1.19987119146	0.884905315024
opi1		-0.864304638446	0.806289718617
fkh2		-0.8026175229	0.788902081459
pdr3		-0.743585402043	0.771436331305
mig1		-0.708314412811	0.760624985654
haa1		-0.650791373456	0.742409415194
aft1		-0.455698136881	0.675696469028
upc2		-0.43002764297	0.666412233469
ume6		-0.249927095602	0.59867813562
sfp1		-0.18110808986	0.571858632593
ifh1		-0.114877793166	0.545729006483
mot3		-0.0402199372085	0.516041108552
cst6		0.0280224079299	0.48882213961
rtg1		0.106683378421	0.457520084721
rsf2		0.120708863565	0.451960819113
mig3		0.210683423556	0.416567155184
gln3		0.578599304064	0.281429787217
adr1		0.628537653455	0.264825894153
gcn4		0.642601573205	0.260241331005
sko1		0.788033486981	0.215338559304
hsf1		0.826674385073	0.204210821781
abf1		0.947899368478	0.171590343243
mcm1		0.96997676368	0.166029037262
msn4		1.00578549717	0.157259382586
oaf1		1.09768956472	0.136170034002
rtg3		1.12233368937	0.130860293547
cad1		1.24155912736	0.107199634965
msn2		1.24951036118	0.10573923312
xbp1		1.38127942523	0.0835965309261
swi5		1.43853348802	0.0751413713946
zap1		1.49616417964	0.0673054382648
mig2		1.67314507	0.0471493704177
pho4		1.76186111029	0.0390463833433
rox1		1.77482568818	0.037963336701
rme1		1.84502580829	0.0325168922192
arr1		1.8631860338	0.0312180485659
gcr1		1.92591446442	0.0270575275239
stb5		2.16391663599	0.0152353739644
swi4		2.19773213832	0.0139840999464
pdr1		2.20350274914	0.0137796667103
rap1		2.23185700747	0.0128122075718
hac1		2.41110888956	0.00795204968021
stp2		2.63212826688	0.00424259107833
sut1		2.74577317063	0.00301842431597
yrr1		2.89402046042	0.00190171688695
ino4		3.33642204166	0.000424321129328
leu3		3.6188849993	0.000147937537875
tec1		3.79014523571	7.52796133345e-05
pip2		3.90982742985	4.61810407743e-05
gcr2		3.92964357627	4.25359341103e-05
stp1		4.08401369684	2.21322099982e-05
fhl1		4.67795361763	1.44876032124e-06
mga1		4.71195074794	1.22678343549e-06
yox1		5.8553060984	2.38066121712e-09
