# Supplementary material for: Inferring functional transcription factor-gene binding pairs by integrating transcription factor binding data with transcription factor knockout data
Source: BMC Syst Biol. 2013 Dec 13;7(Suppl 6):S13. doi: 10.1186/1752-0509-7-S6-S13 (PMC4029220; doi:10.1186/1752-0509-7-S6-S13)
Supplement: Additional file 6 — Validation results of our results compared to 50 randomly assigned TF-gene lists. Additional file 1 zipped the raw files for the three biological validations on the comparison of our results, both for the results generated using the dataset of Harbison et al. and the results generated using the dataset of Lee et al., to the 50 random TF-gene lists. Detailed description of the raw files is written in the file 'ReadMe.doc' in Additional File 6. [file 1752-0509-7-S6-S13-S6.zip › AddFile6/Supplementary Random Results/Expression Coherence/Harbison/expression_coherence_Hypothesis1_random_Harbison_11_32.txt]

TF	Rank Sum test	statistic	p value
nrg1		-5.36823144125	0.999999960244
elp4		-5.25403186523	0.999999925597
fkh2		-4.94064791667	0.999999610683
ume6		-4.83670168943	0.999999339943
ino4		-4.43238403963	0.999995340159
yhp1		-4.17817548026	0.999985307155
pdr3		-3.24479936669	0.999412332988
sko1		-2.64735673737	0.995943813769
azf1		-2.46020570375	0.993057129863
swi5		-1.93357295194	0.973417172238
zap1		-1.7338348339	0.958526303463
stb5		-1.71050396349	0.956413639429
mig3		-1.60659615809	0.945928507074
aft1		-1.47465357841	0.929847148769
pdr1		-1.26509112569	0.897080668143
cad1		-1.02517351854	0.84735933949
rox1		-0.926277835155	0.822849194191
gln3		-0.858779517031	0.804768914855
adr1		-0.623000631169	0.733357946464
mig2		-0.495530101806	0.689887010479
fhl1		-0.467777622631	0.680028187633
msn2		-0.362429874688	0.641484590974
opi1		-0.312010388153	0.62248368572
mbp1		-0.283891724017	0.611753320518
aft2		-0.251999281009	0.599479190228
ifh1		-0.182674523559	0.572473296687
mga1		-0.0287982235662	0.511487241159
rsf2		-0.00741194776274	0.502956912269
hsf1		0.0950007617269	0.462157110944
gcr1		0.12640561538	0.449705428689
arr1		0.179958620022	0.428592527104
haa1		0.216930457819	0.414131270418
sut1		0.397746152399	0.345408656721
spt2		0.416041922162	0.338689663517
swi4		0.514807699116	0.303343702374
ace2		0.524406560838	0.299997897113
yrr1		0.535684486234	0.296088313647
cst6		0.67359610786	0.250284064163
rtg3		0.802764781525	0.211055350859
stp2		0.832711487984	0.202503731971
met4		0.922418571599	0.178155143141
hac1		0.953656906034	0.170128670233
mcm1		1.10734505723	0.134072385368
yox1		1.18962243671	0.117097411618
rim101		1.2213026296	0.110985729077
yap1		1.33779836746	0.0904810871091
upc2		1.37371461964	0.0847651481986
gal4		1.51428517742	0.0649767631601
leu3		1.53200576763	0.0627605057453
rpn4		1.63055718349	0.0514918949518
msn4		1.73459927061	0.0414059043891
rtg1		1.75965549175	0.0392331182991
ino2		1.83091990127	0.033556249708
skn7		1.88981661977	0.029391245002
stp1		1.94220282915	0.0260562753703
abf1		1.96990834693	0.0244244378224
xbp1		1.98413998972	0.0236201180949
sok2		2.20816753393	0.0136162983362
tec1		2.74531043055	0.00302268413708
mot3		2.75330166645	0.00294987526971
fkh1		2.77211705278	0.00278465029445
sfp1		3.21464207069	0.000653036330218
mig1		3.21844865289	0.000644430223077
rap1		3.30379706362	0.000476924262001
rme1		3.63544436181	0.000138750941789
oaf1		3.72091582808	9.92507987108e-05
hap4		3.83479151346	6.28354228311e-05
gcn4		3.95136661741	3.88530887207e-05
pip2		4.10238519371	2.04456384212e-05
pho4		5.69564433191	6.1453429376e-09
gcr2		7.59218418848	1.57278722312e-14
