# Supplementary material for: Inferring functional transcription factor-gene binding pairs by integrating transcription factor binding data with transcription factor knockout data
Source: BMC Syst Biol. 2013 Dec 13;7(Suppl 6):S13. doi: 10.1186/1752-0509-7-S6-S13 (PMC4029220; doi:10.1186/1752-0509-7-S6-S13)
Supplement: Additional file 6 — Validation results of our results compared to 50 randomly assigned TF-gene lists. Additional file 1 zipped the raw files for the three biological validations on the comparison of our results, both for the results generated using the dataset of Harbison et al. and the results generated using the dataset of Lee et al., to the 50 random TF-gene lists. Detailed description of the raw files is written in the file 'ReadMe.doc' in Additional File 6. [file 1752-0509-7-S6-S13-S6.zip › AddFile6/Supplementary Random Results/Expression Coherence/Harbison/expression_coherence_Hypothesis1_random_Harbison_11_33.txt]

TF	Rank Sum test	statistic	p value
elp4		-13.7027272188	1.0
fkh1		-11.3662657579	1.0
adr1		-6.7788565104	0.999999999994
mbp1		-6.64571765809	0.999999999985
pdr1		-6.09852146103	0.999999999465
pho4		-4.54221744975	0.999997216721
sfp1		-4.26670289028	0.999990080846
yrr1		-2.2060805072	0.986310818354
upc2		-2.16275643067	0.984720040858
ume6		-2.02700622421	0.97866911193
mig1		-1.97988639774	0.976141852409
mcm1		-1.62706045328	0.948137870466
hsf1		-1.56642524781	0.941375451975
rap1		-1.55685833016	0.940247937665
hac1		-1.46455946595	0.928479426124
spt2		-1.45373261845	0.926989774438
cst6		-1.43061524622	0.923729742263
skn7		-1.3734847762	0.915199154618
pdr3		-1.31542170349	0.905815892326
hap4		-1.22673226536	0.890038381776
cad1		-1.2260414343	0.889908458455
mig3		-1.20899872287	0.886668331983
rsf2		-1.13720455674	0.872273608745
stb5		-0.974683708791	0.835141411782
rox1		-0.849135502375	0.802097051316
gal4		-0.775578255394	0.781000978268
msn2		-0.475368362551	0.682737779793
haa1		-0.433860915637	0.667805278414
rpn4		-0.108648764466	0.543259459395
sko1		-0.105059871161	0.541835849398
ifh1		-0.0998118530789	0.539753151175
ino2		0.00442871321558	0.498233204826
gln3		0.171523066664	0.431906247311
sok2		0.172997045936	0.431326874808
azf1		0.443915335494	0.328551898343
sut1		0.458689237815	0.323228671786
rim101		0.502922847004	0.307509258664
mot3		0.521447957844	0.301027375175
tec1		0.706324325663	0.239993234574
stp1		0.748352134952	0.227123892775
nrg1		0.998151958144	0.159102839154
xbp1		1.10966092914	0.133572582575
rtg3		1.22928360442	0.109482746155
yhp1		1.2624108093	0.103400500835
rme1		1.28017697289	0.100241451251
mig2		1.33569760272	0.0908240666317
stp2		1.56817747347	0.0584198600098
aft2		1.65096506616	0.0493728541658
fkh2		1.68577998662	0.0459190919668
rtg1		1.71230957381	0.0434198166429
gcn4		1.9449247488	0.0258920179411
zap1		2.03277743429	0.0210375069735
yap1		2.06998449335	0.0192268983015
arr1		2.18190792709	0.0145581643428
met4		2.18222860533	0.0145463325669
mga1		2.33522596809	0.0097658096216
oaf1		2.52153605848	0.00584218497089
opi1		2.65388146245	0.00397858871216
swi5		2.72889362604	0.00317735994458
fhl1		2.78347346337	0.00268901308336
aft1		3.01525856338	0.00128380133786
msn4		3.07951453049	0.00103669128074
pip2		3.24933450681	0.000578376821278
ino4		3.41780731316	0.000315638909271
yox1		3.53267266722	0.000205690742692
gcr1		4.60727959775	2.03985632886e-06
gcr2		5.06265552284	2.06728265906e-07
swi4		5.50142071795	1.88371508473e-08
ace2		6.01728110736	8.86854581231e-10
leu3		6.33094746071	1.21830155245e-10
abf1		13.9474756749	1.62969368976e-44
