# Supplementary material for: Inferring functional transcription factor-gene binding pairs by integrating transcription factor binding data with transcription factor knockout data
Source: BMC Syst Biol. 2013 Dec 13;7(Suppl 6):S13. doi: 10.1186/1752-0509-7-S6-S13 (PMC4029220; doi:10.1186/1752-0509-7-S6-S13)
Supplement: Additional file 6 — Validation results of our results compared to 50 randomly assigned TF-gene lists. Additional file 1 zipped the raw files for the three biological validations on the comparison of our results, both for the results generated using the dataset of Harbison et al. and the results generated using the dataset of Lee et al., to the 50 random TF-gene lists. Detailed description of the raw files is written in the file 'ReadMe.doc' in Additional File 6. [file 1752-0509-7-S6-S13-S6.zip › AddFile6/Supplementary Random Results/Expression Coherence/Harbison/expression_coherence_Hypothesis1_random_Harbison_11_34.txt]

TF	Rank Sum test	statistic	p value
cad1		-4.26521035709	0.999990014303
yap1		-4.2587551053	0.999989721574
fkh2		-2.79387680329	0.997395984235
rsf2		-2.67783084171	0.996294968443
ume6		-2.52264430853	0.994176192579
hac1		-2.22631434662	0.987003433412
gal4		-2.19358828457	0.985867489297
swi5		-2.13765955783	0.983727807942
aft1		-2.02611166719	0.978623328619
mga1		-1.73479903931	0.958611796787
ifh1		-1.61393883186	0.946729652649
aft2		-1.54179849195	0.938438715669
gcn4		-1.51406216346	0.93499496306
fkh1		-1.36121551984	0.913277204498
msn2		-1.20022811193	0.884974619871
mig3		-1.1873901666	0.882463121539
cst6		-0.722370742352	0.764966715022
stp1		-0.615913032097	0.731024040038
arr1		-0.61359384899	0.7302581254
tec1		-0.522052682566	0.699183174815
haa1		-0.433860915637	0.667805278414
pdr3		-0.382446496933	0.648934896395
opi1		-0.222352230637	0.587980152294
hsf1		-0.200377669437	0.579407388732
ino4		-0.141297799754	0.55618265614
oaf1		-0.0242768053645	0.509684092842
stb5		-0.00322176207843	0.501285294887
sko1		0.196438312155	0.422133555804
met4		0.277661873145	0.39063596546
rme1		0.465963974037	0.320620643886
gln3		0.506807975257	0.306144779963
rtg3		0.537951668513	0.295305208055
zap1		0.57966485891	0.281070322734
azf1		0.625998943229	0.265657817238
msn4		0.650338651096	0.257736747901
mbp1		0.683861192544	0.247031410714
sfp1		0.867982005356	0.19270209185
yrr1		0.90653327535	0.182326830327
nrg1		0.931564134844	0.175780912694
mig1		0.968595357196	0.166373560375
upc2		1.12711204552	0.12984755556
yhp1		1.24442179597	0.106672182599
gcr1		1.29276775376	0.0980456981386
rim101		1.34841082176	0.0887631426261
mot3		1.41004984541	0.0792624826102
xbp1		1.41440363207	0.0786217121394
swi4		1.7971466544	0.0361561703858
rpn4		1.88390394197	0.0297889849679
ace2		1.8923839331	0.0292199225813
sut1		1.96133521098	0.0249199661958
rox1		2.01143468533	0.0221397813801
ino2		2.01679748782	0.0218583256149
stp2		2.19214861547	0.0141843886788
spt2		2.26117373852	0.0118742503192
adr1		2.53929554492	0.00555379734355
fhl1		2.54906069066	0.00540067506143
mig2		2.73016091494	0.00316517090063
pdr1		2.89253511706	0.00191073229574
elp4		2.98792402492	0.00140439683893
leu3		3.32216978314	0.00044660162904
sok2		3.45087557133	0.000279385559264
mcm1		3.52114220917	0.000214846053564
hap4		4.05195995744	2.53951795717e-05
yox1		4.22929817547	1.17210737184e-05
skn7		4.49635921488	3.45634568195e-06
rtg1		4.68207710799	1.41991306411e-06
pip2		5.15138673282	1.29283684966e-07
pho4		5.35792736254	4.2091034621e-08
gcr2		6.02102966051	8.66554962573e-10
rap1		6.10998380129	4.98206265346e-10
abf1		8.33978749409	3.7212080017e-17
