# Supplementary material for: Inferring functional transcription factor-gene binding pairs by integrating transcription factor binding data with transcription factor knockout data
Source: BMC Syst Biol. 2013 Dec 13;7(Suppl 6):S13. doi: 10.1186/1752-0509-7-S6-S13 (PMC4029220; doi:10.1186/1752-0509-7-S6-S13)
Supplement: Additional file 6 — Validation results of our results compared to 50 randomly assigned TF-gene lists. Additional file 1 zipped the raw files for the three biological validations on the comparison of our results, both for the results generated using the dataset of Harbison et al. and the results generated using the dataset of Lee et al., to the 50 random TF-gene lists. Detailed description of the raw files is written in the file 'ReadMe.doc' in Additional File 6. [file 1752-0509-7-S6-S13-S6.zip › AddFile6/Supplementary Random Results/Expression Coherence/Harbison/expression_coherence_Hypothesis1_random_Harbison_11_35.txt]

TF	Rank Sum test	statistic	p value
elp4		-5.60097461509	0.999999989343
aft1		-3.23907105798	0.999400401534
gln3		-3.0171761161	0.998724292348
gal4		-2.89414361859	0.998099028893
oaf1		-2.1970394089	0.985991184101
mbp1		-2.11370563698	0.982729791621
ino4		-1.86306182559	0.968773215845
arr1		-1.74104544431	0.959162193475
yrr1		-1.56414194689	0.941107881535
skn7		-1.44833962238	0.926238954199
fkh2		-1.18107985838	0.88121449975
ace2		-1.16813113165	0.878623062756
stb5		-0.962803461127	0.832176918259
spt2		-0.94018576954	0.826438860056
haa1		-0.867721831275	0.807226684214
sko1		-0.832709268206	0.797495641923
cad1		-0.806776356917	0.790102328473
zap1		-0.735747079612	0.769057683756
azf1		-0.683159695562	0.752747031201
sut1		-0.650914687436	0.74244922011
nrg1		-0.640009115202	0.738916663307
mcm1		-0.6228548341	0.733310039652
rox1		-0.580953708361	0.719364173462
msn2		-0.516436903592	0.697225351624
hsf1		-0.464068469155	0.678700654341
aft2		-0.379893791271	0.647987871847
rsf2		-0.209652236717	0.583030446733
leu3		-0.141019776747	0.556072840558
pdr1		0.0854027643267	0.46597059779
met4		0.328997033413	0.371078965165
ifh1		0.382298229717	0.351120083815
mig3		0.420286419298	0.337138114864
gcn4		0.420680000813	0.336994383418
hac1		0.431884078883	0.332912833397
yap1		0.563169826158	0.28665962372
pdr3		0.616334481582	0.268836892779
upc2		0.672596997415	0.250601856228
opi1		0.688574649716	0.245545489235
cst6		0.720622217719	0.235570990183
rpn4		0.987620444831	0.161669284807
sok2		1.04251494931	0.14858649911
adr1		1.08345826277	0.13930253346
mot3		1.1612036842	0.122779538435
msn4		1.19551346065	0.115943240146
rim101		1.19850295387	0.115360636871
rtg3		1.40860082726	0.0794766170567
swi5		1.45462783312	0.0728861606415
stp2		1.5866766179	0.0562929523335
gcr1		1.61195125454	0.0534862737546
mig1		1.64281521343	0.0502105857762
ino2		1.70807124772	0.0438115615831
rme1		1.73973871706	0.0409524538096
xbp1		1.83176863825	0.0334929487816
swi4		1.94286687102	0.0260161228223
sfp1		1.98879387488	0.0233619795703
stp1		2.06277462888	0.0195670228044
yhp1		2.36691805714	0.00896845183715
rtg1		2.43242237815	0.0074991029295
tec1		2.73356393077	0.0031326479581
mig2		2.85593678911	0.00214550276979
gcr2		3.1515974109	0.000811899947082
ume6		3.30850678999	0.000468974551976
pho4		3.33998005085	0.000418922040769
rap1		3.70004480855	0.000107780701267
mga1		3.73894999667	9.23952375969e-05
yox1		3.86284764388	5.60364549247e-05
fkh1		3.91099104437	4.59590904147e-05
hap4		4.27712963204	9.46592842924e-06
pip2		4.53240259059	2.91582852189e-06
fhl1		6.20183702674	2.79039271102e-10
abf1		7.86617546688	1.82823794277e-15
