# Supplementary material for: Inferring functional transcription factor-gene binding pairs by integrating transcription factor binding data with transcription factor knockout data
Source: BMC Syst Biol. 2013 Dec 13;7(Suppl 6):S13. doi: 10.1186/1752-0509-7-S6-S13 (PMC4029220; doi:10.1186/1752-0509-7-S6-S13)
Supplement: Additional file 6 — Validation results of our results compared to 50 randomly assigned TF-gene lists. Additional file 1 zipped the raw files for the three biological validations on the comparison of our results, both for the results generated using the dataset of Harbison et al. and the results generated using the dataset of Lee et al., to the 50 random TF-gene lists. Detailed description of the raw files is written in the file 'ReadMe.doc' in Additional File 6. [file 1752-0509-7-S6-S13-S6.zip › AddFile6/Supplementary Random Results/Expression Coherence/Harbison/expression_coherence_Hypothesis1_random_Harbison_11_36.txt]

TF	Rank Sum test	statistic	p value
swi5		-9.74713869594	1.0
fkh2		-6.63336219539	0.999999999984
aft2		-4.4219637304	0.999995109606
ume6		-4.10250635772	0.999979565069
mbp1		-3.08526618813	0.998983149737
rpn4		-2.96998931449	0.998510949461
yhp1		-2.7885696272	0.997352931701
ace2		-2.61781620332	0.995575277197
yap1		-2.58601019938	0.99514529713
ino4		-2.4340472569	0.992534477205
elp4		-2.2754324629	0.988560000086
aft1		-2.19999484834	0.986096369733
zap1		-2.04922411457	0.979779897459
met4		-2.00207125043	0.977361465479
ifh1		-1.99812030409	0.97714819051
fkh1		-1.98886157298	0.976641757873
gal4		-1.98490677973	0.976422578023
msn4		-1.93603868908	0.973568518671
sut1		-1.84174401833	0.96724369891
cad1		-1.68208919153	0.953724227026
pdr1		-1.19621176665	0.884193034893
opi1		-1.11534747949	0.867649226713
sok2		-0.904268401683	0.81707345119
haa1		-0.867721831275	0.807226684214
hap4		-0.860426353611	0.805222968039
adr1		-0.81191583997	0.79158003765
rim101		-0.796278674649	0.787064961108
rox1		-0.773150660737	0.780283388964
mig1		-0.738457100327	0.769881636467
gcn4		-0.622875211214	0.733316735539
leu3		-0.593030186982	0.723419524916
rsf2		-0.528365990515	0.701377331158
msn2		-0.48358207076	0.685658749205
mot3		-0.404786619508	0.657182817462
ino2		-0.23414414218	0.592563461135
sko1		-0.217382723769	0.586044953132
tec1		-0.117414691506	0.54673427877
xbp1		-0.089435358468	0.535632037972
pdr3		-0.0302270488635	0.512057011745
skn7		0.395981006846	0.346059519893
rtg1		0.400889672013	0.344250677087
yrr1		0.406949950784	0.34202237393
hac1		0.538914402401	0.294972959479
nrg1		0.639879282741	0.261125541834
upc2		0.661707304306	0.254079411311
mig3		0.686071661322	0.246333960074
stp2		0.732716112663	0.231865797262
stb5		1.19617985168	0.11581319086
oaf1		1.44999015716	0.0735306320128
gln3		1.45988637283	0.0721606525136
azf1		1.53979210581	0.0618055183995
yox1		1.66042250145	0.0484147432811
arr1		1.74321362045	0.0406481535761
spt2		1.86306519838	0.0312265469187
cst6		1.93106140164	0.0267377297898
rme1		2.0255794507	0.0214039495508
rtg3		2.12747076524	0.0166904939315
hsf1		2.161034332	0.015346343741
mig2		2.22168893584	0.0131521673949
stp1		2.26736693473	0.0116839098206
sfp1		2.61604110819	0.00444779235721
mga1		3.06582346978	0.00108535717188
gcr1		3.10831035342	0.000940801815154
pip2		3.23234078932	0.000613902666808
fhl1		4.08153115361	2.23699896092e-05
mcm1		4.24548967567	1.09058276315e-05
gcr2		4.33816383647	7.18390180146e-06
swi4		5.28624964605	6.24247417613e-08
abf1		5.36658897597	4.01198130099e-08
pho4		6.59361836097	2.14617125169e-11
rap1		7.45390291183	4.5309347077e-14
