# Supplementary material for: Inferring functional transcription factor-gene binding pairs by integrating transcription factor binding data with transcription factor knockout data
Source: BMC Syst Biol. 2013 Dec 13;7(Suppl 6):S13. doi: 10.1186/1752-0509-7-S6-S13 (PMC4029220; doi:10.1186/1752-0509-7-S6-S13)
Supplement: Additional file 6 — Validation results of our results compared to 50 randomly assigned TF-gene lists. Additional file 1 zipped the raw files for the three biological validations on the comparison of our results, both for the results generated using the dataset of Harbison et al. and the results generated using the dataset of Lee et al., to the 50 random TF-gene lists. Detailed description of the raw files is written in the file 'ReadMe.doc' in Additional File 6. [file 1752-0509-7-S6-S13-S6.zip › AddFile6/Supplementary Random Results/Expression Coherence/Harbison/expression_coherence_Hypothesis1_random_Harbison_11_37.txt]

TF	Rank Sum test	statistic	p value
ume6		-4.63534414505	0.999998218279
swi5		-4.47407631759	0.999996162883
elp4		-4.39802345067	0.999994537941
fhl1		-3.19372373832	0.999297747729
rtg1		-2.81036271876	0.997525715247
msn4		-2.75398632481	0.997056288595
pdr1		-2.75316863026	0.997048925679
gcr1		-2.66831440608	0.996188355845
cst6		-2.53890378054	0.994439979928
rap1		-2.27148404011	0.988441153978
ifh1		-2.21280995033	0.986544624505
mot3		-2.17540467393	0.985200097717
fkh2		-1.95302117515	0.974591456939
rme1		-1.72957046962	0.958146477051
nrg1		-1.46473736392	0.928503706638
yhp1		-1.45829117669	0.927619849395
gln3		-1.18552707841	0.882095442566
rsf2		-0.964612058836	0.832630421408
opi1		-0.907340554053	0.817886632593
aft1		-0.830540594528	0.796883396974
hap4		-0.805949598831	0.789864044539
zap1		-0.798631445391	0.787747925721
ace2		-0.727127756585	0.766426151652
upc2		-0.704401815385	0.759408712111
rim101		-0.661570590581	0.745876769688
haa1		-0.433860915637	0.667805278414
yrr1		-0.367033731857	0.643203071567
xbp1		-0.341179330452	0.633515708658
fkh1		-0.298699839831	0.617415460364
msn2		-0.222796835148	0.588153184354
gal4		-0.00972993519478	0.503881621288
arr1		0.0816679681224	0.46745537549
hac1		0.285553558449	0.387610038926
aft2		0.303289542029	0.380834607675
sok2		0.347504983103	0.364105987762
mig2		0.358250336709	0.360077990191
rpn4		0.407776915288	0.341718731518
yap1		0.409810747688	0.340972390743
cad1		0.839248566474	0.200664919478
oaf1		0.92003966123	0.178776016867
mig3		1.01020000525	0.156199738382
sfp1		1.06044250624	0.144471666539
rtg3		1.06661726656	0.143072350138
hsf1		1.08663722815	0.138598582773
adr1		1.09389012692	0.137001584709
sko1		1.13298287907	0.128610721601
ino2		1.27720238082	0.100765403339
ino4		1.63061917224	0.0514853505793
mbp1		1.78501909602	0.0371291097465
sut1		2.00325761339	0.0225748222746
stb5		2.022863865	0.0215435924851
stp2		2.06065469692	0.0196679972704
abf1		2.24061033905	0.0125256632064
mcm1		2.24914128872	0.0122517541955
met4		2.273921596	0.0114853504927
swi4		2.42812596212	0.00758853554494
spt2		2.43511500334	0.00744352868647
mig1		2.54798694664	0.00541732625341
gcn4		2.76330047244	0.00286100323145
azf1		3.13999027541	0.000844767215079
skn7		3.14453885993	0.00083174408285
gcr2		3.18481792366	0.000724225552385
pho4		3.30635566076	0.000472590163245
mga1		3.449197207	0.00028112795703
leu3		3.46345639011	0.000266641515624
rox1		3.47237548691	0.000257937125584
yox1		3.80763867661	7.0150032437e-05
pdr3		3.87401750845	5.35278581781e-05
stp1		4.49936930615	3.40776829014e-06
pip2		5.11867170598	1.53847513496e-07
tec1		6.30696486556	1.42280196881e-10
