# Supplementary material for: Inferring functional transcription factor-gene binding pairs by integrating transcription factor binding data with transcription factor knockout data
Source: BMC Syst Biol. 2013 Dec 13;7(Suppl 6):S13. doi: 10.1186/1752-0509-7-S6-S13 (PMC4029220; doi:10.1186/1752-0509-7-S6-S13)
Supplement: Additional file 6 — Validation results of our results compared to 50 randomly assigned TF-gene lists. Additional file 1 zipped the raw files for the three biological validations on the comparison of our results, both for the results generated using the dataset of Harbison et al. and the results generated using the dataset of Lee et al., to the 50 random TF-gene lists. Detailed description of the raw files is written in the file 'ReadMe.doc' in Additional File 6. [file 1752-0509-7-S6-S13-S6.zip › AddFile6/Supplementary Random Results/Expression Coherence/Harbison/expression_coherence_Hypothesis1_random_Harbison_11_38.txt]

TF	Rank Sum test	statistic	p value
pdr1		-6.76646977278	0.999999999993
gcr1		-4.83398937401	0.999999330881
gcn4		-4.46974576987	0.999996084369
elp4		-4.30348749617	0.999991593483
fkh1		-3.0644358231	0.998909595208
ume6		-2.9601335988	0.998462471702
aft1		-2.72884812358	0.996822201619
rsf2		-2.54229808262	0.994493689486
pip2		-2.09568446784	0.981944904704
zap1		-2.06825066627	0.98069177092
gln3		-1.98182873632	0.976250793965
msn2		-1.94972898593	0.974395785206
gal4		-1.68455904333	0.953963160538
rtg1		-1.63891306346	0.94938431666
haa1		-1.51851320473	0.935557463384
rtg3		-1.48000750706	0.930564378368
rox1		-1.45390681694	0.927013928704
hap4		-1.38882215261	0.917556581377
mbp1		-1.36489170937	0.913856455801
hsf1		-1.07706880611	0.859275236152
arr1		-1.06023813483	0.855481861941
swi5		-0.924886595921	0.822487550155
rme1		-0.897603387926	0.8153014839
upc2		-0.706879364611	0.760179275678
met4		-0.658639792112	0.744936448023
xbp1		-0.440551950972	0.67023130276
yrr1		-0.428074648005	0.665701613171
cst6		-0.400550182316	0.655624335025
cad1		-0.150866460332	0.559959470809
aft2		0.02564513051	0.489770194476
sok2		0.256096063634	0.398938330712
azf1		0.292770363578	0.384848841293
stb5		0.306168077516	0.379738338251
stp2		0.457478842093	0.323663453263
mig1		0.495998310513	0.309947801469
mig3		0.595315725021	0.275816223283
rap1		0.724095005814	0.234503705225
opi1		0.849959333243	0.197673848062
spt2		0.928961729741	0.176454459981
pdr3		1.09867889738	0.135954075167
sut1		1.15046895551	0.124975386729
rim101		1.20743282687	0.11363274991
hac1		1.23712002848	0.108021262599
stp1		1.28902646525	0.098694443013
yhp1		1.38878817064	0.0824485867046
ifh1		1.54990858649	0.0605817292234
mot3		1.62126331683	0.0524805893406
leu3		2.00642991722	0.0224051995281
mga1		2.04130470875	0.0206102746658
nrg1		2.10195508121	0.0177786054003
abf1		2.11501179568	0.0172144709917
mig2		2.26885488865	0.0116385759004
mcm1		2.47927414471	0.00658250383529
fkh2		2.53312292821	0.00565256493937
sfp1		2.61975451366	0.00439965420693
sko1		2.66158711381	0.00388866065581
ace2		2.72514786187	0.00321363480993
tec1		2.89791431516	0.0018782660201
msn4		2.92923945627	0.00169896272202
adr1		3.1653215594	0.000774558235581
ino4		3.36207627535	0.000386793758326
pho4		3.51394446144	0.000220752556292
fhl1		3.7329736373	9.46162036511e-05
yox1		3.73740704459	9.29638969052e-05
rpn4		3.83387931836	6.30690220865e-05
swi4		4.17857109487	1.46673150124e-05
skn7		4.26544853273	9.97505005521e-06
yap1		4.76834546648	9.28725349596e-07
oaf1		4.95871920832	3.5479720315e-07
ino2		5.07909221577	1.89621303903e-07
gcr2		7.0076872574	1.21144814618e-12
