# Supplementary material for: Inferring functional transcription factor-gene binding pairs by integrating transcription factor binding data with transcription factor knockout data
Source: BMC Syst Biol. 2013 Dec 13;7(Suppl 6):S13. doi: 10.1186/1752-0509-7-S6-S13 (PMC4029220; doi:10.1186/1752-0509-7-S6-S13)
Supplement: Additional file 6 — Validation results of our results compared to 50 randomly assigned TF-gene lists. Additional file 1 zipped the raw files for the three biological validations on the comparison of our results, both for the results generated using the dataset of Harbison et al. and the results generated using the dataset of Lee et al., to the 50 random TF-gene lists. Detailed description of the raw files is written in the file 'ReadMe.doc' in Additional File 6. [file 1752-0509-7-S6-S13-S6.zip › AddFile6/Supplementary Random Results/Expression Coherence/Harbison/expression_coherence_Hypothesis1_random_Harbison_11_39.txt]

TF	Rank Sum test	statistic	p value
cst6		-3.38896283489	0.999649212407
ace2		-3.14380030364	0.999166153983
fkh2		-2.49709522425	0.993739233642
nrg1		-2.3362052985	0.990259727853
yrr1		-2.1815821643	0.985429807802
sko1		-1.9844407738	0.976396637798
hsf1		-1.90479944556	0.971596927002
elp4		-1.86979842537	0.969244092438
hac1		-1.83582090066	0.96680792537
rpn4		-1.81874997032	0.965525207873
gcr1		-1.64923904669	0.950450664267
msn2		-1.64787520928	0.95031085922
ume6		-1.48123242895	0.93072767627
mig3		-1.34297177169	0.910359442766
rim101		-1.29673155678	0.902638216272
upc2		-1.23609540275	0.891788448235
rme1		-0.974214945371	0.835025087255
haa1		-0.867721831275	0.807226684214
yhp1		-0.82776717406	0.796098815872
rsf2		-0.821667351983	0.794366877388
msn4		-0.810530779652	0.7911824089
aft1		-0.696650545043	0.756989242197
rap1		-0.630575856407	0.735841055328
cad1		-0.621138769537	0.732745838814
rox1		-0.618741342285	0.731956615002
mbp1		-0.573720351968	0.716921473059
ifh1		-0.506592235438	0.693779521252
sok2		-0.498594106191	0.690967320966
azf1		-0.274207182086	0.608037295462
spt2		-0.227114369566	0.589832594655
arr1		-0.215372163721	0.585261414553
met4		-0.207923542216	0.582355666582
aft2		-0.111889299686	0.54454440953
xbp1		0.069560834364	0.472271605522
swi5		0.215302613226	0.414765696172
rtg1		0.382695607476	0.350972735854
mig2		0.552474361909	0.290311697587
gal4		0.556654713512	0.288881681909
opi1		0.602502818501	0.273419743811
mig1		0.611919802862	0.270295409462
gcn4		0.859157166298	0.195126905782
ino2		0.944150310161	0.172546421605
mot3		0.945286126556	0.172256409644
rtg3		1.00257540126	0.158032884681
pip2		1.02437337284	0.152829476889
pho4		1.14939907163	0.125195731348
gln3		1.17466136378	0.120065111277
yap1		1.24226662617	0.107069102283
stp2		1.33968804086	0.0901733935993
zap1		1.34975647675	0.0885470549262
stb5		1.55731924466	0.0596973542603
sut1		1.60166647137	0.0546146916033
hap4		1.68122951902	0.0463591709412
fhl1		1.81005174159	0.0351438818379
oaf1		1.93198382484	0.0266807511828
stp1		2.01198257152	0.0221108871108
fkh1		2.03068436106	0.0211435118956
pdr1		2.10381312909	0.0176973755442
ino4		2.22362185499	0.0130869484344
sfp1		2.26029686372	0.0119014162534
swi4		2.3056603479	0.0105648091893
skn7		2.95728879864	0.00155178641305
mcm1		3.04296748572	0.00117128821365
adr1		3.11908456918	0.000907069418128
abf1		3.21875129204	0.000643750513888
leu3		3.33310982258	0.000429405177578
pdr3		3.74280238485	9.09896706986e-05
mga1		3.88713281979	5.07176289531e-05
gcr2		4.39288981971	5.59269111055e-06
tec1		4.5000664553	3.39661107919e-06
yox1		5.13591734229	1.40385526127e-07
