# Supplementary material for: Inferring functional transcription factor-gene binding pairs by integrating transcription factor binding data with transcription factor knockout data
Source: BMC Syst Biol. 2013 Dec 13;7(Suppl 6):S13. doi: 10.1186/1752-0509-7-S6-S13 (PMC4029220; doi:10.1186/1752-0509-7-S6-S13)
Supplement: Additional file 6 — Validation results of our results compared to 50 randomly assigned TF-gene lists. Additional file 1 zipped the raw files for the three biological validations on the comparison of our results, both for the results generated using the dataset of Harbison et al. and the results generated using the dataset of Lee et al., to the 50 random TF-gene lists. Detailed description of the raw files is written in the file 'ReadMe.doc' in Additional File 6. [file 1752-0509-7-S6-S13-S6.zip › AddFile6/Supplementary Random Results/Expression Coherence/Harbison/expression_coherence_Hypothesis1_random_Harbison_11_4.txt]

TF	Rank Sum test	statistic	p value
elp4		-4.9074057898	0.999999538555
mbp1		-4.5588257847	0.999997427979
ume6		-3.03717923189	0.998805982917
rap1		-2.86640208593	0.997924167173
ace2		-1.98603375385	0.976485211949
sut1		-1.93770654823	0.973670482706
msn2		-1.57189840835	0.942012943126
hac1		-1.56322804545	0.941000517113
spt2		-1.44683516382	0.92602845217
sko1		-1.44520662801	0.92580007238
ifh1		-1.44068052086	0.925162519762
ino2		-1.31494271953	0.905735422968
yrr1		-1.21583667794	0.887976428138
msn4		-1.21206979743	0.88725716807
rim101		-1.20838281335	0.886549976242
sok2		-0.946951078955	0.828168145993
cad1		-0.823156144038	0.794790397611
nrg1		-0.79517513484	0.786744183172
stb5		-0.787821508242	0.784599440808
upc2		-0.717452161889	0.763452428029
oaf1		-0.692030497452	0.755540911525
yap1		-0.630237193038	0.735730295751
hap4		-0.590559206095	0.722592097581
ino4		-0.573973991592	0.717007299371
haa1		-0.433860915637	0.667805278414
gal4		-0.344132444784	0.634626658026
yhp1		-0.199787072304	0.579176443847
mig3		-0.0561822462815	0.522401687882
rox1		-0.0281626498827	0.511233786762
gln3		0.070627145097	0.471847252846
opi1		0.0896581575151	0.464279433719
arr1		0.122863314874	0.451107667982
rtg1		0.155269800764	0.438304311175
rsf2		0.334596499003	0.368964743115
zap1		0.341994204659	0.366177626805
pdr3		0.391663269209	0.347653516485
xbp1		0.84466727442	0.19914831803
fkh2		0.904843989847	0.182774021613
sfp1		1.28759682398	0.0989431727478
skn7		1.29725340276	0.0972720057948
cst6		1.35685511501	0.0874136255378
mig2		1.54315110249	0.0613970590652
met4		1.55845797869	0.0595623609127
aft2		1.62745396373	0.0518203592119
rtg3		1.72961067707	0.0418499285667
mig1		1.84486420494	0.0325286474144
gcn4		1.94815711252	0.0256980833711
aft1		1.95630999019	0.0252143240246
mot3		2.008409613	0.0222998911084
stp2		2.6766262089	0.00371837754274
gcr1		2.82716040063	0.00234813989348
abf1		3.04955095042	0.00114591877513
mcm1		3.26961734775	0.000538465289328
azf1		3.51298473802	0.000221551464109
leu3		3.58713220189	0.000167167418652
tec1		3.59684362812	0.000161050991785
rpn4		3.98775899751	3.3350185021e-05
yox1		4.02027546112	2.90650656428e-05
mga1		4.18479036632	1.42714693088e-05
pdr1		4.3077775148	8.24515656592e-06
fkh1		4.33368489375	7.33170089459e-06
hsf1		4.59588707925	2.15456015495e-06
rme1		4.65111240058	1.65074656792e-06
stp1		4.67595477662	1.46294542999e-06
gcr2		4.84249640678	6.41089775391e-07
swi5		5.04052448788	2.3212885729e-07
swi4		5.18732011616	1.06670915609e-07
adr1		5.71320805127	5.5432998861e-09
fhl1		5.85456395499	2.39131572642e-09
pip2		6.37962816401	8.87592346511e-11
pho4		9.85305643362	3.32453077744e-23
