# Supplementary material for: Inferring functional transcription factor-gene binding pairs by integrating transcription factor binding data with transcription factor knockout data
Source: BMC Syst Biol. 2013 Dec 13;7(Suppl 6):S13. doi: 10.1186/1752-0509-7-S6-S13 (PMC4029220; doi:10.1186/1752-0509-7-S6-S13)
Supplement: Additional file 6 — Validation results of our results compared to 50 randomly assigned TF-gene lists. Additional file 1 zipped the raw files for the three biological validations on the comparison of our results, both for the results generated using the dataset of Harbison et al. and the results generated using the dataset of Lee et al., to the 50 random TF-gene lists. Detailed description of the raw files is written in the file 'ReadMe.doc' in Additional File 6. [file 1752-0509-7-S6-S13-S6.zip › AddFile6/Supplementary Random Results/Expression Coherence/Harbison/expression_coherence_Hypothesis1_random_Harbison_11_40.txt]

TF	Rank Sum test	statistic	p value
elp4		-6.86642003921	0.999999999997
cst6		-6.23510079893	0.999999999774
yap1		-6.01721989385	0.999999999113
rap1		-5.35053263896	0.999999956152
ace2		-3.90688711452	0.999953253598
rsf2		-3.19031408702	0.999289408766
ifh1		-3.1732636309	0.99924632208
swi5		-3.12156759687	0.999100545279
ino4		-2.76262262522	0.997133049065
ume6		-2.73968329043	0.996925079327
upc2		-2.49059957243	0.993623612191
sut1		-2.46864554405	0.993218725696
msn4		-2.44008583543	0.992658113755
msn2		-2.18587309692	0.985587554498
sfp1		-1.93383547386	0.973433320139
rim101		-1.61611701421	0.946965491848
gcr1		-1.60412081819	0.945656288062
gcn4		-1.42760601606	0.923297354482
rtg1		-1.30831864079	0.904617372442
zap1		-1.05887597454	0.855171866352
stb5		-0.972569427427	0.834616328247
gal4		-0.619131139499	0.732085014575
fkh2		-0.553922886935	0.710184189445
mig3		-0.465664387449	0.679272126386
adr1		-0.397766551965	0.654598862556
ino2		-0.368610144885	0.643790833622
sok2		-0.35959211295	0.64042390873
mig1		-0.265666334572	0.604751903494
arr1		-0.245726629749	0.597053071722
cad1		-0.187792822527	0.574480468769
aft1		-0.163325988007	0.564869113422
oaf1		-0.0252331875487	0.510065517229
pdr1		0.0784782158678	0.468723828995
yrr1		0.157520876588	0.437417178069
haa1		0.433860915637	0.332194721586
hsf1		0.452263273126	0.32553966538
yhp1		0.461082033625	0.322369875591
rme1		0.535420098097	0.296179697754
hap4		0.691306325278	0.244686528831
mot3		0.692676696369	0.244256233344
spt2		0.813460716836	0.207976980056
fhl1		0.861625770644	0.194446742501
stp2		0.921207395143	0.178471079031
aft2		0.961894758858	0.168051235792
xbp1		1.01028830862	0.15617859043
opi1		1.05437993238	0.145854503066
sko1		1.19818080555	0.115423318093
rtg3		1.30965614537	0.0951560927927
met4		1.35085729912	0.088370574505
swi4		1.38541553554	0.082962721652
hac1		1.66440514815	0.0480157459825
gln3		1.67293199183	0.0471703424883
skn7		1.85067383194	0.0321082454394
mig2		2.05181481311	0.0200938315716
rpn4		2.17670159966	0.0147514194381
pho4		2.17681810718	0.0147470707445
azf1		2.39798226556	0.00824283169423
mcm1		2.45579893013	0.00702858926088
rox1		2.69039227837	0.00356840359305
leu3		3.10883901396	0.000939120141013
nrg1		3.22318821214	0.000633861130193
pdr3		3.25124119678	0.00057451166787
mga1		3.32326945773	0.000444844644993
fkh1		3.78184849463	7.78340498407e-05
stp1		4.05885501422	2.46569591682e-05
mbp1		4.16650415065	1.54653131861e-05
gcr2		4.39063049013	5.65112321134e-06
pip2		4.47924420644	3.74538978702e-06
yox1		5.57723846164	1.2218339231e-08
abf1		6.85757284164	3.50201572036e-12
tec1		7.33783969775	1.08534464493e-13
