# Supplementary material for: Inferring functional transcription factor-gene binding pairs by integrating transcription factor binding data with transcription factor knockout data
Source: BMC Syst Biol. 2013 Dec 13;7(Suppl 6):S13. doi: 10.1186/1752-0509-7-S6-S13 (PMC4029220; doi:10.1186/1752-0509-7-S6-S13)
Supplement: Additional file 6 — Validation results of our results compared to 50 randomly assigned TF-gene lists. Additional file 1 zipped the raw files for the three biological validations on the comparison of our results, both for the results generated using the dataset of Harbison et al. and the results generated using the dataset of Lee et al., to the 50 random TF-gene lists. Detailed description of the raw files is written in the file 'ReadMe.doc' in Additional File 6. [file 1752-0509-7-S6-S13-S6.zip › AddFile6/Supplementary Random Results/Expression Coherence/Harbison/expression_coherence_Hypothesis1_random_Harbison_11_5.txt]

TF	Rank Sum test	statistic	p value
abf1		-4.95093947171	0.99999963072
yrr1		-4.40495654676	0.999994709746
nrg1		-4.11583506687	0.999980710994
ume6		-3.65619176374	0.999872005056
ace2		-3.19280723126	0.999295515146
arr1		-3.10338278865	0.999043389983
met4		-3.09399270971	0.999012588305
rim101		-2.96557282111	0.998489400946
xbp1		-2.82549484345	0.997639617608
rap1		-2.71442595875	0.996680463031
mbp1		-2.58168647336	0.995084057007
yap1		-2.26253654654	0.98816786325
elp4		-1.65826278373	0.951367781347
rsf2		-1.46968335638	0.929176233763
mot3		-1.4330998679	0.924085350401
rtg3		-1.32886870496	0.908054354888
adr1		-1.02614722798	0.847588904169
aft1		-0.672803708772	0.749463911022
msn2		-0.604734266831	0.727322212077
cst6		-0.541030332414	0.705756662069
fkh2		-0.528622670624	0.701466384803
leu3		-0.518851382941	0.698067808531
haa1		-0.433860915637	0.667805278414
pdr3		-0.365301318397	0.642556752813
rpn4		-0.347090281599	0.635738252819
gln3		-0.336449092303	0.631733882702
mig3		-0.259302675145	0.602299142242
swi4		-0.211831752249	0.583880852052
cad1		-0.0283054216051	0.511290721741
zap1		0.107548389678	0.457176969246
sko1		0.194833699975	0.422761569525
ifh1		0.2241058588	0.41133746688
sut1		0.234988943508	0.407108657388
hap4		0.352423434699	0.362260364793
opi1		0.430359156072	0.333467200737
stb5		0.598794686296	0.274654903099
spt2		0.606599782215	0.27205827241
mig1		0.612810910591	0.270000687884
gal4		0.669445146493	0.251605780382
msn4		0.755933148801	0.224844639009
rox1		0.826982902657	0.204123376128
hac1		1.00215502138	0.158134363717
rtg1		1.11810796609	0.131760442291
yhp1		1.11940723868	0.131483222118
sfp1		1.16558492982	0.121891151894
ino4		1.49615889913	0.0673061261287
sok2		1.66953481012	0.0475057188087
gcr1		1.85972863336	0.0314619644089
ino2		2.00485921742	0.0224890498429
tec1		2.01280172316	0.0220677462884
fkh1		2.02293164764	0.021540097567
oaf1		2.16475194636	0.0152033433076
stp1		2.60867057255	0.00454473493212
skn7		3.17192822273	0.000757152146849
mig2		3.43314451651	0.000298311999088
upc2		3.46773346365	0.00026243379929
yox1		4.19687942674	1.35308955299e-05
aft2		4.30639507196	8.29682925373e-06
stp2		4.55378939211	2.63440529785e-06
gcn4		4.64670810143	1.68636939233e-06
azf1		5.11824559348	1.54195431257e-07
pdr1		5.60774607882	1.02489227646e-08
mga1		5.63926098217	8.53907640545e-09
gcr2		5.82873560931	2.79244522373e-09
pho4		5.89077965478	1.92188897553e-09
mcm1		5.94533070479	1.37949633976e-09
rme1		6.00687872615	9.45644361658e-10
fhl1		6.38128805585	8.78023175749e-11
hsf1		6.73505073229	8.19363735706e-12
pip2		8.44005278875	1.58597188839e-17
swi5		9.68186297364	1.80046768849e-22
