# Supplementary material for: Inferring functional transcription factor-gene binding pairs by integrating transcription factor binding data with transcription factor knockout data
Source: BMC Syst Biol. 2013 Dec 13;7(Suppl 6):S13. doi: 10.1186/1752-0509-7-S6-S13 (PMC4029220; doi:10.1186/1752-0509-7-S6-S13)
Supplement: Additional file 6 — Validation results of our results compared to 50 randomly assigned TF-gene lists. Additional file 1 zipped the raw files for the three biological validations on the comparison of our results, both for the results generated using the dataset of Harbison et al. and the results generated using the dataset of Lee et al., to the 50 random TF-gene lists. Detailed description of the raw files is written in the file 'ReadMe.doc' in Additional File 6. [file 1752-0509-7-S6-S13-S6.zip › AddFile6/Supplementary Random Results/Expression Coherence/Harbison/expression_coherence_Hypothesis1_random_Harbison_11_6.txt]

TF	Rank Sum test	statistic	p value
ace2		-6.21201140216	0.999999999738
zap1		-4.74454477703	0.999998955121
yap1		-4.02778159264	0.999971847194
gcn4		-3.66436338182	0.999876022727
mbp1		-3.29735143482	0.999511993531
ume6		-2.85865190626	0.997872773227
rme1		-2.78238758172	0.997301972202
rsf2		-2.39617682672	0.991716452112
sok2		-2.32601704994	0.989991179435
sut1		-2.23795818268	0.987388108879
abf1		-2.23654611801	0.987341990045
upc2		-2.22244808179	0.986873480497
mig3		-2.14032749776	0.983835845375
azf1		-2.1300926231	0.983418016377
pdr3		-1.72452746647	0.957693667535
mig1		-1.36203879129	0.913407178339
msn4		-1.30920668668	0.90476782609
arr1		-1.24525583252	0.893481137345
haa1		-1.08465228909	0.86096215669
aft2		-1.05700618263	0.854745617112
ifh1		-1.03766662352	0.850287355579
spt2		-0.984642999806	0.83760026985
xbp1		-0.957289577676	0.830789442795
mig2		-0.850521002751	0.802482255697
msn2		-0.828557815505	0.796322666608
ino2		-0.552177098458	0.709586488334
hac1		-0.535569704792	0.703872014454
yrr1		-0.396781719659	0.654235783919
sko1		-0.387682748043	0.650874587851
ino4		-0.355393436328	0.638852567299
skn7		-0.279689160749	0.610142002476
met4		-0.137539486	0.55469780801
rtg3		0.0618004000137	0.475360892467
hsf1		0.106805957756	0.457471460455
cst6		0.213320005194	0.41553868538
rox1		0.321702403702	0.373839078345
gln3		0.383792563192	0.350566100234
aft1		0.645230804332	0.259388813276
rpn4		0.800740335506	0.21164099316
rtg1		0.82472867543	0.204762823938
stp2		0.967455256229	0.166658249294
yhp1		1.265681539	0.102813560157
cad1		1.31253820489	0.0946693020997
nrg1		1.40165501706	0.0805091446967
stp1		1.45849155385	0.0723525507603
mcm1		1.51183346174	0.065288117268
fkh1		1.52656296823	0.0634348606809
sfp1		1.55888761823	0.0595114906967
gcr2		1.72780137908	0.0420119200352
pho4		1.74839000544	0.0401982586848
gal4		1.76534311054	0.0387530591317
swi5		1.86140236065	0.0313436887376
elp4		2.35268662998	0.00931916701972
rim101		2.56866846622	0.00510450380715
gcr1		2.57901014389	0.00495419385156
fkh2		2.60465482005	0.00459834303269
opi1		2.65746778875	0.00393650568539
stb5		2.74650183183	0.00301172748181
pip2		3.14019016489	0.000844190990157
yox1		3.26296593903	0.00055126384965
mot3		3.28980270021	0.000501288275308
pdr1		4.13096275156	1.80623559367e-05
hap4		4.74531788031	1.04089572527e-06
oaf1		4.845123958	6.32663268983e-07
mga1		5.01917672151	2.59466974024e-07
leu3		5.08418320934	1.84605714601e-07
swi4		6.54033026447	3.06915638349e-11
fhl1		7.18109952194	3.45764941118e-13
rap1		7.55562977847	2.08418977701e-14
adr1		7.56161735932	1.99044003111e-14
tec1		8.54976657568	6.16688459782e-18
