# Supplementary material for: Inferring functional transcription factor-gene binding pairs by integrating transcription factor binding data with transcription factor knockout data
Source: BMC Syst Biol. 2013 Dec 13;7(Suppl 6):S13. doi: 10.1186/1752-0509-7-S6-S13 (PMC4029220; doi:10.1186/1752-0509-7-S6-S13)
Supplement: Additional file 6 — Validation results of our results compared to 50 randomly assigned TF-gene lists. Additional file 1 zipped the raw files for the three biological validations on the comparison of our results, both for the results generated using the dataset of Harbison et al. and the results generated using the dataset of Lee et al., to the 50 random TF-gene lists. Detailed description of the raw files is written in the file 'ReadMe.doc' in Additional File 6. [file 1752-0509-7-S6-S13-S6.zip › AddFile6/Supplementary Random Results/Expression Coherence/Harbison/expression_coherence_Hypothesis1_random_Harbison_11_7.txt]

TF	Rank Sum test	statistic	p value
elp4		-7.99267841394	1.0
ume6		-4.7965978328	0.999999193084
cst6		-4.01093145228	0.999969760165
mig1		-3.64788509046	0.999867796082
oaf1		-2.93648350952	0.998340217654
yrr1		-2.84522871572	0.997781022778
yhp1		-2.6293941153	0.995723141759
fkh2		-2.59630917754	0.995288438453
ifh1		-2.40113420143	0.991827829439
aft2		-2.37491569445	0.9912235206
yox1		-2.36988604996	0.991103215866
ino4		-2.29596662774	0.989161105209
gal4		-2.26733095131	0.988314991967
gln3		-2.14209802712	0.983907202681
mbp1		-1.89311583803	0.970828766806
sok2		-1.64611599605	0.950130060134
rtg3		-1.1662023671	0.87823368212
stb5		-1.09706032774	0.863692489425
skn7		-1.04155817093	0.851191714844
sut1		-0.979300831838	0.836284320217
rsf2		-0.851315143034	0.802702842393
ino2		-0.351344581769	0.637335073652
rpn4		-0.303736636902	0.619335728192
arr1		-0.249340256657	0.598451202946
rtg1		-0.0523079355437	0.520858334837
nrg1		-0.0324581151842	0.512946641172
rap1		-0.00456784346242	0.50182229955
yap1		0.0681384115812	0.472837726688
spt2		0.10139258299	0.459619412025
sko1		0.232710992753	0.407992916281
aft1		0.318330423774	0.375117154415
cad1		0.371418857102	0.355162791273
msn4		0.546634255423	0.292315015047
ace2		0.568459719594	0.284861424741
opi1		0.606089144802	0.272227779445
haa1		0.650791373456	0.257590584806
rim101		0.661380593284	0.254184134159
zap1		0.690760571786	0.244858008591
msn2		0.701245338278	0.241574959991
abf1		0.751429613702	0.22619707304
stp2		0.907958007913	0.181950203999
hac1		0.96912613248	0.166241130318
mig3		1.4423711305	0.0745988517929
tec1		1.44411518497	0.0743532886686
leu3		1.62059340411	0.0525524338765
hap4		1.68273402392	0.0462132960341
pdr3		1.78716187592	0.0369556645713
pip2		2.04142332998	0.0206043837387
sfp1		2.11123015824	0.0173762669104
stp1		2.42567675839	0.00763993645223
adr1		2.58731636964	0.00483633683428
gcr1		2.68695830215	0.0036052976779
rme1		3.12633258645	0.000885006254307
upc2		3.23637069814	0.000605300291533
mga1		3.24583908803	0.000585525051422
mot3		3.33002263742	0.000434194618608
azf1		3.33669942008	0.000423897914165
xbp1		3.60060128351	0.000158741061563
hsf1		3.62127494816	0.000146577378221
gcr2		3.72053007151	9.94025334286e-05
met4		3.87467458095	5.33836392146e-05
mig2		4.06767996706	2.3741766817e-05
swi5		4.51424395183	3.17715201506e-06
rox1		4.52077754141	3.08064541799e-06
pdr1		4.8280658001	6.89327719876e-07
pho4		4.98193907679	3.14751279406e-07
gcn4		5.99613690958	1.0103334041e-09
fkh1		6.07568696603	6.17290199022e-10
fhl1		6.61677503155	1.8355976489e-11
swi4		7.09968029164	6.25229102964e-13
mcm1		9.25611819387	1.05999807743e-20
