# Supplementary material for: Inferring functional transcription factor-gene binding pairs by integrating transcription factor binding data with transcription factor knockout data
Source: BMC Syst Biol. 2013 Dec 13;7(Suppl 6):S13. doi: 10.1186/1752-0509-7-S6-S13 (PMC4029220; doi:10.1186/1752-0509-7-S6-S13)
Supplement: Additional file 6 — Validation results of our results compared to 50 randomly assigned TF-gene lists. Additional file 1 zipped the raw files for the three biological validations on the comparison of our results, both for the results generated using the dataset of Harbison et al. and the results generated using the dataset of Lee et al., to the 50 random TF-gene lists. Detailed description of the raw files is written in the file 'ReadMe.doc' in Additional File 6. [file 1752-0509-7-S6-S13-S6.zip › AddFile6/Supplementary Random Results/Expression Coherence/Harbison/expression_coherence_Hypothesis1_random_Harbison_11_8.txt]

TF	Rank Sum test	statistic	p value
mbp1		-5.35951121853	0.999999958276
mig3		-3.79122119619	0.999925045816
ume6		-3.68854418386	0.999887229568
yap1		-3.34617963723	0.999590333517
rtg3		-3.29111145773	0.999501038171
spt2		-3.08247247198	0.998973556416
pdr3		-2.92984342804	0.998304335826
gcn4		-2.79446148079	0.99740068832
zap1		-2.71096113292	0.996645575512
aft1		-2.70847895093	0.996620380021
azf1		-2.26743420365	0.988318142984
rsf2		-2.11981706014	0.982989261995
sut1		-1.91979730753	0.972558246446
mga1		-1.85785021921	0.968404856346
sok2		-1.71108431897	0.956467225761
upc2		-1.69058164215	0.954541633364
ifh1		-1.47457888605	0.929837102587
rme1		-1.41508110231	0.921477640857
ace2		-1.34183739553	0.910175637912
sko1		-1.18264140338	0.881524351893
fkh1		-0.988128375235	0.838455109695
rpn4		-0.849662273491	0.802243560537
msn2		-0.771061858048	0.779664866408
met4		-0.666065632905	0.747315424957
mcm1		-0.64307760752	0.739913128203
fkh2		-0.630833830083	0.735925409537
aft2		-0.483210185062	0.685526747862
nrg1		-0.475105661009	0.682644168135
haa1		-0.433860915637	0.667805278414
mig2		-0.382120910388	0.648814158824
abf1		-0.329097535216	0.628959016406
cad1		-0.166527835738	0.566129210378
hsf1		0.00490847624358	0.498041809157
mot3		0.0341046251183	0.486396860161
adr1		0.217213959296	0.41402080322
ino2		0.282089776557	0.388937336083
arr1		0.43435795435	0.332014262538
rtg1		0.469737666226	0.319271226827
mig1		0.633655082678	0.263152972308
xbp1		0.685671081588	0.246460273273
stp2		0.795213222239	0.213244740856
msn4		0.838523430001	0.20086839719
gln3		0.856451149611	0.195874141266
hac1		0.897633221067	0.18469056093
rox1		0.958384858701	0.168934363722
gcr1		1.13336244233	0.12853103969
yrr1		1.33506509964	0.0909275204068
gal4		1.41941830927	0.0778885488066
swi4		1.56846270212	0.0583865939162
cst6		1.8158428311	0.0346972424842
ino4		2.04536400242	0.0204094925604
stp1		2.10217407525	0.0177690149461
opi1		2.1069667016	0.0175602330125
rim101		2.13784959369	0.0162644762053
skn7		2.31988608872	0.0101735201595
gcr2		2.33865715529	0.00967659211109
leu3		2.51674273278	0.00592226405414
stb5		2.61657420801	0.00444085280427
yhp1		2.66873372526	0.00380688921699
oaf1		2.93552712734	0.00166490747493
yox1		2.9476518031	0.00160098749253
pdr1		3.01135877677	0.00130040675762
sfp1		3.40667818237	0.000328793061314
elp4		3.76591825375	8.29690411187e-05
pho4		4.80495025016	7.73949946557e-07
pip2		4.97093098408	3.33160835997e-07
fhl1		4.97594146798	3.24656336263e-07
hap4		5.24615388496	7.76535981645e-08
swi5		5.28005200914	6.45736111497e-08
rap1		6.68761340536	1.13419708205e-11
tec1		7.73324649949	5.24190093654e-15
