# Supplementary material for: Inferring functional transcription factor-gene binding pairs by integrating transcription factor binding data with transcription factor knockout data
Source: BMC Syst Biol. 2013 Dec 13;7(Suppl 6):S13. doi: 10.1186/1752-0509-7-S6-S13 (PMC4029220; doi:10.1186/1752-0509-7-S6-S13)
Supplement: Additional file 6 — Validation results of our results compared to 50 randomly assigned TF-gene lists. Additional file 1 zipped the raw files for the three biological validations on the comparison of our results, both for the results generated using the dataset of Harbison et al. and the results generated using the dataset of Lee et al., to the 50 random TF-gene lists. Detailed description of the raw files is written in the file 'ReadMe.doc' in Additional File 6. [file 1752-0509-7-S6-S13-S6.zip › AddFile6/Supplementary Random Results/Expression Coherence/Harbison/expression_coherence_Hypothesis1_random_Harbison_11_9.txt]

TF	Rank Sum test	statistic	p value
ace2		-7.1623388811	1.0
nrg1		-5.5163540499	0.999999982695
abf1		-4.7671593046	0.999999065792
pho4		-4.65323130908	0.999998366133
upc2		-3.5289519765	0.999791395583
mig2		-2.20261165005	0.986188933954
ino2		-1.72931623431	0.958123743666
rtg1		-1.68770623653	0.954266182982
gcn4		-1.67288237454	0.952824772891
ume6		-1.34541054589	0.910753654258
leu3		-1.21914732253	0.888605859298
rtg3		-1.04500313702	0.851989240169
rox1		-0.936597313882	0.825517132885
cst6		-0.909370850443	0.818422798404
aft1		-0.839979967219	0.799540190626
yhp1		-0.836307412712	0.798509007976
rsf2		-0.78513703801	0.78381338703
sfp1		-0.772282241412	0.780026359483
yap1		-0.63305095454	0.7366498156
ino4		-0.550306589351	0.70894544728
gal4		-0.467677016665	0.679992210318
aft2		-0.452708300998	0.674620599297
pdr3		-0.278881690171	0.609832189787
msn4		-0.235820135182	0.593213878436
hsf1		-0.207150124001	0.582053691168
hac1		-0.0175596624522	0.507004931794
haa1		0.0	0.5
msn2		0.034908259885	0.486076447097
sko1		0.065704646112	0.473806486673
gln3		0.148045361838	0.44115348454
opi1		0.161384683527	0.435895214661
ifh1		0.237288556376	0.406216469655
stb5		0.310295960179	0.378167951482
elp4		0.343269326451	0.365697927183
arr1		0.411230742138	0.340451674112
rme1		0.475136916835	0.317344693481
sok2		0.567717380004	0.285113444113
mig3		0.66446310506	0.253196977636
mot3		0.850263584847	0.197589278728
zap1		0.908275980595	0.181866214758
gcr2		0.916283664321	0.179759066856
mbp1		1.04637806583	0.147693257775
mga1		1.06880119968	0.142579629326
xbp1		1.09309882572	0.137175205763
rap1		1.11814681145	0.131752148181
rim101		1.12449900642	0.130400695891
spt2		1.46884431449	0.0709375106597
oaf1		1.57256009789	0.0579103565799
cad1		1.69516428476	0.0450221300337
mig1		1.69992359569	0.0445726489797
tec1		1.8326551892	0.0334269326002
azf1		1.90845948649	0.0281659273299
stp2		1.91941122928	0.0274661554611
met4		1.99157821453	0.0232086778219
yox1		2.12647572777	0.016731834091
gcr1		2.19475944581	0.0140904289905
swi4		2.56523912607	0.00515523603951
mcm1		2.60028965812	0.00465725508753
swi5		2.77655123341	0.00274694878583
adr1		3.05319685812	0.00113208676669
stp1		3.10021426792	0.000966903471123
fkh2		3.39412321068	0.000344243546516
hap4		3.43393669822	0.000297441551744
sut1		4.00226170702	3.13699223779e-05
pip2		4.44466298101	4.40148765122e-06
pdr1		4.52674447187	2.99496479376e-06
rpn4		4.56311401687	2.52002127198e-06
skn7		4.86435083422	5.74165353111e-07
yrr1		5.01027371033	2.71763377658e-07
fhl1		6.76014992245	6.89245111293e-12
fkh1		8.57980690033	4.7516269568e-18
