# Supplementary material for: Inferring functional transcription factor-gene binding pairs by integrating transcription factor binding data with transcription factor knockout data
Source: BMC Syst Biol. 2013 Dec 13;7(Suppl 6):S13. doi: 10.1186/1752-0509-7-S6-S13 (PMC4029220; doi:10.1186/1752-0509-7-S6-S13)
Supplement: Additional file 6 — Validation results of our results compared to 50 randomly assigned TF-gene lists. Additional file 1 zipped the raw files for the three biological validations on the comparison of our results, both for the results generated using the dataset of Harbison et al. and the results generated using the dataset of Lee et al., to the 50 random TF-gene lists. Detailed description of the raw files is written in the file 'ReadMe.doc' in Additional File 6. [file 1752-0509-7-S6-S13-S6.zip › AddFile6/Supplementary Random Results/Expression Coherence/Harbison/expression_coherence_Hypothesis1_random_Harbison_12_1.txt]

TF	Rank Sum test	statistic	p value
elp4		-5.19319294914	0.999999896641
rme1		-3.32378572462	0.999555977998
fkh2		-2.56303314112	0.994811892826
cst6		-2.13635031689	0.983674564775
aft2		-1.90025501385	0.971300169072
nrg1		-1.82271660423	0.965826837923
leu3		-1.71618895824	0.956936268255
rim101		-1.69822158327	0.955267025785
gal4		-1.60257274631	0.94548549261
rsf2		-1.51659667852	0.935315727745
ume6		-1.35627505812	0.912494165877
sok2		-1.29647481549	0.902594024416
met4		-1.11481788096	0.867535763803
rox1		-1.07417849187	0.858628654874
gcr1		-0.899758950702	0.815875728033
yap1		-0.83732239554	0.79879431299
pdr1		-0.834619828566	0.79803410288
hsf1		-0.813167055838	0.791938857586
yhp1		-0.65576971224	0.744013846551
mbp1		-0.519454508809	0.698278085903
cad1		-0.390513201651	0.651921452398
arr1		-0.266307573214	0.604998829472
aft1		-0.12861725896	0.551169745467
rpn4		-0.117152938626	0.546630570218
ace2		-0.044971096585	0.517934826389
rtg1		-0.0229728917845	0.509164051768
mot3		0.0225840098455	0.490991049435
sfp1		0.146202078399	0.441880932434
adr1		0.183800612557	0.427084937787
opi1		0.210462344876	0.41665341895
mig1		0.27457738051	0.391820473176
sut1		0.323988264279	0.372973459595
mig3		0.415766655631	0.338790380366
fkh1		0.417397402292	0.338193877322
xbp1		0.472898337648	0.318142855495
zap1		0.50311948013	0.307440135769
mcm1		0.50428663655	0.30702998341
pho4		0.549799885214	0.291228318701
rtg3		0.594151163776	0.276205506513
swi4		0.69445318368	0.243699025395
ino4		0.952013252489	0.170545130444
tec1		1.00662094536	0.157058482573
azf1		1.00683723372	0.157006499287
pdr3		1.16889942567	0.121222077476
sko1		1.22263002797	0.110734733117
mig2		1.22883467886	0.109566898212
ino2		1.39405117398	0.0816510759536
stb5		1.53193738516	0.062768943443
gln3		1.70552913572	0.0440478915623
msn4		1.83420590706	0.033311717461
upc2		1.95059971996	0.0255523402791
pip2		2.09803373875	0.0179510825446
skn7		2.1977351779	0.0139839915797
gcn4		2.3583940474	0.00917709922021
stp1		2.40686009763	0.00804516622742
hap4		2.69662953201	0.00350225746544
spt2		2.72552864146	0.00320993031131
swi5		3.12047929808	0.00090278494385
msn2		3.87892370134	5.24598270342e-05
yrr1		4.30347917661	8.40683288085e-06
stp2		4.37737727701	6.00579767306e-06
oaf1		4.43989958891	4.50004299623e-06
hac1		5.38775888754	3.56708351583e-08
yox1		5.55445677508	1.39238205258e-08
mga1		6.12224165066	4.6133972852e-10
fhl1		6.33934756814	1.15370087283e-10
gcr2		7.081044051	7.15362049042e-13
abf1		7.9812488653	7.24300311203e-16
rap1		8.74136548632	1.15154814858e-18
