# Supplementary material for: Inferring functional transcription factor-gene binding pairs by integrating transcription factor binding data with transcription factor knockout data
Source: BMC Syst Biol. 2013 Dec 13;7(Suppl 6):S13. doi: 10.1186/1752-0509-7-S6-S13 (PMC4029220; doi:10.1186/1752-0509-7-S6-S13)
Supplement: Additional file 6 — Validation results of our results compared to 50 randomly assigned TF-gene lists. Additional file 1 zipped the raw files for the three biological validations on the comparison of our results, both for the results generated using the dataset of Harbison et al. and the results generated using the dataset of Lee et al., to the 50 random TF-gene lists. Detailed description of the raw files is written in the file 'ReadMe.doc' in Additional File 6. [file 1752-0509-7-S6-S13-S6.zip › AddFile6/Supplementary Random Results/Expression Coherence/Harbison/expression_coherence_Hypothesis1_random_Harbison_12_10.txt]

TF	Rank Sum test	statistic	p value
sfp1		-7.9154951096	1.0
skn7		-5.77975557661	0.99999999626
elp4		-4.1276554573	0.999981675967
met4		-3.8681817521	0.999945175038
tec1		-2.93152968994	0.998313514383
mcm1		-2.66198374021	0.996115918458
mig2		-2.48321660212	0.993489905485
hap4		-2.15289712799	0.984336617867
yap1		-2.1087152818	0.982515417522
cad1		-1.93954890153	0.973782731988
stb5		-1.82756691502	0.966192712501
ace2		-1.74687747184	0.959670702809
mig1		-1.70996399371	0.956363734263
abf1		-1.70171136633	0.955595255683
ino4		-1.59044882329	0.944133163706
sok2		-1.30662618429	0.904330150337
gcr1		-1.11328126753	0.867206175448
hsf1		-1.09710230849	0.863701664395
upc2		-0.996022943884	0.840380501301
rap1		-0.988453213586	0.838534631383
gln3		-0.712480430759	0.761916337369
rsf2		-0.595693510808	0.724310002965
zap1		-0.59029884725	0.722504843957
rim101		-0.551241009423	0.709265764445
ino2		-0.36951247985	0.644127113613
azf1		-0.361693620233	0.64120950247
pdr1		-0.32843687356	0.628709316616
sut1		-0.31565721281	0.623868646709
oaf1		-0.274753707804	0.608247267226
yhp1		-0.202600729267	0.580276440025
fkh1		-0.119938227752	0.547733959165
xbp1		-0.0762739254271	0.530399415053
cst6		0.122541681355	0.451235018882
aft2		0.300196616882	0.38201359274
gal4		0.463596363342	0.321468480174
leu3		0.467214731562	0.320173127447
gcn4		0.504054250401	0.307111627381
aft1		0.52672375241	0.299192719299
arr1		0.543994105704	0.293222764485
rme1		0.891133267016	0.186428839904
pdr3		0.976996728765	0.16428538593
mig3		1.01865526912	0.154183327727
opi1		1.03355765404	0.150671502243
rtg3		1.29304526243	0.0979977025054
rpn4		1.33473895605	0.0909808994107
mot3		1.37595171095	0.0844182919874
sko1		1.41881498031	0.0779764820599
rtg1		1.60619735584	0.0541152770766
nrg1		1.64914363973	0.0495591055423
fkh2		2.50506873343	0.0061213799724
msn2		2.69204286525	0.00355079085576
yox1		2.88927318421	0.00193066728659
msn4		3.05507223441	0.0011250316129
fhl1		3.13089871673	0.000871361263081
pip2		3.2599918312	0.000557077113291
stp1		3.35875675937	0.000391469748166
adr1		3.43996832272	0.000290891137871
hac1		3.8587557537	5.69828819379e-05
mbp1		4.42694444595	4.77886676686e-06
pho4		4.57638601617	2.36538637431e-06
stp2		4.58167528307	2.30632872297e-06
rox1		5.49329269583	1.97254068287e-08
spt2		5.6525303965	7.90514138314e-09
ume6		6.17965766016	3.21203757313e-10
yrr1		6.34573292745	1.10684490401e-10
gcr2		6.37188141357	9.33616228432e-11
swi4		7.21667173722	2.66376852259e-13
swi5		7.69404033112	7.12800426266e-15
mga1		11.1342299663	4.27402793586e-29
