# Supplementary material for: Inferring functional transcription factor-gene binding pairs by integrating transcription factor binding data with transcription factor knockout data
Source: BMC Syst Biol. 2013 Dec 13;7(Suppl 6):S13. doi: 10.1186/1752-0509-7-S6-S13 (PMC4029220; doi:10.1186/1752-0509-7-S6-S13)
Supplement: Additional file 6 — Validation results of our results compared to 50 randomly assigned TF-gene lists. Additional file 1 zipped the raw files for the three biological validations on the comparison of our results, both for the results generated using the dataset of Harbison et al. and the results generated using the dataset of Lee et al., to the 50 random TF-gene lists. Detailed description of the raw files is written in the file 'ReadMe.doc' in Additional File 6. [file 1752-0509-7-S6-S13-S6.zip › AddFile6/Supplementary Random Results/Expression Coherence/Harbison/expression_coherence_Hypothesis1_random_Harbison_12_11.txt]

TF	Rank Sum test	statistic	p value
elp4		-4.07081239677	0.999976575266
gln3		-3.66717868773	0.999877379288
pho4		-3.1821464753	0.999269060677
ace2		-2.46694154478	0.99318636991
cst6		-1.60151296568	0.945368324692
arr1		-1.58347201704	0.943343040104
mot3		-1.57614083526	0.942503325018
hac1		-1.50829003719	0.934259844023
mig2		-1.33811332234	0.909570250722
tec1		-1.33633520415	0.909280132619
mcm1		-0.986205396902	0.83798383426
hsf1		-0.90377722451	0.816943229573
yap1		-0.62207568087	0.733053947415
hap4		-0.599364920084	0.725535217687
rsf2		-0.336532236834	0.631765226892
stb5		-0.231388605233	0.59149354165
adr1		-0.225978702432	0.589391007552
oaf1		-0.0609756758183	0.524310709557
pdr3		0.151980328104	0.43960122565
aft2		0.221031175753	0.412534079252
nrg1		0.22926546801	0.409331295616
azf1		0.261544708169	0.396836238405
rim101		0.307478484863	0.379239598479
rap1		0.333610035155	0.369336922372
gcr1		0.339411791908	0.367149768305
stp1		0.383588415299	0.350641763816
yhp1		0.482437981608	0.314747422578
msn2		0.564692439316	0.286141488858
gal4		0.570458058354	0.284183530604
sko1		0.621449406703	0.267151986511
rtg3		0.66458765317	0.253157134245
aft1		0.693937642065	0.243860657994
fkh1		0.805282584376	0.210328314676
spt2		0.892908619826	0.185953055316
xbp1		0.915287105126	0.180020463397
yox1		0.926077936177	0.177202739663
rtg1		0.997807943653	0.159186248741
mbp1		1.03501690893	0.15033050731
cad1		1.06816846334	0.14272226382
rme1		1.08065645515	0.139924979863
leu3		1.10681077901	0.13418787346
zap1		1.25858646569	0.104089869048
msn4		1.3240280091	0.0927468713472
mig3		1.33142395947	0.091524775045
sok2		1.3979885035	0.0810582597724
sut1		1.49717695061	0.0671736105984
rpn4		1.53612203459	0.062254226518
pdr1		1.54658523876	0.0609816457189
pip2		1.73596568838	0.0412849508129
mga1		1.82664108886	0.0338768755947
mig1		1.83922703894	0.03294089963
stp2		1.89916146427	0.0287716248681
ino4		2.00390769872	0.0225399743554
sfp1		2.12640207204	0.0167348976956
fhl1		2.14518608129	0.0159689860077
rox1		2.15658407464	0.0155190432438
abf1		2.18425365146	0.0144718072454
met4		2.32662244882	0.00999268433083
swi5		2.33733722485	0.00971082821228
opi1		2.42135885887	0.00773130216835
gcr2		2.56827107284	0.00511035982422
swi4		2.6161089929	0.00444690813951
ume6		2.89416158348	0.00190086234327
upc2		3.10031010336	0.000966590648458
yrr1		3.23548384982	0.000607183775227
gcn4		3.6210860663	0.000146684446241
skn7		3.85829294823	5.70908697766e-05
ino2		4.21454352018	1.25141944488e-05
fkh2		4.43916745619	4.5153766503e-06
