# Supplementary material for: Inferring functional transcription factor-gene binding pairs by integrating transcription factor binding data with transcription factor knockout data
Source: BMC Syst Biol. 2013 Dec 13;7(Suppl 6):S13. doi: 10.1186/1752-0509-7-S6-S13 (PMC4029220; doi:10.1186/1752-0509-7-S6-S13)
Supplement: Additional file 6 — Validation results of our results compared to 50 randomly assigned TF-gene lists. Additional file 1 zipped the raw files for the three biological validations on the comparison of our results, both for the results generated using the dataset of Harbison et al. and the results generated using the dataset of Lee et al., to the 50 random TF-gene lists. Detailed description of the raw files is written in the file 'ReadMe.doc' in Additional File 6. [file 1752-0509-7-S6-S13-S6.zip › AddFile6/Supplementary Random Results/Expression Coherence/Harbison/expression_coherence_Hypothesis1_random_Harbison_12_12.txt]

TF	Rank Sum test	statistic	p value
gln3		-4.1161655387	0.999980738616
elp4		-3.98165702876	0.999965781758
pho4		-3.29054615393	0.999500034516
ace2		-2.1929215492	0.98584348408
arr1		-1.83061502727	0.966420988
mot3		-1.65867005643	0.951408851803
hap4		-1.49223198419	0.932180829855
cst6		-1.48502207581	0.931231011836
hac1		-1.46027331316	0.92789251329
tec1		-1.42114231967	0.922362305418
mig2		-1.29361955699	0.902101568104
azf1		-1.16889238623	0.878776504264
mcm1		-0.82172121191	0.79438220809
hsf1		-0.634227322931	0.737033760668
yap1		-0.506707394835	0.69381992941
stb5		-0.33347496074	0.630612106364
adr1		-0.276477379127	0.608909284185
rsf2		-0.218903211997	0.586637277831
oaf1		-0.164084732555	0.565167779716
pdr3		0.155284248281	0.438298616518
stp1		0.185505872972	0.426416137123
nrg1		0.208455958059	0.417436483803
aft2		0.215437449972	0.41471313729
rim101		0.392184329601	0.347461010879
gcr1		0.454578819584	0.324706137662
fhl1		0.477359056233	0.316553232216
msn2		0.554425304055	0.289643906297
yhp1		0.567201962608	0.285288487396
gal4		0.570458058354	0.284183530604
cad1		0.658321029646	0.255165933826
rtg3		0.668918699444	0.251773670548
sko1		0.716374885148	0.236879949196
aft1		0.727838540241	0.233356214578
fkh1		0.754737612015	0.225203217016
leu3		0.774507206748	0.219315454034
rap1		0.893890748489	0.185690174099
rtg1		0.921381054888	0.178425758152
xbp1		0.930541890211	0.176045292761
yox1		0.938926875597	0.173884144752
mbp1		0.955377136112	0.169693506042
spt2		0.990621274594	0.160935272689
rpn4		1.00380307665	0.157736770572
rme1		1.08764719132	0.138375444524
zap1		1.28852154958	0.09878223618
mig3		1.33789503583	0.0904653278078
sok2		1.36270041195	0.0864884739817
sut1		1.37696989625	0.084260777642
msn4		1.49197810122	0.0678524431422
mig1		1.78445201163	0.0371751229847
stp2		1.80952233915	0.0351849464132
ino4		1.85927285144	0.0314942365526
pip2		1.87353067045	0.0304975707879
mga1		1.92219285285	0.0272907479072
pdr1		1.97053633983	0.0243884672086
sfp1		2.09054118488	0.0182846063984
rox1		2.09209401043	0.0182150534271
swi5		2.25457608636	0.0120799749377
opi1		2.323420936	0.0100782752459
ume6		2.36612395285	0.0089877125141
met4		2.52130118032	0.00584608643721
gcr2		2.57238642079	0.00505000450065
abf1		2.58489708213	0.00487040342674
swi4		2.88660891233	0.00194708971478
upc2		3.14727892043	0.00082398838207
yrr1		3.23784855473	0.000602173613764
skn7		3.33554436992	0.000425662836042
gcn4		3.74844306972	8.89678575634e-05
ino2		4.1572972733	1.61017414102e-05
fkh2		4.42226352623	4.88361119656e-06
