# Supplementary material for: Inferring functional transcription factor-gene binding pairs by integrating transcription factor binding data with transcription factor knockout data
Source: BMC Syst Biol. 2013 Dec 13;7(Suppl 6):S13. doi: 10.1186/1752-0509-7-S6-S13 (PMC4029220; doi:10.1186/1752-0509-7-S6-S13)
Supplement: Additional file 6 — Validation results of our results compared to 50 randomly assigned TF-gene lists. Additional file 1 zipped the raw files for the three biological validations on the comparison of our results, both for the results generated using the dataset of Harbison et al. and the results generated using the dataset of Lee et al., to the 50 random TF-gene lists. Detailed description of the raw files is written in the file 'ReadMe.doc' in Additional File 6. [file 1752-0509-7-S6-S13-S6.zip › AddFile6/Supplementary Random Results/Expression Coherence/Harbison/expression_coherence_Hypothesis1_random_Harbison_12_13.txt]

TF	Rank Sum test	statistic	p value
fkh2		-4.6033770615	0.999997921527
ume6		-2.90537910306	0.998165957385
rim101		-2.74668963284	0.996989996351
mot3		-2.72207022372	0.996756282238
tec1		-2.23003197956	0.98712734005
mig3		-2.10363907084	0.982295028472
rtg3		-1.98977383794	0.976692072688
opi1		-1.7441285412	0.959431660874
upc2		-1.66173886514	0.951717427583
rme1		-1.51405116528	0.93499356846
gal4		-1.4061306205	0.920157329366
rox1		-1.27699765143	0.899198461792
azf1		-1.0628092665	0.856065771811
nrg1		-0.90080318941	0.816153514259
hsf1		-0.793167909219	0.786159999195
sut1		-0.711546933168	0.761627310953
pdr3		-0.575295100678	0.717454132793
ino4		-0.549569659935	0.708692713268
yap1		-0.459120662328	0.676926240202
rpn4		-0.433049485964	0.667510590329
rsf2		-0.417048360787	0.661678482546
gcr1		-0.323659060536	0.626901915631
gln3		-0.29919521357	0.617604449428
sok2		-0.212695346314	0.58421770159
cad1		0.0267999256035	0.489309656279
ino2		0.196133739305	0.42225274447
met4		0.238763589184	0.405644452669
gcr2		0.27381761524	0.392112392898
elp4		0.296706669529	0.383345232338
mbp1		0.399596279576	0.344726948568
adr1		0.5389401293	0.294964083246
aft1		0.558563109482	0.288229961353
hap4		0.564004614326	0.28637549591
yhp1		0.641035113748	0.260749934763
cst6		0.828432276911	0.203712866777
pip2		1.00232306448	0.158093793248
zap1		1.06663430495	0.14306850163
rtg1		1.48180755154	0.069195754602
sko1		1.49250046069	0.0677839982835
xbp1		1.5051387951	0.0661441983669
pho4		1.58043857221	0.0570032320119
arr1		1.64974946405	0.0494970943698
mig1		1.74938997491	0.0401118162928
stp1		1.85270060422	0.0319626416878
skn7		1.9052266659	0.0283753066718
aft2		1.91258017235	0.0279009099973
sfp1		1.91590503028	0.0276885925492
ace2		1.92846367053	0.0268987394235
mcm1		1.96522439666	0.024694135734
pdr1		2.03175978047	0.0210889903432
gcn4		2.08708424624	0.0184402599248
msn2		2.32447942293	0.0100499065808
mig2		2.33091102071	0.0098790260206
stp2		2.38803669288	0.00846932526004
mga1		2.67945050393	0.00368715523396
spt2		2.94275312525	0.00162653860825
leu3		3.14842293336	0.000820770006658
abf1		3.1874102373	0.000717765040091
stb5		3.24446988491	0.000588347296171
hac1		3.86063876249	5.65454970616e-05
msn4		4.49212872505	3.52573893858e-06
swi4		4.6648431324	1.54426278673e-06
oaf1		4.92335910155	4.25355674201e-07
yrr1		5.38110673475	3.70146410653e-08
swi5		5.52561871005	1.64163243634e-08
fkh1		6.42938120321	6.40622230702e-11
yox1		6.81607266509	4.67814922848e-12
fhl1		7.85983572002	1.92318790917e-15
rap1		12.924334878	1.64060887315e-38
