# Supplementary material for: Inferring functional transcription factor-gene binding pairs by integrating transcription factor binding data with transcription factor knockout data
Source: BMC Syst Biol. 2013 Dec 13;7(Suppl 6):S13. doi: 10.1186/1752-0509-7-S6-S13 (PMC4029220; doi:10.1186/1752-0509-7-S6-S13)
Supplement: Additional file 6 — Validation results of our results compared to 50 randomly assigned TF-gene lists. Additional file 1 zipped the raw files for the three biological validations on the comparison of our results, both for the results generated using the dataset of Harbison et al. and the results generated using the dataset of Lee et al., to the 50 random TF-gene lists. Detailed description of the raw files is written in the file 'ReadMe.doc' in Additional File 6. [file 1752-0509-7-S6-S13-S6.zip › AddFile6/Supplementary Random Results/Expression Coherence/Harbison/expression_coherence_Hypothesis1_random_Harbison_12_14.txt]

TF	Rank Sum test	statistic	p value
leu3		-5.00705427345	0.999999723653
pdr3		-4.73740854262	0.999998917658
pho4		-3.97680029371	0.999965075611
aft2		-2.57763308377	0.995026021686
sok2		-2.45518105438	0.992959317659
ino4		-2.45495332213	0.992954855849
skn7		-2.40312010337	0.99187207625
rox1		-1.99026150119	0.976718931701
azf1		-1.81725951993	0.965411307439
swi5		-1.51528557635	0.935149950296
rpn4		-1.44165865606	0.925300653804
rme1		-1.15907024362	0.876786223075
rtg3		-0.975967085251	0.835459612188
sfp1		-0.973124428936	0.83475426796
sut1		-0.9500562366	0.828958160727
aft1		-0.728067600364	0.766713897014
cad1		-0.727043696015	0.766400405833
gal4		-0.632882216826	0.736594719241
msn4		-0.46715007104	0.67980374366
hsf1		-0.404851145701	0.657206534496
mot3		-0.277420861682	0.609271517638
mig3		-0.257225285002	0.601497567033
ino2		-0.246563736555	0.597377063903
fkh1		-0.239197250819	0.594523682835
zap1		-0.110287151177	0.543909176512
adr1		-0.025498572515	0.510171356457
yhp1		0.0199397555682	0.492045715542
tec1		0.254421346558	0.399585030625
cst6		0.277231480918	0.390801184165
mcm1		0.332260462532	0.369846295956
gln3		0.334508786119	0.368997831011
opi1		0.527197754985	0.299028133766
rim101		0.557118177064	0.288723344548
fhl1		0.585929244797	0.278961531843
sko1		0.682129083093	0.247578666058
upc2		0.800231878319	0.211788231624
ace2		0.851028405853	0.197376786803
swi4		0.860307370011	0.194809815666
elp4		0.887477216511	0.187411013618
mbp1		0.940050747932	0.173595765261
nrg1		0.953799277612	0.170092627574
rsf2		0.974370906273	0.164936204854
stb5		1.08624590645	0.138685106079
arr1		1.09637270772	0.136457851312
pip2		1.353132409	0.0880066668152
gcr1		1.43032153337	0.0763123786416
xbp1		1.54581822199	0.06107423749
mig1		1.63803415015	0.0507072850468
met4		1.71684069741	0.0430041413526
pdr1		1.83186383175	0.0334858551481
gcn4		2.03969311093	0.0206904507533
rap1		2.12677250015	0.0167194951294
mga1		2.16309884242	0.0152667890638
rtg1		2.18018346179	0.0146219325077
hac1		2.24407572013	0.0124137649271
msn2		2.25055604905	0.0122068348882
spt2		2.40219678984	0.00814846934784
ume6		2.54390262185	0.00548108201511
yap1		2.96732817482	0.00150200067336
stp1		3.58435076591	0.00016895885353
yrr1		3.67519284599	0.000118834911203
yox1		3.86971201794	5.44819935204e-05
fkh2		3.97203991061	3.5629888511e-05
stp2		4.18189918486	1.44542078222e-05
mig2		4.19463750521	1.36654157169e-05
hap4		4.34150274855	7.07557540787e-06
oaf1		4.40168840751	5.37058691397e-06
gcr2		5.91331407082	1.67645984925e-09
abf1		6.37957460793	8.87902784717e-11
