# Supplementary material for: Inferring functional transcription factor-gene binding pairs by integrating transcription factor binding data with transcription factor knockout data
Source: BMC Syst Biol. 2013 Dec 13;7(Suppl 6):S13. doi: 10.1186/1752-0509-7-S6-S13 (PMC4029220; doi:10.1186/1752-0509-7-S6-S13)
Supplement: Additional file 6 — Validation results of our results compared to 50 randomly assigned TF-gene lists. Additional file 1 zipped the raw files for the three biological validations on the comparison of our results, both for the results generated using the dataset of Harbison et al. and the results generated using the dataset of Lee et al., to the 50 random TF-gene lists. Detailed description of the raw files is written in the file 'ReadMe.doc' in Additional File 6. [file 1752-0509-7-S6-S13-S6.zip › AddFile6/Supplementary Random Results/Expression Coherence/Harbison/expression_coherence_Hypothesis1_random_Harbison_12_15.txt]

TF	Rank Sum test	statistic	p value
rme1		-7.66367185843	1.0
ume6		-6.30050719868	0.999999999852
upc2		-5.83086568934	0.999999997243
mig1		-5.54948273524	0.999999985674
elp4		-5.51210137521	0.999999982271
rpn4		-5.26673033181	0.999999930563
ino2		-4.94854598015	0.99999962615
adr1		-4.43857294422	0.999995472135
fkh1		-3.92639050053	0.99995688494
yhp1		-3.21414445478	0.999345830829
cad1		-3.16085979689	0.999213479025
gln3		-2.78317519031	0.997308513442
rsf2		-2.402274042	0.991853251417
msn4		-2.39250590357	0.991633120557
mbp1		-2.03851935575	0.979250989475
leu3		-1.9543987378	0.974672960068
opi1		-1.90249624625	0.971446845435
rtg3		-1.7984099776	0.963943968609
sfp1		-1.58700340253	0.943744062998
yrr1		-1.45172387533	0.926710801031
rtg1		-1.22697654706	0.890084297043
xbp1		-0.894947391678	0.814592394424
hap4		-0.883659457134	0.811559963806
sut1		-0.865420926534	0.806596100372
hsf1		-0.774703784818	0.780742642981
skn7		-0.713478782849	0.762225231159
aft1		-0.432350981811	0.66725683061
swi5		-0.122627365948	0.548798908452
zap1		-0.0879671324861	0.535048600341
gcn4		-0.050546590124	0.52015658836
ino4		-0.0182426098394	0.507277344726
mot3		0.180393263827	0.428421921133
mig3		0.197367828743	0.421769851686
stp2		0.369716391586	0.35579690858
arr1		0.576134674885	0.282262077783
nrg1		0.61985475738	0.267676707162
stb5		0.760689593834	0.223421245884
sko1		1.13716331606	0.127735009598
ace2		1.36548345932	0.086050574179
sok2		1.47170677694	0.0705500383832
rim101		1.54905347122	0.0606844333248
stp1		1.96824875391	0.024519711571
abf1		1.98034531008	0.0238323703672
tec1		2.27252672776	0.0115273577752
mig2		2.28433924983	0.0111758004335
cst6		2.33513197089	0.00976826381
msn2		2.38505552096	0.00853827196445
gcr1		2.47582634324	0.00664641080702
met4		2.59783249325	0.00469071229223
pdr3		2.67892860952	0.00369290695132
gal4		2.70804463745	0.00338404593841
aft2		2.72860047391	0.00318018555088
azf1		2.83493950345	0.00229171821073
spt2		2.93571239816	0.00166391350819
fkh2		3.12476373666	0.00088973961155
pdr1		3.64911516587	0.000131572561356
oaf1		3.73069570409	9.54758734489e-05
hac1		3.90300646016	4.75025829384e-05
yap1		4.52831264611	2.97282827588e-06
fhl1		4.5285372429	2.96967069161e-06
rox1		4.59739455129	2.13903510824e-06
swi4		4.89043948353	5.03055439941e-07
pip2		5.19805501763	1.00692265198e-07
pho4		5.39172405357	3.48924380255e-08
mcm1		5.53201167047	1.58289417607e-08
rap1		5.77783873519	3.78331393988e-09
gcr2		6.57140230068	2.49217933809e-11
yox1		7.83175235654	2.40558242403e-15
mga1		9.57210468187	5.23755744044e-22
