# Supplementary material for: Inferring functional transcription factor-gene binding pairs by integrating transcription factor binding data with transcription factor knockout data
Source: BMC Syst Biol. 2013 Dec 13;7(Suppl 6):S13. doi: 10.1186/1752-0509-7-S6-S13 (PMC4029220; doi:10.1186/1752-0509-7-S6-S13)
Supplement: Additional file 6 — Validation results of our results compared to 50 randomly assigned TF-gene lists. Additional file 1 zipped the raw files for the three biological validations on the comparison of our results, both for the results generated using the dataset of Harbison et al. and the results generated using the dataset of Lee et al., to the 50 random TF-gene lists. Detailed description of the raw files is written in the file 'ReadMe.doc' in Additional File 6. [file 1752-0509-7-S6-S13-S6.zip › AddFile6/Supplementary Random Results/Expression Coherence/Harbison/expression_coherence_Hypothesis1_random_Harbison_12_16.txt]

TF	Rank Sum test	statistic	p value
rme1		-4.93341819419	0.999999595986
yhp1		-3.37398281668	0.999629555038
gln3		-3.09828091459	0.999026765858
msn4		-2.73856245673	0.996914578092
cst6		-2.4301557049	0.992453831214
aft2		-2.40533368855	0.991921147714
nrg1		-2.3841423474	0.991440510424
gcn4		-2.35490643944	0.990736315054
sfp1		-1.81001992561	0.964853651378
mig3		-1.79626294411	0.963773645868
rtg3		-1.74712127173	0.959691847858
mig1		-1.55787802044	0.94036891678
skn7		-1.52608870536	0.936506112733
gal4		-1.42235384812	0.922538223026
xbp1		-1.40344022786	0.919757197907
mbp1		-1.22373899813	0.889474648477
zap1		-1.22051113969	0.888864415377
fkh2		-0.82117724913	0.794227343229
tec1		-0.719431831582	0.764062555085
aft1		-0.60643667515	0.727887589602
cad1		-0.53255280735	0.702828411141
upc2		-0.376171309852	0.646605228465
rtg1		-0.334731842733	0.63108631064
ume6		-0.278043447044	0.609510496385
mcm1		-0.270267033348	0.606522587252
azf1		-0.0998558647716	0.539770622019
arr1		-0.0918301976601	0.53658352442
sko1		-0.0140192432578	0.505592685677
ino2		0.107163744156	0.457329538862
ino4		0.264845512479	0.395564237241
elp4		0.339852121445	0.366983947135
mot3		0.435230115664	0.331697702501
sok2		0.512885823725	0.304015595212
hsf1		0.685804069475	0.246418334889
ace2		0.707154744983	0.23973515916
rsf2		0.726532212231	0.233756283798
rpn4		0.827706683607	0.203918316552
met4		0.868295356827	0.192616331691
opi1		0.981463014222	0.163182232392
stb5		1.19065078506	0.116895352937
yrr1		1.37029920284	0.0852967609047
gcr1		1.60505771329	0.0542405521112
fhl1		1.76946812505	0.03840789278
stp1		1.79217538295	0.0365524383176
rox1		1.89558762949	0.0290072971568
pdr3		1.99240152958	0.0231635098315
swi4		2.01152151656	0.022135199975
rim101		2.08368914985	0.0185942259044
mga1		2.61955092668	0.00440228126502
mig2		2.6820939544	0.00365814543306
stp2		2.74767318284	0.00300099011349
spt2		2.83005635899	0.00232699025939
pdr1		2.87235101704	0.00203715068433
adr1		3.02637380779	0.00123753054699
abf1		3.07241713639	0.00106166388241
msn2		3.10888855681	0.000938962686318
oaf1		3.24193395878	0.000593607652938
sut1		3.44301793259	0.000287630583793
leu3		3.46882531445	0.000261369612881
fkh1		3.64769770908	0.000132300344092
hap4		3.78761489566	7.60501777171e-05
pip2		3.98558187078	3.36574806924e-05
yap1		4.08877451502	2.16829067721e-05
pho4		4.20268428314	1.31884178636e-05
rap1		4.2619354508	1.01331994073e-05
yox1		4.63972816736	1.74433882852e-06
hac1		4.91983120434	4.33094396873e-07
swi5		5.12376473497	1.4974732069e-07
gcr2		5.31923419922	5.21024640145e-08
