# Supplementary material for: Inferring functional transcription factor-gene binding pairs by integrating transcription factor binding data with transcription factor knockout data
Source: BMC Syst Biol. 2013 Dec 13;7(Suppl 6):S13. doi: 10.1186/1752-0509-7-S6-S13 (PMC4029220; doi:10.1186/1752-0509-7-S6-S13)
Supplement: Additional file 6 — Validation results of our results compared to 50 randomly assigned TF-gene lists. Additional file 1 zipped the raw files for the three biological validations on the comparison of our results, both for the results generated using the dataset of Harbison et al. and the results generated using the dataset of Lee et al., to the 50 random TF-gene lists. Detailed description of the raw files is written in the file 'ReadMe.doc' in Additional File 6. [file 1752-0509-7-S6-S13-S6.zip › AddFile6/Supplementary Random Results/Expression Coherence/Harbison/expression_coherence_Hypothesis1_random_Harbison_12_17.txt]

TF	Rank Sum test	statistic	p value
rme1		-4.10863505587	0.999980099779
adr1		-3.94629711981	0.999960315443
fkh2		-3.21171842462	0.999340281866
mga1		-2.90564020766	0.998167486959
met4		-2.39610018452	0.991714719778
mbp1		-2.30111728236	0.989307498641
sfp1		-2.23589448489	0.987320658166
fhl1		-2.16448744815	0.984786520557
leu3		-2.12445560228	0.983183967601
sko1		-2.02991886112	0.978817606223
arr1		-1.94480388175	0.974100706621
hsf1		-1.92320740874	0.972772996404
tec1		-1.77082728631	0.961705286516
stb5		-1.74631159781	0.959621589171
nrg1		-1.71522085052	0.956847628252
aft2		-1.54724983324	0.9390984932
ume6		-1.27598192396	0.8990190455
sok2		-1.22565693313	0.889836098346
mig1		-1.04002327503	0.850835456322
skn7		-1.03780978133	0.850320688941
xbp1		-0.70172011393	0.758573136619
opi1		-0.585543751584	0.720908921458
pdr1		-0.477448501971	0.6834786082
yhp1		-0.45813390203	0.676571878165
pdr3		-0.407483488396	0.658173540562
swi5		-0.401978382767	0.656150032229
rtg1		-0.378436368567	0.647446772339
rap1		-0.376134571833	0.646591573159
rsf2		-0.336532236834	0.631765226892
rtg3		-0.280948133264	0.610624909113
aft1		-0.170077141189	0.567525264859
ino2		-0.134069992689	0.553326386125
cst6		-0.0616128419348	0.524564425006
azf1		-0.0138464845501	0.505523771614
spt2		0.332990284931	0.369570808295
gcn4		0.418643443338	0.337738367391
msn4		0.524742152437	0.299881225032
zap1		0.882297209413	0.188808052568
mig3		0.946394916515	0.171973598628
gln3		0.970541153229	0.165888411113
elp4		1.11749512954	0.131891340446
mcm1		1.1281381744	0.129630784686
mig2		1.35058135549	0.0884147882938
rim101		1.4567446239	0.0725934434523
upc2		1.47312724361	0.0703583643125
rpn4		1.48705189108	0.0685005531672
cad1		1.52415005468	0.063735615622
gal4		1.61050802069	0.0536434979422
msn2		1.63452793344	0.05107402293
gcr2		1.68699870516	0.0458018004679
fkh1		1.76935927035	0.0384169690467
stp2		1.9900605771	0.0232921314309
stp1		2.14746629221	0.0158780889691
gcr1		2.22960718062	0.0128867663664
yrr1		2.54243613399	0.00550413585449
rox1		2.67807835337	0.00370229473148
mot3		2.78954343832	0.00263912077072
hap4		2.94832991413	0.00159747948716
sut1		3.14402941374	0.000833193446246
ino4		3.16597821279	0.000772811849868
pho4		4.09765156422	2.08681444325e-05
oaf1		4.09825664213	2.08136793235e-05
ace2		4.2260701851	1.18903923533e-05
hac1		4.31820989737	7.86499012212e-06
swi4		4.35349718386	6.69914086817e-06
pip2		4.45997601627	4.09844125716e-06
yap1		4.66981603829	1.507347894e-06
yox1		4.72714867031	1.13847278114e-06
abf1		5.80661711743	3.18738433094e-09
