# Supplementary material for: Inferring functional transcription factor-gene binding pairs by integrating transcription factor binding data with transcription factor knockout data
Source: BMC Syst Biol. 2013 Dec 13;7(Suppl 6):S13. doi: 10.1186/1752-0509-7-S6-S13 (PMC4029220; doi:10.1186/1752-0509-7-S6-S13)
Supplement: Additional file 6 — Validation results of our results compared to 50 randomly assigned TF-gene lists. Additional file 1 zipped the raw files for the three biological validations on the comparison of our results, both for the results generated using the dataset of Harbison et al. and the results generated using the dataset of Lee et al., to the 50 random TF-gene lists. Detailed description of the raw files is written in the file 'ReadMe.doc' in Additional File 6. [file 1752-0509-7-S6-S13-S6.zip › AddFile6/Supplementary Random Results/Expression Coherence/Harbison/expression_coherence_Hypothesis1_random_Harbison_12_18.txt]

TF	Rank Sum test	statistic	p value
rpn4		-4.39326342808	0.999994416916
ino2		-3.67418917464	0.999880697046
elp4		-3.64292766212	0.999865222695
azf1		-3.57568979597	0.999825347176
skn7		-3.38948306095	0.999649877325
gcn4		-2.62411655826	0.995656297521
rtg3		-2.60421253426	0.995395718326
rme1		-2.51205608482	0.993998499448
gln3		-2.35203915623	0.990664595304
met4		-2.29135456267	0.989028542372
opi1		-1.94000438692	0.97381042163
cst6		-1.82433993886	0.965949652016
xbp1		-1.60175243397	0.945394817382
sfp1		-1.51422065523	0.935015057678
aft2		-1.49409363684	0.932424426545
rsf2		-1.45243539224	0.926809709319
ino4		-1.44773816466	0.926154853959
rim101		-1.25458871471	0.895185948842
mbp1		-1.19334763206	0.883633372423
arr1		-1.15306787323	0.875558736561
sko1		-1.15135146587	0.875206163951
pdr1		-1.10817257614	0.866106353988
mig1		-0.696425347278	0.756918753111
swi5		-0.422467041146	0.663657923592
mig3		-0.123489707055	0.549140337757
mig2		0.0237137101064	0.490540484999
cad1		0.0287142060038	0.488546263144
fkh2		0.244109547533	0.403572989166
adr1		0.280005001189	0.389736833958
zap1		0.282020000866	0.388964087025
sok2		0.296323289296	0.383491600949
aft1		0.421356095916	0.336747536815
hsf1		0.42993779453	0.333620445874
fkh1		0.670345370832	0.251318825322
spt2		0.703666512925	0.24082023965
tec1		0.748855949081	0.226972016704
gcr1		1.12294470778	0.130730489085
gal4		1.14902773052	0.125272273133
rtg1		1.34744415032	0.0889186146651
nrg1		1.45732727055	0.0725130312832
msn4		1.55034236694	0.0605296817879
mot3		1.57000690666	0.0582067522423
leu3		1.7902924689	0.0367034531695
yhp1		1.90068312615	0.0286717650176
pdr3		1.94614664711	0.0258185633076
mcm1		2.03011991439	0.0211721758671
upc2		2.21873749088	0.0132522944251
hac1		2.38388912245	0.00856538145009
fhl1		2.39380606865	0.00833728133238
stp1		2.87534103107	0.00201795660147
oaf1		3.14010809077	0.000844427542897
abf1		3.23581123082	0.000606487855766
stb5		3.30471581588	0.000475363735887
msn2		3.3450326678	0.000411364396759
gcr2		3.45689227613	0.0002732216211
mga1		3.72271285963	9.85468123983e-05
rox1		3.76092912504	8.46416970699e-05
ace2		3.77635921925	7.95687189791e-05
ume6		4.10346680708	2.03502434653e-05
stp2		4.18729913216	1.41146832846e-05
yap1		4.40896984743	5.19317415993e-06
sut1		4.56445391627	2.5039809448e-06
rap1		4.66473946095	1.54504151319e-06
swi4		4.70142359517	1.29176967373e-06
pip2		5.45297896001	2.47664659169e-08
yox1		5.63502678248	8.75155665785e-09
hap4		5.84524424145	2.52912772719e-09
yrr1		7.14648506971	4.4514033827e-13
pho4		9.17259398116	2.30885475238e-20
