# Supplementary material for: Inferring functional transcription factor-gene binding pairs by integrating transcription factor binding data with transcription factor knockout data
Source: BMC Syst Biol. 2013 Dec 13;7(Suppl 6):S13. doi: 10.1186/1752-0509-7-S6-S13 (PMC4029220; doi:10.1186/1752-0509-7-S6-S13)
Supplement: Additional file 6 — Validation results of our results compared to 50 randomly assigned TF-gene lists. Additional file 1 zipped the raw files for the three biological validations on the comparison of our results, both for the results generated using the dataset of Harbison et al. and the results generated using the dataset of Lee et al., to the 50 random TF-gene lists. Detailed description of the raw files is written in the file 'ReadMe.doc' in Additional File 6. [file 1752-0509-7-S6-S13-S6.zip › AddFile6/Supplementary Random Results/Expression Coherence/Harbison/expression_coherence_Hypothesis1_random_Harbison_12_19.txt]

TF	Rank Sum test	statistic	p value
oaf1		-4.58100192707	0.999997686232
aft2		-3.66316351785	0.999875440302
adr1		-3.49654447873	0.999764337044
rpn4		-3.28250536439	0.99948555486
fkh2		-2.57402109942	0.994973792863
gln3		-2.35436752365	0.990722871991
azf1		-2.3057693558	0.98943823831
mig1		-2.14906709729	0.984185459246
ino4		-2.1361886971	0.983667981816
ume6		-2.11011554379	0.982575797629
rme1		-1.73057839181	0.9582365058
hsf1		-1.46765667205	0.928901247193
arr1		-1.45630715637	0.927346135946
gcr1		-1.35989755783	0.913068828033
mot3		-1.11107752141	0.866732508712
sko1		-1.07099417695	0.857913976041
rsf2		-0.810822529494	0.791266202772
sok2		-0.803408330849	0.789130619281
fhl1		-0.697808239107	0.757351437093
aft1		-0.513781855471	0.696297742471
mig3		-0.10245870891	0.540803707085
mbp1		0.0728786055774	0.470951359469
yap1		0.0828739596607	0.466975879989
msn4		0.103579948255	0.458751350515
zap1		0.362372068152	0.358537004766
cad1		0.38553607261	0.349920142995
fkh1		0.526880678923	0.299138225942
stb5		0.979593843921	0.163643322453
sfp1		1.03126574894	0.151208107746
met4		1.12786699884	0.129688046445
upc2		1.17790219297	0.119417800367
pho4		1.20451957302	0.114194410776
mig2		1.3032761709	0.0962402466747
xbp1		1.39327037114	0.081769023381
cst6		1.44603393245	0.0740838423216
pip2		1.47902859991	0.0695663355983
opi1		1.56596487301	0.0586784204594
rtg3		1.57159992275	0.0580216822025
ino2		1.61332428702	0.0533370363485
rap1		1.61522951573	0.0531305004816
msn2		1.62426079818	0.0521600800083
stp2		1.70098339848	0.0444730523198
ace2		1.76970620329	0.0383880479907
skn7		1.98647706948	0.0234901882537
hac1		2.00210909119	0.0226364999892
rim101		2.05887444203	0.0197531340117
pdr3		2.07513719732	0.0189869105748
tec1		2.07965893279	0.0187784136934
hap4		2.07995198958	0.0187649683546
sut1		2.14268843704	0.0160690622365
rox1		2.22123440685	0.0131675444613
gal4		2.23527862371	0.0126995312699
rtg1		2.24092154641	0.0125155786525
stp1		2.31803737032	0.010223645078
pdr1		2.92953691799	0.00169733742683
yhp1		2.9851575831	0.00141716134347
nrg1		3.3910780471	0.000348091363284
leu3		3.68723076807	0.000113353874927
yrr1		3.68875048749	0.00011267904444
elp4		4.15237333614	1.64522442103e-05
yox1		4.40834501158	5.2081760448e-06
gcn4		4.53552738203	2.87298612157e-06
spt2		4.55268758632	2.64824488496e-06
gcr2		4.69450968307	1.33623476208e-06
mcm1		4.81409461017	7.39343726849e-07
swi5		4.91012242426	4.5509775466e-07
mga1		5.2337670371	8.3044882285e-08
swi4		10.6154051088	1.26347950489e-26
abf1		14.5530541737	2.79263336712e-48
