# Supplementary material for: Inferring functional transcription factor-gene binding pairs by integrating transcription factor binding data with transcription factor knockout data
Source: BMC Syst Biol. 2013 Dec 13;7(Suppl 6):S13. doi: 10.1186/1752-0509-7-S6-S13 (PMC4029220; doi:10.1186/1752-0509-7-S6-S13)
Supplement: Additional file 6 — Validation results of our results compared to 50 randomly assigned TF-gene lists. Additional file 1 zipped the raw files for the three biological validations on the comparison of our results, both for the results generated using the dataset of Harbison et al. and the results generated using the dataset of Lee et al., to the 50 random TF-gene lists. Detailed description of the raw files is written in the file 'ReadMe.doc' in Additional File 6. [file 1752-0509-7-S6-S13-S6.zip › AddFile6/Supplementary Random Results/Expression Coherence/Harbison/expression_coherence_Hypothesis1_random_Harbison_12_2.txt]

TF	Rank Sum test	statistic	p value
rim101		-6.56404994856	0.999999999974
skn7		-5.81483937382	0.999999996965
fkh2		-3.52006371363	0.999784278427
elp4		-3.50871815903	0.999774864109
rme1		-3.45580546789	0.999725674435
opi1		-3.38823537394	0.999648280647
rsf2		-3.33827398295	0.999578497094
msn4		-2.82172241932	0.997611674913
tec1		-2.74531879758	0.996977392935
fhl1		-2.66006536072	0.996093725552
aft1		-2.42036378771	0.992247506523
pho4		-2.35897615052	0.990837283269
rpn4		-2.34661570511	0.990527608453
hsf1		-1.94110138204	0.973877009263
upc2		-1.79012731135	0.963283276436
rtg3		-1.63246252038	0.948708956108
mig1		-1.47942734029	0.930486931258
gcn4		-1.26167183427	0.896466552043
azf1		-1.25329000634	0.894949907957
rtg1		-1.13463672838	0.871736221201
sko1		-1.0975547312	0.863800515374
cst6		-0.824538724133	0.795183238949
aft2		-0.728227249481	0.766762756108
xbp1		-0.676295472121	0.750573466518
zap1		-0.666449499253	0.747438083734
met4		-0.410518194698	0.659287070343
ino2		-0.3099087331	0.621684819251
sok2		-0.196259796826	0.577796586555
mig3		-0.175258317873	0.569561668841
yhp1		-0.161520028036	0.564158080817
pdr3		-0.0695199870405	0.527712138108
hap4		-0.0534466765917	0.521311992105
cad1		0.0551312755272	0.47801693988
rap1		0.0569065025084	0.477309837228
mcm1		0.139024953597	0.444715215204
ume6		0.157506477763	0.43742285155
fkh1		0.168586792852	0.433060834819
gln3		0.192090312214	0.423835731669
arr1		0.300045189311	0.382071343275
mot3		0.412924920755	0.339830811011
sfp1		0.512449955491	0.304168068171
gal4		0.743623379313	0.228552177564
sut1		0.914266988593	0.180288286067
adr1		1.0282251437	0.151921966782
yrr1		1.18809080696	0.117398817897
abf1		1.31257052003	0.0946638543754
stp1		1.84012393487	0.0328750220329
stb5		1.91424400932	0.0277944924479
spt2		2.28832656907	0.0110592551853
gcr1		2.42618538303	0.00762923690919
oaf1		2.58523186193	0.00486567659415
swi4		2.58805562342	0.00482596967065
ace2		2.63413285556	0.00421762374371
ino4		2.71541131265	0.00330967514633
pip2		3.1480758214	0.000821745289091
stp2		3.45776625237	0.000272336869033
msn2		3.46823829092	0.000261941261996
gcr2		3.83829684486	6.1945327564e-05
mbp1		3.91332810017	4.55163556111e-05
hac1		4.08848282554	2.17101843331e-05
leu3		4.26034750545	1.02054652391e-05
pdr1		4.56474049286	2.50056296791e-06
mig2		4.59349233034	2.17944523612e-06
nrg1		5.38675616106	3.58703282142e-08
yap1		5.48030510249	2.12296502089e-08
yox1		5.69818085343	6.05462792592e-09
rox1		5.76589966752	4.06116860771e-09
mga1		7.00621419976	1.22426483258e-12
swi5		8.60263682764	3.89525954335e-18
