# Supplementary material for: Inferring functional transcription factor-gene binding pairs by integrating transcription factor binding data with transcription factor knockout data
Source: BMC Syst Biol. 2013 Dec 13;7(Suppl 6):S13. doi: 10.1186/1752-0509-7-S6-S13 (PMC4029220; doi:10.1186/1752-0509-7-S6-S13)
Supplement: Additional file 6 — Validation results of our results compared to 50 randomly assigned TF-gene lists. Additional file 1 zipped the raw files for the three biological validations on the comparison of our results, both for the results generated using the dataset of Harbison et al. and the results generated using the dataset of Lee et al., to the 50 random TF-gene lists. Detailed description of the raw files is written in the file 'ReadMe.doc' in Additional File 6. [file 1752-0509-7-S6-S13-S6.zip › AddFile6/Supplementary Random Results/Expression Coherence/Harbison/expression_coherence_Hypothesis1_random_Harbison_12_20.txt]

TF	Rank Sum test	statistic	p value
skn7		-5.15427571045	0.999999872693
aft1		-4.22444131499	0.999988023287
ino4		-2.77365287797	0.99722846055
msn4		-2.63185087201	0.995753943553
rox1		-2.51413308866	0.99403373029
fhl1		-2.24916325941	0.987748944478
sfp1		-2.04873884897	0.979756170894
ino2		-1.62605991133	0.948031544492
zap1		-1.5960126306	0.944757013296
cst6		-1.47013186721	0.929236978479
hsf1		-1.23946465482	0.89241326478
rap1		-1.19574608517	0.884102169378
cad1		-1.12406545103	0.869507369664
pdr3		-1.08754039133	0.861600970987
upc2		-1.04719949373	0.852496210625
rme1		-0.842012519055	0.800109526997
sko1		-0.742766532847	0.771188479612
gal4		-0.644696958684	0.7404382062
gcr1		-0.603236948411	0.726824464454
rtg1		-0.580149564723	0.719093119139
sok2		-0.570893645447	0.71596413064
xbp1		-0.228821776281	0.590496279621
rpn4		-0.094978569158	0.537834075355
azf1		-0.00490854214211	0.501958217132
gln3		0.0648062265451	0.474164141904
fkh2		0.104274553125	0.458475735737
stb5		0.118993739334	0.452640157914
leu3		0.141884513505	0.443585613494
nrg1		0.187957187419	0.425455106224
mig1		0.220956039669	0.412563331116
mig3		0.343506303031	0.365608799928
rtg3		0.394011235982	0.346786371882
ume6		0.395747621045	0.34614561048
rsf2		0.484983840372	0.313843904209
opi1		0.600130250734	0.274209716697
met4		0.631647840811	0.263808509004
tec1		0.651890107322	0.257236033585
rim101		0.706099712358	0.240063065295
mig2		0.746248454636	0.227758671289
arr1		0.784948559129	0.216241864792
yhp1		0.906337965946	0.182378498072
gcn4		0.931653965868	0.175757691994
elp4		0.970558193146	0.165884166559
aft2		0.973339888763	0.165192201864
adr1		1.14975555812	0.125122282162
mot3		1.15234213199	0.124590255138
fkh1		1.18544940303	0.11791990426
sut1		1.30653823802	0.0956847921552
swi5		1.31047621112	0.0950173933489
ace2		1.35277157921	0.088064307479
oaf1		1.63777251482	0.0507345785717
stp1		1.89750498879	0.0288806604931
yrr1		1.92713991569	0.0269810977319
mbp1		2.20762276444	0.0136352904489
pho4		2.53276465045	0.00565834531073
mcm1		2.73418036215	0.00312678895118
pdr1		2.80656176048	0.00250366563041
spt2		3.1955423074	0.000697841595219
hac1		3.33151329376	0.000431875872468
mga1		3.34614639599	0.000409715600091
msn2		3.4394903122	0.000291405321633
hap4		3.51807961096	0.000217340967821
swi4		3.54159752872	0.000198855900312
stp2		3.69554393167	0.000109708267296
yap1		3.89262694491	4.95822901276e-05
gcr2		4.45471717676	4.20019288295e-06
yox1		4.49729920757	3.4411052319e-06
pip2		4.50926081472	3.25269462763e-06
abf1		5.25269734677	7.49438624491e-08
