# Supplementary material for: Inferring functional transcription factor-gene binding pairs by integrating transcription factor binding data with transcription factor knockout data
Source: BMC Syst Biol. 2013 Dec 13;7(Suppl 6):S13. doi: 10.1186/1752-0509-7-S6-S13 (PMC4029220; doi:10.1186/1752-0509-7-S6-S13)
Supplement: Additional file 6 — Validation results of our results compared to 50 randomly assigned TF-gene lists. Additional file 1 zipped the raw files for the three biological validations on the comparison of our results, both for the results generated using the dataset of Harbison et al. and the results generated using the dataset of Lee et al., to the 50 random TF-gene lists. Detailed description of the raw files is written in the file 'ReadMe.doc' in Additional File 6. [file 1752-0509-7-S6-S13-S6.zip › AddFile6/Supplementary Random Results/Expression Coherence/Harbison/expression_coherence_Hypothesis1_random_Harbison_12_21.txt]

TF	Rank Sum test	statistic	p value
skn7		-9.8487277859	1.0
rap1		-7.58425315441	1.0
gcn4		-5.92086694735	0.999999998399
ume6		-5.32371851122	0.999999949166
nrg1		-4.47641026766	0.999996204572
adr1		-4.1449175794	0.999983003202
rpn4		-3.75132178366	0.999912047617
elp4		-3.26280894723	0.999448430698
ace2		-3.13930786046	0.999153262848
cad1		-2.7433552416	0.996959257241
rim101		-2.7389000535	0.996917744473
cst6		-2.68686711037	0.996393717923
aft1		-2.37466629321	0.991217588915
rme1		-2.05527643423	0.980073843926
pdr3		-1.91173081194	0.97204463494
mig3		-1.81297989135	0.96508253858
sfp1		-1.79124070363	0.96337266151
swi4		-1.67899921244	0.953423901376
aft2		-1.40348792039	0.919764304198
rox1		-1.16323407965	0.87763272849
rtg3		-1.07387152601	0.85855986661
msn4		-0.897353266771	0.815234779347
hsf1		-0.474278007757	0.682349163944
gln3		-0.44588236108	0.672158887849
rsf2		-0.373645137719	0.645665826378
ino4		-0.19863297241	0.578725070371
xbp1		-0.025424641809	0.510141871931
pdr1		0.25406312841	0.399723394094
hap4		0.258934930458	0.397842723211
arr1		0.289065491765	0.386265630207
yhp1		0.36263928952	0.358437178265
met4		0.398174434548	0.345250804787
sut1		0.458267150034	0.323380260896
abf1		0.501116896954	0.308144427893
opi1		0.756414170196	0.224700457366
yrr1		0.917868094232	0.179343963596
rtg1		0.937293984807	0.174303678126
leu3		0.953211030442	0.170241579356
upc2		1.10082178825	0.135487113501
oaf1		1.31067439124	0.0949838970831
fkh2		1.38269381975	0.0833793838597
mig2		1.38578521379	0.0829062493489
zap1		1.53456693209	0.0624451202703
fhl1		1.5530579319	0.0602046475509
mot3		1.5978884003	0.055033908036
sok2		1.63267848222	0.0512683176578
azf1		1.63586324614	0.0509341058365
stp2		2.05179997453	0.0200945528969
tec1		2.1757432669	0.0147872314957
gcr1		2.17970146863	0.0146397988185
msn2		2.74748539565	0.0030027091687
mcm1		2.76009842178	0.00288919751071
stp1		2.82503435366	0.0023637773523
spt2		3.07115612886	0.00106615810083
ino2		3.09132295643	0.000996333864638
mig1		3.10416901587	0.000954071462245
yox1		3.11203357693	0.00092901682435
mbp1		3.35110235056	0.000402452734946
pho4		3.85440925503	5.80047005347e-05
sko1		3.86221706426	5.61813309391e-05
fkh1		4.1005238963	2.06107932507e-05
gal4		4.27340976388	9.62531056984e-06
stb5		4.50014632548	3.39533506597e-06
hac1		5.09965854335	1.70133377386e-07
gcr2		5.1326472628	1.42847516798e-07
swi5		5.17979109142	1.11067264033e-07
yap1		5.29351374999	5.99941078071e-08
pip2		5.72855628995	5.06444719033e-09
mga1		7.31294011146	1.30679760996e-13
