# Supplementary material for: Inferring functional transcription factor-gene binding pairs by integrating transcription factor binding data with transcription factor knockout data
Source: BMC Syst Biol. 2013 Dec 13;7(Suppl 6):S13. doi: 10.1186/1752-0509-7-S6-S13 (PMC4029220; doi:10.1186/1752-0509-7-S6-S13)
Supplement: Additional file 6 — Validation results of our results compared to 50 randomly assigned TF-gene lists. Additional file 1 zipped the raw files for the three biological validations on the comparison of our results, both for the results generated using the dataset of Harbison et al. and the results generated using the dataset of Lee et al., to the 50 random TF-gene lists. Detailed description of the raw files is written in the file 'ReadMe.doc' in Additional File 6. [file 1752-0509-7-S6-S13-S6.zip › AddFile6/Supplementary Random Results/Expression Coherence/Harbison/expression_coherence_Hypothesis1_random_Harbison_12_22.txt]

TF	Rank Sum test	statistic	p value
abf1		-1732.52646678	1.0
aft2		-6.11659692752	0.999999999522
nrg1		-4.94328104582	0.999999615907
msn4		-4.64790618916	0.999998323393
skn7		-4.39006307438	0.999994334111
rpn4		-4.04846680341	0.999974222878
mig3		-3.14386459446	0.999166337149
rap1		-3.11622180419	0.999084077842
rtg3		-3.05167799925	0.998862169613
cst6		-2.9391061917	0.998354198625
hap4		-2.86830497709	0.997936612361
arr1		-2.83276196695	0.997692613211
hsf1		-2.46278964746	0.993106961474
rme1		-2.35798149692	0.990812695601
sok2		-2.00126984941	0.977318341443
rox1		-1.97038826865	0.975603055477
rsf2		-1.65120957325	0.950652105499
gln3		-1.50470744568	0.933800346008
aft1		-1.1360236791	0.872026672826
cad1		-0.870040441914	0.80786084823
rim101		-0.775786128678	0.781062362237
pdr3		-0.693823236998	0.756103465889
mig1		-0.684838322269	0.753277025041
gcn4		-0.606843784178	0.728022705959
xbp1		-0.508492836181	0.694446119101
zap1		-0.196416164477	0.577857777372
adr1		-0.15339404413	0.560956229299
opi1		0.0	0.5
elp4		0.0608878566768	0.475724260235
met4		0.11638402427	0.453674098067
oaf1		0.166130571192	0.434027098054
stp2		0.176398278361	0.429990528563
sfp1		0.291237086506	0.38543500018
upc2		0.318735757509	0.374963448588
stb5		0.404493106728	0.342925072942
azf1		0.46557888527	0.320758479782
fkh1		0.489073971562	0.312394664033
sut1		0.589454846597	0.277778096753
mcm1		0.74867002239	0.227028058116
tec1		0.784602604225	0.216343301348
ino2		1.09162494047	0.137498994566
gcr1		1.11195750859	0.133078210186
mga1		1.15571637903	0.123898593176
ace2		1.27278639864	0.101546924464
mot3		1.31321835027	0.0945546911469
leu3		1.46022036999	0.0721147593563
msn2		1.52158944557	0.064055991886
gal4		1.67804602266	0.0466690574324
spt2		1.68503555	0.0459908564401
mig2		1.70555359337	0.0440456129451
pdr1		1.88746490403	0.0295489112641
pip2		1.92471677353	0.0271324004409
yap1		1.99880389421	0.022814788145
swi5		2.31462638786	0.0103166937337
yhp1		2.40001784842	0.00819713622625
pho4		2.45007910013	0.00714124175002
rtg1		2.91531599889	0.00177664282017
stp1		3.20233443428	0.000681593181715
fhl1		3.2144818051	0.000653400982728
ume6		3.30335077442	0.000477684007641
mbp1		3.69854889196	0.000108417793053
yox1		4.08787133155	2.17674743393e-05
hac1		4.20428786584	1.30952720143e-05
gcr2		4.46507903498	4.00195999082e-06
sko1		4.53843441827	2.83367076616e-06
ino4		5.36660399087	4.01164747964e-08
swi4		5.40369698379	3.26405951555e-08
fkh2		5.74574513266	4.57585336934e-09
yrr1		5.84093148738	2.59548754948e-09
