# Supplementary material for: Inferring functional transcription factor-gene binding pairs by integrating transcription factor binding data with transcription factor knockout data
Source: BMC Syst Biol. 2013 Dec 13;7(Suppl 6):S13. doi: 10.1186/1752-0509-7-S6-S13 (PMC4029220; doi:10.1186/1752-0509-7-S6-S13)
Supplement: Additional file 6 — Validation results of our results compared to 50 randomly assigned TF-gene lists. Additional file 1 zipped the raw files for the three biological validations on the comparison of our results, both for the results generated using the dataset of Harbison et al. and the results generated using the dataset of Lee et al., to the 50 random TF-gene lists. Detailed description of the raw files is written in the file 'ReadMe.doc' in Additional File 6. [file 1752-0509-7-S6-S13-S6.zip › AddFile6/Supplementary Random Results/Expression Coherence/Harbison/expression_coherence_Hypothesis1_random_Harbison_12_23.txt]

TF	Rank Sum test	statistic	p value
rme1		-4.94675008485	0.999999622686
rpn4		-4.61616453733	0.999998045515
ino2		-3.55423855618	0.999810462401
sfp1		-3.4466768642	0.999716236525
sok2		-2.86606979158	0.997921986947
sut1		-2.44421449926	0.992741603631
mig2		-2.14547958653	0.984042739076
arr1		-1.85576851619	0.968256720018
skn7		-1.84621953093	0.967569831902
pdr1		-1.73508551471	0.958637170197
rtg3		-1.69332511802	0.954803200213
gcn4		-1.69290150904	0.954762891972
tec1		-1.50360888039	0.933658948382
upc2		-1.38502783869	0.916978022432
azf1		-1.20874681795	0.886619935533
mig3		-1.14484125798	0.873862539483
met4		-0.993143673771	0.839680028462
aft1		-0.762884739032	0.777233930843
rtg1		-0.645594290587	0.740728932077
mga1		-0.410852416951	0.659409622468
rsf2		-0.208209664284	0.58246736853
rox1		-0.149040340305	0.559239099266
pdr3		-0.124034669948	0.549356087819
nrg1		0.0235760921983	0.490595371256
fkh2		0.182462296042	0.427609970516
aft2		0.314607571435	0.376529814859
gln3		0.324807255199	0.372663476586
zap1		0.370249721807	0.355598216059
spt2		0.414545373691	0.339237372284
rim101		0.486592165366	0.313273688382
ino4		0.568514087376	0.284842971417
oaf1		0.591767904844	0.277003008988
elp4		0.606376838757	0.272132272449
xbp1		0.64578590195	0.259209009715
cst6		0.822749794479	0.205325146162
gal4		0.849956056033	0.19767475911
msn4		1.04923763488	0.147034380648
sko1		1.17018454567	0.120963355343
swi5		1.27707489326	0.100787903867
hsf1		1.29700605913	0.0973145510063
mcm1		1.46740150279	0.0711334329665
gcr1		1.47400557835	0.0702400446113
mot3		1.57558320539	0.0575609445583
fkh1		1.61472794508	0.0531848115374
opi1		1.62535276241	0.0520437074902
mbp1		1.91707652837	0.0276141050142
msn2		2.13351070709	0.0164414271346
cad1		2.22669096157	0.0129839674578
adr1		2.308656093	0.0104813363071
ace2		2.53317119235	0.00565178665767
mig1		2.65056959096	0.00401780855508
stp1		2.65839348472	0.00392570823641
ume6		2.69095333091	0.00356240805202
stp2		3.02883043876	0.00122751215724
stb5		3.23280593024	0.000612904029184
leu3		3.85598593977	5.76320565208e-05
fhl1		3.86451916124	5.56541262113e-05
pip2		4.08791679647	2.17632098656e-05
hac1		4.52063334181	3.08274476505e-06
gcr2		4.53298227612	2.90783483219e-06
yrr1		4.61391763755	1.97574531837e-06
hap4		4.75470378317	9.93687950968e-07
yhp1		5.00455833025	2.79951282051e-07
yap1		5.30441680496	5.65168894064e-08
yox1		6.70649881831	9.96747305772e-12
pho4		7.16591678622	3.86338497666e-13
swi4		7.87046672213	1.76660321563e-15
abf1		11.05090426	1.08508904891e-28
rap1		14.6284963483	9.24134288748e-49
