# Supplementary material for: Inferring functional transcription factor-gene binding pairs by integrating transcription factor binding data with transcription factor knockout data
Source: BMC Syst Biol. 2013 Dec 13;7(Suppl 6):S13. doi: 10.1186/1752-0509-7-S6-S13 (PMC4029220; doi:10.1186/1752-0509-7-S6-S13)
Supplement: Additional file 6 — Validation results of our results compared to 50 randomly assigned TF-gene lists. Additional file 1 zipped the raw files for the three biological validations on the comparison of our results, both for the results generated using the dataset of Harbison et al. and the results generated using the dataset of Lee et al., to the 50 random TF-gene lists. Detailed description of the raw files is written in the file 'ReadMe.doc' in Additional File 6. [file 1752-0509-7-S6-S13-S6.zip › AddFile6/Supplementary Random Results/Expression Coherence/Harbison/expression_coherence_Hypothesis1_random_Harbison_12_24.txt]

TF	Rank Sum test	statistic	p value
skn7		-7.52610982002	1.0
rpn4		-4.6265742111	0.999998141182
fkh2		-4.28658384571	0.999990927913
rme1		-4.28467169104	0.999990849538
ino4		-3.63263114418	0.999859727044
fhl1		-2.97335003322	0.998527158434
sut1		-2.72558521701	0.996790619769
ino2		-2.6791448539	0.99630947722
xbp1		-1.73396057138	0.958537460352
upc2		-1.59194309777	0.944301254688
swi5		-1.53788916534	0.937962141556
msn4		-1.51936919542	0.935665204343
cst6		-1.28324133386	0.900296230516
mot3		-1.16907102817	0.878812492274
nrg1		-1.14097460483	0.873059754444
aft2		-1.1043658045	0.865282755935
yhp1		-1.04767800039	0.852606506624
gal4		-1.02982227536	0.848453278974
mig3		-0.977671785551	0.835881659724
mcm1		-0.914393043602	0.819744822106
hsf1		-0.84027116244	0.799621816793
sfp1		-0.723795775644	0.765404438413
ace2		-0.654981503304	0.743760168471
rim101		-0.610012685838	0.729073297936
rox1		-0.497124638286	0.690449419467
gcn4		-0.438121852393	0.66935102287
rsf2		-0.391887072052	0.652429172225
ume6		-0.205378750799	0.58136188959
rtg3		-0.177458922309	0.570426035831
gln3		-0.0566569405723	0.522590762335
azf1		0.11875741511	0.452733773834
rap1		0.186197380816	0.426144988925
pdr3		0.221500315145	0.412351445621
adr1		0.348410194222	0.363766073848
spt2		0.381778913016	0.351312680567
rtg1		0.398159436635	0.345256332112
elp4		0.483340185392	0.314427105644
arr1		0.56655239339	0.28550916349
mbp1		0.602376432983	0.273461796848
leu3		0.625556360985	0.265802984838
opi1		0.806425024424	0.209998911348
tec1		0.89512542574	0.185360021828
sok2		1.02383805339	0.152955886671
zap1		1.38121527426	0.0836063898649
sko1		1.49558300514	0.0673811772974
hap4		1.55923860298	0.059469958649
yap1		1.6475858793	0.0497188400161
cad1		1.74390944463	0.0405874407423
aft1		1.81037668066	0.0351186965147
msn2		1.94048856419	0.0261601713206
mig2		2.58638346464	0.00484944806009
gcr1		2.77234834553	0.00278267225017
mig1		2.81318922333	0.00245263881541
gcr2		2.82724404012	0.00234752662894
stp1		2.86826665456	0.00206363760421
stp2		3.062310112	0.00109817889209
oaf1		3.11984339327	0.00090473607072
stb5		3.30357438913	0.000477303194513
pdr1		3.57864689136	0.000172688865858
mga1		3.62450019338	0.000144760401799
pip2		3.74049997589	9.1827281929e-05
met4		3.85160584562	5.86728950303e-05
hac1		3.95855521934	3.77022545514e-05
pho4		4.70430995511	1.27363007047e-06
fkh1		4.74243869097	1.05580372006e-06
yrr1		5.27140019149	6.7693452659e-08
swi4		6.13723705441	4.19845206569e-10
yox1		6.62930293558	1.68637886514e-11
abf1		6.90073184073	2.58676561404e-12
