# Supplementary material for: Inferring functional transcription factor-gene binding pairs by integrating transcription factor binding data with transcription factor knockout data
Source: BMC Syst Biol. 2013 Dec 13;7(Suppl 6):S13. doi: 10.1186/1752-0509-7-S6-S13 (PMC4029220; doi:10.1186/1752-0509-7-S6-S13)
Supplement: Additional file 6 — Validation results of our results compared to 50 randomly assigned TF-gene lists. Additional file 1 zipped the raw files for the three biological validations on the comparison of our results, both for the results generated using the dataset of Harbison et al. and the results generated using the dataset of Lee et al., to the 50 random TF-gene lists. Detailed description of the raw files is written in the file 'ReadMe.doc' in Additional File 6. [file 1752-0509-7-S6-S13-S6.zip › AddFile6/Supplementary Random Results/Expression Coherence/Harbison/expression_coherence_Hypothesis1_random_Harbison_12_25.txt]

TF	Rank Sum test	statistic	p value
rpn4		-5.49906719281	0.99999998091
rim101		-5.25549390876	0.999999926186
msn4		-3.56239734026	0.999816258186
skn7		-3.13204422792	0.999132031387
yhp1		-2.82103497653	0.997606550831
gal4		-2.58689944855	0.995157807587
mcm1		-1.84237313816	0.9672897059
abf1		-1.64901742145	0.950427967163
fkh1		-1.63049368377	0.948501400471
arr1		-1.36028471056	0.9131300776
sut1		-1.31340608267	0.905476925522
rsf2		-1.24988701792	0.894329588803
ino4		-1.23914495966	0.892354090252
xbp1		-0.971221317106	0.834280959628
nrg1		-0.920770696068	0.821414921317
adr1		-0.752706357527	0.77418680563
sko1		-0.709998663064	0.761147517379
rme1		-0.578529816828	0.718546763591
rtg1		-0.572081036877	0.716366462246
mot3		-0.452516641718	0.67455158238
fhl1		-0.332601357906	0.630282390891
cst6		-0.19125762633	0.575838121245
rox1		-0.144143262394	0.557306328519
upc2		-0.0606439485821	0.524178613997
azf1		-0.0277662309233	0.511075700304
mig1		0.036516684876	0.485435187487
gln3		0.254180110102	0.399678207972
hsf1		0.286084283762	0.387406784238
ace2		0.337936682722	0.367705451622
elp4		0.372682623456	0.354692335364
pdr1		0.440355964436	0.329839656619
mig3		0.470770804625	0.318902207748
stb5		0.529407997359	0.298261225789
spt2		0.55897054471	0.288090911399
fkh2		0.630335675816	0.264237493099
gcr1		0.636860425456	0.262107881227
rtg3		0.713140961394	0.237879267422
sfp1		0.8761514974	0.190473840065
aft2		0.889718428791	0.186808548016
ume6		0.969005057829	0.166271332819
zap1		1.10759810396	0.134017711329
cad1		1.14512253543	0.12607920078
pdr3		1.21487898145	0.112206125688
aft1		1.3268307614	0.0922823361336
hap4		1.33040248858	0.091692847542
sok2		1.35786642681	0.0872530361127
mbp1		1.38764001943	0.0826233444345
met4		1.40542526278	0.0799474294544
msn2		1.57703197598	0.0573940838483
mig2		1.61534370647	0.0531181418306
leu3		1.71191196767	0.0434564464295
ino2		1.90808864595	0.0281898799734
swi5		1.98182725657	0.0237492888719
mga1		2.22951079903	0.0128899687967
pho4		2.23487083662	0.0127129148309
stp2		2.3181973745	0.0102192983327
opi1		2.47345349869	0.00669071086767
stp1		2.76608121606	0.00283672015812
gcn4		2.89377745633	0.00190318916978
tec1		3.1392007341	0.000847046778356
hac1		3.34045758549	0.000418202277275
oaf1		3.34924364277	0.000405162522323
pip2		3.76614894816	8.28924557409e-05
yap1		3.82149391045	6.63228450002e-05
yrr1		3.94166356026	4.04592134129e-05
gcr2		5.14543423678	1.3345134633e-07
rap1		5.28134815411	6.41183701445e-08
swi4		6.22791265384	2.36345228822e-10
yox1		8.35487800951	3.27501839048e-17
