# Supplementary material for: Inferring functional transcription factor-gene binding pairs by integrating transcription factor binding data with transcription factor knockout data
Source: BMC Syst Biol. 2013 Dec 13;7(Suppl 6):S13. doi: 10.1186/1752-0509-7-S6-S13 (PMC4029220; doi:10.1186/1752-0509-7-S6-S13)
Supplement: Additional file 6 — Validation results of our results compared to 50 randomly assigned TF-gene lists. Additional file 1 zipped the raw files for the three biological validations on the comparison of our results, both for the results generated using the dataset of Harbison et al. and the results generated using the dataset of Lee et al., to the 50 random TF-gene lists. Detailed description of the raw files is written in the file 'ReadMe.doc' in Additional File 6. [file 1752-0509-7-S6-S13-S6.zip › AddFile6/Supplementary Random Results/Expression Coherence/Harbison/expression_coherence_Hypothesis1_random_Harbison_12_26.txt]

TF	Rank Sum test	statistic	p value
elp4		-5.70761041174	0.999999994271
skn7		-5.27889731121	0.999999935018
zap1		-3.34012514992	0.999581296781
nrg1		-2.37115143946	0.991133618142
gln3		-2.29130757267	0.989027184529
aft1		-2.05524195195	0.980072179531
aft2		-2.03418840287	0.97903369831
rsf2		-1.58201602923	0.943177044362
ino2		-1.41093804806	0.920868558991
cad1		-1.33540200721	0.909127595909
hsf1		-1.26485830809	0.897038937477
fkh1		-1.10116871522	0.86458838256
fkh2		-1.0870931086	0.861502168429
cst6		-1.01669081529	0.845349731794
gcn4		-0.951998345606	0.829451089544
rpn4		-0.895450723238	0.814726901916
oaf1		-0.864530249005	0.806351664616
azf1		-0.863537107896	0.806078886933
rox1		-0.862286382513	0.805735027799
sfp1		-0.822572361267	0.794624389339
pdr3		-0.794042149009	0.786414552861
upc2		-0.552054539738	0.709544506551
ume6		-0.536837656708	0.704310121133
met4		-0.411928910144	0.659804234972
gal4		-0.212312674577	0.584068446028
arr1		-0.0698708025675	0.527851753754
mbp1		0.11230637656	0.455290243014
rtg3		0.337251734819	0.367963570257
xbp1		0.42204905403	0.336494606384
adr1		0.444001083365	0.328520900325
yap1		0.515784322368	0.303002526737
rim101		0.681938023165	0.247639070565
opi1		0.79600609646	0.213014245967
mig3		0.901636638412	0.183624960772
fhl1		0.940745046222	0.173417764283
sok2		0.982749179673	0.162865449764
mot3		0.997321027373	0.159304355177
msn4		1.0055126971	0.157325019325
yhp1		1.02245300841	0.153283271386
mig1		1.06389956898	0.143687099154
rtg1		1.25902653268	0.104010374255
leu3		1.36138469642	0.0866960748831
pho4		1.56017522319	0.0593592395265
mig2		1.76691587416	0.0386211590585
pdr1		1.86987141916	0.0307508377961
sko1		1.87667839792	0.0302810925485
rap1		2.01460564379	0.0219729928322
stp2		2.30307752207	0.0106372408808
mga1		2.36135883124	0.00910405141138
stb5		2.47233035392	0.00671177037996
tec1		2.56649433142	0.0051366152204
gcr1		2.64076670701	0.00413593284959
swi5		2.68763494022	0.00359800101915
rme1		2.7601344215	0.00288887914308
stp1		2.92564770849	0.00171869975626
msn2		3.10272827566	0.000958728025879
ino4		3.28234050067	0.000514746042319
ace2		3.30516404774	0.00047460411955
swi4		3.34468468755	0.000411880817978
sut1		3.50379374398	0.000229340235352
hap4		3.84222219498	6.09626905299e-05
spt2		3.97327185334	3.54460297328e-05
hac1		4.09601486068	2.10161480601e-05
pip2		4.19383064852	1.37141393171e-05
yox1		4.25109035247	1.06366160199e-05
mcm1		4.38834216049	5.71089913992e-06
gcr2		6.21130935525	2.62724564492e-10
yrr1		6.24214308758	2.15807913699e-10
abf1		8.59350975932	4.21761621625e-18
