# Supplementary material for: Inferring functional transcription factor-gene binding pairs by integrating transcription factor binding data with transcription factor knockout data
Source: BMC Syst Biol. 2013 Dec 13;7(Suppl 6):S13. doi: 10.1186/1752-0509-7-S6-S13 (PMC4029220; doi:10.1186/1752-0509-7-S6-S13)
Supplement: Additional file 6 — Validation results of our results compared to 50 randomly assigned TF-gene lists. Additional file 1 zipped the raw files for the three biological validations on the comparison of our results, both for the results generated using the dataset of Harbison et al. and the results generated using the dataset of Lee et al., to the 50 random TF-gene lists. Detailed description of the raw files is written in the file 'ReadMe.doc' in Additional File 6. [file 1752-0509-7-S6-S13-S6.zip › AddFile6/Supplementary Random Results/Expression Coherence/Harbison/expression_coherence_Hypothesis1_random_Harbison_12_27.txt]

TF	Rank Sum test	statistic	p value
rpn4		-6.2874429531	0.999999999839
stb5		-3.80886974626	0.999930198265
fkh1		-3.62164505535	0.999853632205
aft2		-3.3919784279	0.999653050484
gal4		-3.33634202907	0.999575556717
hsf1		-3.31060434766	0.999534526324
skn7		-3.19158785557	0.999292534638
msn4		-3.13733131529	0.99914753326
pdr3		-2.98743215597	0.998593341355
fhl1		-2.2005115601	0.986114689664
zap1		-2.05974384245	0.980288482138
cst6		-1.8813752255	0.97003955274
sut1		-1.58742122017	0.943791361805
azf1		-1.45886268173	0.9276985469
upc2		-0.959047492147	0.831232589736
rox1		-0.825620624619	0.795490334119
mig3		-0.636861764333	0.737892554864
sfp1		-0.565922994325	0.714276935275
rtg1		-0.498119531619	0.690800102612
rme1		-0.352537257252	0.637782308828
rtg3		-0.210739593674	0.583454761468
cad1		-0.0953311639325	0.537974104935
sok2		0.0328710989758	0.486888690006
rim101		0.0928219333856	0.463022512956
mga1		0.171436272412	0.43194036784
elp4		0.216239696386	0.414400456101
aft1		0.378979973196	0.352351367797
rsf2		0.417048360787	0.338321517454
met4		0.507152202728	0.306024014571
oaf1		0.528637440403	0.298528491278
mig1		0.658604495085	0.255074887809
xbp1		0.671210543759	0.251043206366
tec1		0.745694680259	0.227925936729
fkh2		0.746930795186	0.227552667967
yhp1		0.828580927164	0.203670792098
nrg1		0.885617058593	0.187911958053
yap1		0.892600347117	0.186035616611
mot3		0.899178169773	0.184278883115
opi1		1.00438465574	0.157596621566
gln3		1.04388472698	0.14826936262
mig2		1.05856046145	0.144900000814
adr1		1.16804551164	0.121394203696
mbp1		1.32058344044	0.0933201486732
sko1		1.32220043641	0.093050707903
gcr2		1.44904340776	0.0736627303323
hap4		1.51759159078	0.0645586940434
pdr1		1.51869980108	0.0644190383571
msn2		1.7474664213	0.0402782323123
arr1		1.78190509634	0.0373823546646
spt2		1.89860427164	0.0288082631791
abf1		1.9950530556	0.0230185468093
gcn4		2.50105382041	0.00619121795924
yrr1		2.66975184649	0.0037953661888
stp2		3.35030730116	0.000403609762861
gcr1		3.73789811549	9.27825554084e-05
stp1		3.84531665501	6.019842961e-05
rap1		3.89909026458	4.82773888931e-05
ace2		3.96936918595	3.60315778315e-05
leu3		4.03487571957	2.73156031403e-05
ino4		4.03796566752	2.69583708136e-05
hac1		4.05553017179	2.50103574013e-05
swi4		4.40234720888	5.35430005199e-06
pip2		4.52331555679	3.04391860166e-06
mcm1		5.14680816558	1.32478017504e-07
ino2		5.58558344541	1.16458457843e-08
pho4		5.62761653606	9.13583588801e-09
yox1		6.20279994378	2.77336659289e-10
ume6		8.56088876162	5.60003653264e-18
swi5		9.48047888699	1.2655936848e-21
