# Supplementary material for: Inferring functional transcription factor-gene binding pairs by integrating transcription factor binding data with transcription factor knockout data
Source: BMC Syst Biol. 2013 Dec 13;7(Suppl 6):S13. doi: 10.1186/1752-0509-7-S6-S13 (PMC4029220; doi:10.1186/1752-0509-7-S6-S13)
Supplement: Additional file 6 — Validation results of our results compared to 50 randomly assigned TF-gene lists. Additional file 1 zipped the raw files for the three biological validations on the comparison of our results, both for the results generated using the dataset of Harbison et al. and the results generated using the dataset of Lee et al., to the 50 random TF-gene lists. Detailed description of the raw files is written in the file 'ReadMe.doc' in Additional File 6. [file 1752-0509-7-S6-S13-S6.zip › AddFile6/Supplementary Random Results/Expression Coherence/Harbison/expression_coherence_Hypothesis1_random_Harbison_12_28.txt]

TF	Rank Sum test	statistic	p value
rme1		-2.98309559991	0.998573255753
rpn4		-2.77082226143	0.997204253039
sok2		-2.27197301744	0.98845592995
ino2		-2.21092487944	0.986479480256
aft2		-2.20351711887	0.986220839126
nrg1		-2.11902157251	0.982955678063
sfp1		-2.07186806021	0.980861126328
gln3		-2.01209751279	0.97789517059
msn4		-1.43490080937	0.924342317478
pdr1		-1.33440686789	0.908964724772
ume6		-1.2673228819	0.897480069012
fkh1		-1.22243146271	0.88922774634
tec1		-0.92150986168	0.821607852538
rim101		-0.824855814066	0.795273272654
rtg3		-0.807968079802	0.790445521085
cst6		-0.684791748746	0.753262328563
met4		-0.666563048092	0.747474360563
rtg1		-0.610854795694	0.729352143264
gal4		-0.561817426249	0.712879791069
sut1		-0.512952857348	0.696007851087
mbp1		-0.481133697427	0.684789260061
upc2		-0.464586294731	0.678886125605
mig3		-0.395274913849	0.653679994486
gcn4		-0.153561513531	0.561022257663
yhp1		-0.125804642561	0.550056716628
rsf2		-0.103790316033	0.541332124176
skn7		-0.0840669901155	0.533498415109
hsf1		0.0779352709252	0.468939771292
aft1		0.115446301898	0.454045690333
adr1		0.220572238184	0.41271275969
fkh2		0.375262399225	0.353732663641
mig1		0.496486465526	0.309775617032
yrr1		0.558748241483	0.288166775371
zap1		0.764132404581	0.222394171651
rox1		0.90073289601	0.183865176848
stb5		0.965147661537	0.16723542873
gcr1		1.12082669348	0.131180819708
mot3		1.16182183983	0.122653920408
opi1		1.18567400232	0.117875532596
xbp1		1.21021295011	0.113098595066
azf1		1.40787245291	0.079584420694
spt2		1.42868087144	0.0765479890893
stp1		1.52963741019	0.0630532520394
leu3		1.53915873956	0.0618827738956
sko1		1.63577543772	0.0509432972194
oaf1		1.72021739077	0.0426964664948
hap4		1.77987298343	0.0375483750066
cad1		1.82737207008	0.0338219228973
mig2		1.85895929535	0.0315164541234
pdr3		2.00561721028	0.0224485521354
ino4		2.03739508825	0.020805232844
msn2		2.10886958246	0.0174779201982
mga1		2.7315885741	0.00315148980481
yap1		2.97041110761	0.00148700730921
stp2		3.00255069525	0.00133863688974
pip2		3.16794631881	0.000767599322302
ace2		3.17034478076	0.000761290778746
arr1		3.21924732058	0.000642637894807
elp4		3.62082954449	0.000146829973404
rap1		3.88226153458	5.17447424155e-05
gcr2		4.0198130847	2.91221664479e-05
yox1		4.33237608329	7.37543443707e-06
pho4		4.81662064488	7.30049493408e-07
swi5		4.81911605934	7.20978290416e-07
swi4		4.95369993269	3.64077334794e-07
hac1		5.19380898263	1.03017270886e-07
mcm1		5.70863186214	5.69439629423e-09
fhl1		6.73796674935	8.03091556232e-12
abf1		6.98050497804	1.47060469556e-12
