# Supplementary material for: Inferring functional transcription factor-gene binding pairs by integrating transcription factor binding data with transcription factor knockout data
Source: BMC Syst Biol. 2013 Dec 13;7(Suppl 6):S13. doi: 10.1186/1752-0509-7-S6-S13 (PMC4029220; doi:10.1186/1752-0509-7-S6-S13)
Supplement: Additional file 6 — Validation results of our results compared to 50 randomly assigned TF-gene lists. Additional file 1 zipped the raw files for the three biological validations on the comparison of our results, both for the results generated using the dataset of Harbison et al. and the results generated using the dataset of Lee et al., to the 50 random TF-gene lists. Detailed description of the raw files is written in the file 'ReadMe.doc' in Additional File 6. [file 1752-0509-7-S6-S13-S6.zip › AddFile6/Supplementary Random Results/Expression Coherence/Harbison/expression_coherence_Hypothesis1_random_Harbison_12_29.txt]

TF	Rank Sum test	statistic	p value
ino4		-4.32957320483	0.99999253007
ume6		-3.39307781631	0.99965443999
skn7		-3.0123922435	0.998704012797
upc2		-2.75222540976	0.997040411854
nrg1		-2.71540047618	0.996690216541
sfp1		-2.24035057146	0.98746591374
cst6		-1.94777608504	0.974279119239
rim101		-1.86031013529	0.968579169784
yhp1		-1.75597975943	0.960454067658
cad1		-1.61412123349	0.94674943373
mig3		-1.34274834309	0.910323262392
sut1		-1.18332567775	0.88165995
rsf2		-1.1806934739	0.881137742508
msn4		-1.10414852068	0.865235641758
adr1		-1.09396544833	0.863014933888
rox1		-0.980101173296	0.836481909964
tec1		-0.889106856252	0.813027172753
aft2		-0.844905416607	0.800918175018
swi4		-0.702445061507	0.758799174098
sko1		-0.545652594511	0.707347618053
sok2		-0.482915115835	0.685421995752
arr1		-0.46314360559	0.678369282083
rpn4		-0.428624492439	0.665901740773
pdr3		-0.377335216788	0.647037748038
rtg1		-0.309853881874	0.621663962601
rme1		-0.273721346795	0.607850614158
fkh2		-0.263908871132	0.604074930128
ino2		-0.261426235744	0.603118086445
mbp1		-0.258328225288	0.601923197649
rtg3		-0.191021935639	0.575745796281
ace2		-0.176885059597	0.570200662858
stb5		-0.101479972543	0.540415272463
mig2		0.0338592664921	0.48649468759
fkh1		0.0458258412634	0.481724531046
hap4		0.195294117579	0.422581350952
swi5		0.407692556335	0.341749701506
mot3		0.551217129191	0.290742419594
aft1		0.600710172079	0.274016521372
hsf1		0.690891571685	0.244816841561
yap1		0.716776501138	0.236756006728
gln3		0.822689822009	0.205342202351
pdr1		0.997611909833	0.159233791815
met4		1.07038034442	0.142224071483
xbp1		1.08308974107	0.13938429605
azf1		1.20068801742	0.114936121982
msn2		1.28339190754	0.0996774038026
zap1		1.28458272275	0.0994690696694
leu3		1.30634168725	0.0957181932787
gal4		1.34864396609	0.0887256757924
mcm1		1.38980217845	0.0822944782122
spt2		1.47945534563	0.069509328751
gcn4		1.47952870534	0.0694995326152
stp1		1.52413511735	0.0637374809182
opi1		2.28591279533	0.0111296803703
mig1		2.42645345356	0.00762360302771
pip2		2.66055894592	0.00390055354472
gcr1		2.7036452566	0.00342917323092
gcr2		2.95092494363	0.00158411947867
pho4		3.05487950411	0.00112575480134
stp2		3.16922906848	0.000764219411468
fhl1		3.21938373954	0.000642332210999
rap1		4.07932732288	2.25831022577e-05
yox1		4.30504226521	8.34769288958e-06
elp4		4.57766134045	2.35101553683e-06
hac1		4.69904842424	1.30688239894e-06
oaf1		4.90241044024	4.73338895536e-07
mga1		6.44040488795	5.95776031028e-11
abf1		6.46507795788	5.0623299494e-11
yrr1		7.2253243315	2.49953651726e-13
