# Supplementary material for: Inferring functional transcription factor-gene binding pairs by integrating transcription factor binding data with transcription factor knockout data
Source: BMC Syst Biol. 2013 Dec 13;7(Suppl 6):S13. doi: 10.1186/1752-0509-7-S6-S13 (PMC4029220; doi:10.1186/1752-0509-7-S6-S13)
Supplement: Additional file 6 — Validation results of our results compared to 50 randomly assigned TF-gene lists. Additional file 1 zipped the raw files for the three biological validations on the comparison of our results, both for the results generated using the dataset of Harbison et al. and the results generated using the dataset of Lee et al., to the 50 random TF-gene lists. Detailed description of the raw files is written in the file 'ReadMe.doc' in Additional File 6. [file 1752-0509-7-S6-S13-S6.zip › AddFile6/Supplementary Random Results/Expression Coherence/Harbison/expression_coherence_Hypothesis1_random_Harbison_12_3.txt]

TF	Rank Sum test	statistic	p value
rim101		-5.73924077868	0.999999995245
mcm1		-4.52188985209	0.999996935502
rpn4		-4.09409293282	0.999978808785
pdr1		-3.90810258334	0.999953488095
tec1		-2.61193757074	0.995498465359
azf1		-2.48584691678	0.993537822597
elp4		-2.37483944592	0.991221707501
aft2		-2.12419366289	0.983173023538
zap1		-1.93317620705	0.973392752633
mot3		-1.83599635595	0.966820902201
ino2		-1.5807036638	0.943027094865
rtg1		-1.56854422589	0.941622911431
fkh2		-1.37510603084	0.915450712531
rsf2		-1.31656443307	0.906007666342
fkh1		-1.08392312931	0.860800558258
aft1		-1.0336338042	0.849346305058
upc2		-1.02479331672	0.847269639722
hsf1		-0.913075073377	0.819398470447
mig3		-0.780303956808	0.782394007827
ume6		-0.701163826815	0.758399609205
adr1		-0.605083042967	0.727438089681
opi1		-0.593878893956	0.72370344173
gal4		-0.552295096991	0.709626905367
pdr3		-0.278355274843	0.609630175621
mig1		-0.208165167906	0.582449997597
pho4		-0.0773784827249	0.530838771124
cad1		0.0174199516423	0.493050796231
met4		0.26486182493	0.395557953809
xbp1		0.300010773347	0.382084468995
sut1		0.360462978547	0.359250468625
rme1		0.444839720676	0.328217793584
sko1		0.498992161379	0.308892453116
gcr1		0.529106447838	0.298365804407
ino4		0.673242935149	0.250396375155
msn4		0.691222949369	0.24471272197
yap1		0.729838683244	0.232744398026
stb5		1.13015516698	0.129205423665
pip2		1.27092894411	0.101876964143
msn2		1.27107134522	0.101851634164
yhp1		1.27898717292	0.100450786461
rtg3		1.51711991963	0.06461820493
skn7		1.6304082939	0.051507616457
mig2		1.79906384199	0.0360042912326
arr1		1.83879989271	0.0329723120272
leu3		1.95923359671	0.0250427181328
sok2		2.32490515476	0.0100385161451
hac1		2.35611474287	0.00923360618806
swi5		2.61031342041	0.00452296511681
ace2		2.91999972166	0.0017501584918
gcn4		3.16235885671	0.00078248289651
mga1		3.31152213726	0.000463949490706
spt2		3.32570549278	0.000440975310678
yox1		3.36107124363	0.000388203980436
gln3		3.4116403633	0.000322866231211
sfp1		3.46948778354	0.000260725890679
fhl1		3.51440360008	0.000220371304701
gcr2		3.72608012493	9.72403028141e-05
mbp1		4.06916735737	2.3590724351e-05
abf1		4.30055818632	8.51842144579e-06
stp1		4.44428053299	4.40932378047e-06
hap4		4.50975435658	3.2451367132e-06
swi4		4.64252363736	1.72089624583e-06
cst6		4.68289168051	1.41428001581e-06
nrg1		4.80972328543	7.55696899292e-07
oaf1		6.09041925215	5.63076873979e-10
rox1		6.61236403649	1.89115230823e-11
yrr1		6.73420665052	8.2413390168e-12
stp2		7.10039070052	6.22023446107e-13
rap1		7.40180681321	6.71719263656e-14
