# Supplementary material for: Inferring functional transcription factor-gene binding pairs by integrating transcription factor binding data with transcription factor knockout data
Source: BMC Syst Biol. 2013 Dec 13;7(Suppl 6):S13. doi: 10.1186/1752-0509-7-S6-S13 (PMC4029220; doi:10.1186/1752-0509-7-S6-S13)
Supplement: Additional file 6 — Validation results of our results compared to 50 randomly assigned TF-gene lists. Additional file 1 zipped the raw files for the three biological validations on the comparison of our results, both for the results generated using the dataset of Harbison et al. and the results generated using the dataset of Lee et al., to the 50 random TF-gene lists. Detailed description of the raw files is written in the file 'ReadMe.doc' in Additional File 6. [file 1752-0509-7-S6-S13-S6.zip › AddFile6/Supplementary Random Results/Expression Coherence/Harbison/expression_coherence_Hypothesis1_random_Harbison_12_30.txt]

TF	Rank Sum test	statistic	p value
aft2		-4.33542190656	0.999992725959
rtg3		-3.7797496728	0.999921506946
sut1		-2.98374894725	0.998576298517
aft1		-2.60246658535	0.995372208293
rpn4		-2.58894585291	0.995186488453
sko1		-2.47735229955	0.993381941013
opi1		-2.45469942835	0.992949878531
yhp1		-2.06352446329	0.980468586996
gcn4		-1.8998685022	0.971274810771
arr1		-1.74297707776	0.959331190555
msn4		-1.30113059871	0.903393122168
gln3		-1.29767677585	0.902800786305
pdr1		-1.2747399554	0.898799350177
mig3		-1.19876689425	0.884690700649
rap1		-1.06212606047	0.855910769633
zap1		-1.01096555245	0.843983541347
cst6		-0.985016237285	0.837691952364
elp4		-0.940246692297	0.826454481818
xbp1		-0.887319999136	0.812546679375
rtg1		-0.881374604317	0.810942450786
rme1		-0.652334668614	0.742907350095
gal4		-0.368725749619	0.643833923165
pdr3		-0.296389172472	0.616533553407
sfp1		-0.146202078399	0.558119067566
mbp1		-0.0453111160352	0.518070336388
fkh2		-0.0261433450906	0.510428497759
rox1		0.0286790690079	0.488560275006
adr1		0.263536374279	0.396068595734
rsf2		0.411387070822	0.340394366429
mig1		0.563801563195	0.286444593921
mot3		0.601961447609	0.27359990002
ace2		0.673184313881	0.250415019647
upc2		0.748529361878	0.227070460729
tec1		0.87758646314	0.190084089056
fhl1		0.888064569542	0.187253009841
pho4		1.16785256051	0.12143312127
stp1		1.33862924437	0.0903457004188
gcr1		1.37829780708	0.0840556799943
msn2		1.38914340072	0.0823945742757
met4		1.43028912251	0.0763170277178
hsf1		1.60839628061	0.0538742078757
sok2		1.82555448944	0.0339586981802
azf1		1.84971450752	0.032177354209
cad1		1.91485468437	0.0277555191439
ume6		2.0670115909	0.0193665308904
leu3		2.09340093157	0.0181566896704
stb5		2.15066202619	0.0157514428547
yrr1		2.22722096912	0.0129662546793
abf1		2.26762807419	0.011675942537
mga1		2.61419008692	0.00447196303668
skn7		2.71026921807	0.00336143077033
ino2		2.88545171765	0.00195426204329
stp2		2.90877161053	0.0018142591582
mig2		2.98658288159	0.00141057177311
oaf1		3.02278106079	0.00125231688861
yox1		3.02992987649	0.00122305262454
nrg1		3.03293595605	0.00121093496539
yap1		3.09213861388	0.000993600163131
rim101		3.73097528023	9.53699703309e-05
pip2		3.87023605655	5.43650100389e-05
swi5		4.17776013521	1.47196937927e-05
fkh1		4.40169257335	5.37048377772e-06
hac1		4.5611180307	2.54409839788e-06
hap4		4.76259601772	9.55591045088e-07
swi4		6.27521964255	1.74570531958e-10
mcm1		6.27529619651	1.74484657006e-10
gcr2		6.54208044656	3.03344252152e-11
ino4		6.92942165097	2.11282288084e-12
spt2		8.22496835668	9.76211978175e-17
