# Supplementary material for: Inferring functional transcription factor-gene binding pairs by integrating transcription factor binding data with transcription factor knockout data
Source: BMC Syst Biol. 2013 Dec 13;7(Suppl 6):S13. doi: 10.1186/1752-0509-7-S6-S13 (PMC4029220; doi:10.1186/1752-0509-7-S6-S13)
Supplement: Additional file 6 — Validation results of our results compared to 50 randomly assigned TF-gene lists. Additional file 1 zipped the raw files for the three biological validations on the comparison of our results, both for the results generated using the dataset of Harbison et al. and the results generated using the dataset of Lee et al., to the 50 random TF-gene lists. Detailed description of the raw files is written in the file 'ReadMe.doc' in Additional File 6. [file 1752-0509-7-S6-S13-S6.zip › AddFile6/Supplementary Random Results/Expression Coherence/Harbison/expression_coherence_Hypothesis1_random_Harbison_12_31.txt]

TF	Rank Sum test	statistic	p value
fkh1		-6.66278050302	0.999999999987
skn7		-6.00115763203	0.99999999902
msn4		-4.16585939539	0.999984490908
rox1		-3.9163890893	0.999955057431
gcn4		-2.84393076032	0.99777196349
rsf2		-2.74949982655	0.997015685277
rpn4		-2.71066493318	0.996642577822
ume6		-1.97307360756	0.975756411645
nrg1		-1.6316921191	0.948627819452
aft2		-1.61083500991	0.946392155913
aft1		-1.53527547316	0.937641911913
cad1		-1.44375027787	0.925595383485
rme1		-1.41531474999	0.921511883893
leu3		-1.33646657741	0.909301591109
mcm1		-0.965930924503	0.832960626594
rtg3		-0.896412603702	0.814983780843
mig3		-0.87305605119	0.808683736451
sut1		-0.73194614543	0.767899280403
gln3		-0.513016955045	0.696030269736
elp4		-0.496248986779	0.690140623507
ino4		-0.410107812587	0.659136569033
mot3		-0.403445212918	0.656689634313
stb5		-0.390082593931	0.651762263307
met4		-0.2377055526	0.593945261626
xbp1		-0.233906704643	0.592471295983
mbp1		-0.229669912582	0.590825861878
arr1		-0.167689926162	0.566586389138
opi1		-0.154200133869	0.56127403168
adr1		-0.0376343592834	0.515010393714
rap1		0.0408018616497	0.483726927607
ino2		0.122589993315	0.451215889425
gcr1		0.199755223865	0.420836010822
azf1		0.199858253189	0.420795720401
cst6		0.309011290079	0.378656469303
zap1		0.353444060676	0.361877779455
sok2		0.674340927518	0.250047294734
sfp1		0.750744489659	0.226403221273
mga1		0.941809764454	0.173145022539
gal4		0.994907068078	0.159890732458
sko1		0.999504481665	0.158775184568
fkh2		1.00300150864	0.157930066674
mig2		1.10672129538	0.134207222671
hsf1		1.11210166846	0.133047219725
rim101		1.19633012436	0.115783878773
stp1		1.61138576099	0.0535478343935
yhp1		1.64987463442	0.0494842898611
pdr1		1.71402993389	0.0432616142306
mig1		1.73243579979	0.0415979992676
swi4		1.8041628851	0.0356028879072
upc2		1.81426917814	0.0348181471656
spt2		2.11948451757	0.0170247704149
rtg1		2.21200932163	0.0134830104283
tec1		2.23136943944	0.0128283337275
fhl1		2.24967387758	0.0122348274655
pdr3		2.27736464477	0.0113822297713
msn2		2.47437959773	0.00667339001221
swi5		2.62720712575	0.00430444571484
yox1		2.68610998027	0.00361446448423
hap4		2.69620397034	0.00350673530071
yap1		3.31514099917	0.000457984552254
pho4		3.56455303101	0.000182238378964
hac1		3.66857186637	0.000121954567598
gcr2		3.67794525161	0.000117560204631
stp2		3.74306346788	9.08951440497e-05
ace2		3.79029339553	7.52347227929e-05
oaf1		4.84127133944	6.45055345073e-07
pip2		5.27298878835	6.71098829575e-08
yrr1		5.9922253077	1.03494439111e-09
abf1		8.35837329989	3.17944796855e-17
