# Supplementary material for: Inferring functional transcription factor-gene binding pairs by integrating transcription factor binding data with transcription factor knockout data
Source: BMC Syst Biol. 2013 Dec 13;7(Suppl 6):S13. doi: 10.1186/1752-0509-7-S6-S13 (PMC4029220; doi:10.1186/1752-0509-7-S6-S13)
Supplement: Additional file 6 — Validation results of our results compared to 50 randomly assigned TF-gene lists. Additional file 1 zipped the raw files for the three biological validations on the comparison of our results, both for the results generated using the dataset of Harbison et al. and the results generated using the dataset of Lee et al., to the 50 random TF-gene lists. Detailed description of the raw files is written in the file 'ReadMe.doc' in Additional File 6. [file 1752-0509-7-S6-S13-S6.zip › AddFile6/Supplementary Random Results/Expression Coherence/Harbison/expression_coherence_Hypothesis1_random_Harbison_12_32.txt]

TF	Rank Sum test	statistic	p value
opi1		-4.17173875684	0.999984885795
fkh1		-3.90456134205	0.999952801776
stb5		-3.80016636724	0.999927700511
rap1		-3.73200160036	0.999905017853
sut1		-3.22496056959	0.9993700499
hsf1		-3.16543510356	0.999225743998
mcm1		-3.00390253698	0.998667296527
rme1		-2.94053253367	0.99836175704
met4		-2.66589951351	0.996160868018
sfp1		-2.55333760432	0.994665198953
leu3		-2.50278331228	0.993838952003
upc2		-2.47433095847	0.993325701274
rox1		-2.40921987223	0.992006668258
gln3		-2.13162037373	0.983480966257
msn4		-2.06605425262	0.980588321414
rpn4		-1.80795213923	0.964693025074
elp4		-1.69811770041	0.955257225267
azf1		-1.49988930262	0.933178460282
adr1		-1.2815045734	0.899991752708
swi5		-1.22478076728	0.889671083364
gcn4		-1.07794369819	0.859470558675
tec1		-0.974643495346	0.835131434823
cad1		-0.718238006174	0.763694726262
ace2		-0.400903739763	0.655754501785
arr1		-0.363328173351	0.641820125025
xbp1		-0.289840916623	0.614031028086
skn7		-0.256147015142	0.601081340116
rsf2		-0.234629017456	0.592751657256
rim101		-0.181445889884	0.571991199154
mbp1		-0.0507878228665	0.52025270285
oaf1		-0.0393793673689	0.515706035199
ino2		0.0612181216617	0.4755927489
aft2		0.225929636182	0.41062807368
nrg1		0.269892126887	0.393621622165
msn2		0.492822492494	0.311069008229
stp2		0.549534636568	0.291319300738
pdr3		0.552993639489	0.29013388278
rtg3		0.626747985729	0.265412221875
cst6		0.682792356779	0.247369030027
gal4		1.00407671848	0.157670818135
fkh2		1.02105228908	0.153614832924
mga1		1.06337851654	0.143805165669
pdr1		1.08549443264	0.138851364082
mot3		1.13338271632	0.128526784524
mig3		1.15886192341	0.123256235828
swi4		1.17805974677	0.119386394055
aft1		1.19053998833	0.116917111341
zap1		1.53194104753	0.0627684915212
sko1		1.60663905866	0.0540667845813
ino4		1.65094921877	0.04937447224
yap1		1.74020276591	0.0409117100688
pho4		1.91832529778	0.0275348883158
spt2		2.15360496423	0.0156355823202
fhl1		2.41998801536	0.00776050931512
mig2		2.42026525828	0.00775459456585
rtg1		2.44442774875	0.00725410686365
sok2		2.49917031919	0.00622422331159
mig1		2.64635612732	0.0040682053945
pip2		2.98359433064	0.00142442102662
gcr1		3.12102645001	0.000901109230702
yhp1		3.1232544043	0.000894315352536
stp1		3.20076235061	0.000685322642125
ume6		4.1547434618	1.62826353242e-05
gcr2		4.47367717266	3.84428974705e-06
hap4		4.51008319969	3.24011026357e-06
hac1		4.60536873716	2.05867816414e-06
yrr1		5.28506818589	6.28289721089e-08
abf1		7.11283445466	5.68418056552e-13
yox1		8.2308874482	9.2915757177e-17
