# Supplementary material for: Inferring functional transcription factor-gene binding pairs by integrating transcription factor binding data with transcription factor knockout data
Source: BMC Syst Biol. 2013 Dec 13;7(Suppl 6):S13. doi: 10.1186/1752-0509-7-S6-S13 (PMC4029220; doi:10.1186/1752-0509-7-S6-S13)
Supplement: Additional file 6 — Validation results of our results compared to 50 randomly assigned TF-gene lists. Additional file 1 zipped the raw files for the three biological validations on the comparison of our results, both for the results generated using the dataset of Harbison et al. and the results generated using the dataset of Lee et al., to the 50 random TF-gene lists. Detailed description of the raw files is written in the file 'ReadMe.doc' in Additional File 6. [file 1752-0509-7-S6-S13-S6.zip › AddFile6/Supplementary Random Results/Expression Coherence/Harbison/expression_coherence_Hypothesis1_random_Harbison_12_33.txt]

TF	Rank Sum test	statistic	p value
rpn4		-5.86110506019	0.999999997701
mga1		-5.38079977804	0.999999962922
msn4		-5.18857464344	0.999999894045
rme1		-4.68419535645	0.999998594691
sko1		-4.49764348759	0.999996564461
tec1		-4.38008993728	0.999994068483
azf1		-3.46433182498	0.999734224806
aft2		-3.31088520557	0.99953499324
leu3		-2.33467898697	0.990219901603
hsf1		-2.29398106119	0.989104206693
cad1		-2.10417701596	0.982318495667
rox1		-1.94694462112	0.974229312849
sok2		-1.88477080745	0.970269606066
sfp1		-1.73999570808	0.959070114207
zap1		-1.62542253758	0.947963721554
xbp1		-1.56615793544	0.941344176173
yhp1		-1.25180023711	0.894678668134
nrg1		-1.15705285818	0.876374617373
yox1		-1.07467575017	0.858740037822
stb5		-1.03912638317	0.850627018904
adr1		-0.871916977	0.808373164316
pdr3		-0.833276201101	0.797655512398
upc2		-0.713421091559	0.762207387249
fkh1		-0.562305227648	0.713045961399
ace2		-0.322488739655	0.626458766527
gal4		-0.314589544391	0.623463340621
oaf1		-0.281678084729	0.610904819907
mig3		-0.127803757957	0.550847861982
rtg3		-0.0922056956637	0.53673269358
swi5		-0.0504837796912	0.520131562573
gln3		-0.0461792871788	0.518416324352
fhl1		0.277620546366	0.390651829102
pho4		0.569437061846	0.284529785683
opi1		0.610549178698	0.270749038209
rim101		0.614863681351	0.269322374775
rsf2		0.677467699197	0.249054628723
arr1		0.684733865161	0.246755937507
mbp1		0.855641044235	0.19609817986
met4		0.924371295793	0.177646517106
rtg1		0.986265466318	0.162001430644
mot3		1.11275041103	0.132907819153
elp4		1.2893629803	0.0986359625435
swi4		1.56862768363	0.0583673589871
cst6		1.58462336512	0.0565259665171
gcn4		1.66666141109	0.047790875085
stp2		1.70548335456	0.0440521570577
stp1		1.91951416016	0.0274596479917
abf1		2.0936999845	0.0181433571617
pip2		2.19604412841	0.0140443925074
mig2		2.30805295994	0.0104980955354
aft1		2.33675684289	0.00972591551575
yap1		2.58269202789	0.004901639476
msn2		2.66124145947	0.00389265523309
pdr1		2.67741709139	0.00370961059625
yrr1		3.02783122908	0.00123157804713
rap1		3.09298024796	0.000990786618439
sut1		3.30203597773	0.000479928788115
hac1		3.48780302296	0.000243503360099
hap4		3.63234291846	0.000140429772829
skn7		3.70832912775	0.000104315685961
spt2		3.74986416692	8.846519156e-05
mig1		3.78379066887	7.72288733046e-05
ino4		3.91745754321	4.47439002107e-05
gcr1		4.25654686771	1.03804265724e-05
ino2		4.34528226305	6.95483425877e-06
fkh2		4.46476160527	4.00789765901e-06
ume6		5.04554500915	2.26115208326e-07
mcm1		5.10964307898	1.61383990638e-07
gcr2		5.65419412682	7.82895820265e-09
