# Supplementary material for: Inferring functional transcription factor-gene binding pairs by integrating transcription factor binding data with transcription factor knockout data
Source: BMC Syst Biol. 2013 Dec 13;7(Suppl 6):S13. doi: 10.1186/1752-0509-7-S6-S13 (PMC4029220; doi:10.1186/1752-0509-7-S6-S13)
Supplement: Additional file 6 — Validation results of our results compared to 50 randomly assigned TF-gene lists. Additional file 1 zipped the raw files for the three biological validations on the comparison of our results, both for the results generated using the dataset of Harbison et al. and the results generated using the dataset of Lee et al., to the 50 random TF-gene lists. Detailed description of the raw files is written in the file 'ReadMe.doc' in Additional File 6. [file 1752-0509-7-S6-S13-S6.zip › AddFile6/Supplementary Random Results/Expression Coherence/Harbison/expression_coherence_Hypothesis1_random_Harbison_12_34.txt]

TF	Rank Sum test	statistic	p value
sfp1		-5.27579430367	0.999999933909
fkh1		-4.75200262722	0.999998992941
mbp1		-4.66842300337	0.999998482398
rpn4		-4.04129647898	0.999973421749
msn4		-3.92392975439	0.999956441927
rme1		-3.68550992277	0.999885877406
nrg1		-2.91978675165	0.998248645099
met4		-2.72973438742	0.996830731377
gln3		-2.22359088685	0.986912008871
mcm1		-2.09435586655	0.981885854442
ino2		-1.78560115263	0.962918069923
rtg3		-1.75509951486	0.960378856348
gcr1		-1.5507835968	0.939523223572
skn7		-1.54847315625	0.939245790082
upc2		-1.48222646573	0.930859976611
tec1		-1.2699789557	0.897953936804
hsf1		-1.19534373048	0.884023619668
rtg1		-1.03960740041	0.850738831342
rim101		-1.00854062496	0.843402502437
mig3		-0.965808145572	0.832929904105
ino4		-0.936768472802	0.825561167081
arr1		-0.908320433377	0.818145525058
sok2		-0.89912123669	0.815705956239
rox1		-0.785927582199	0.784045042797
cad1		-0.436455931257	0.668747016907
gcn4		-0.400102180639	0.655459370919
gal4		-0.387241389844	0.650711244437
stb5		-0.218725902156	0.586568214752
oaf1		-0.210509532389	0.583364993712
fkh2		-0.0830416664263	0.533090795505
opi1		0.0166702847426	0.493349826603
leu3		0.0215709089995	0.491395119693
aft1		0.249331943683	0.401552011948
sko1		0.518458640722	0.302069154825
yhp1		0.518673882791	0.301994088709
azf1		1.02017088551	0.153823711491
xbp1		1.08817466943	0.138259002474
rsf2		1.13414508974	0.128366846295
zap1		1.21053277839	0.113037260445
rap1		1.23791044885	0.10787463377
pdr3		1.30601211298	0.0957742191836
gcr2		1.5016610708	0.0665923312681
aft2		1.59408543554	0.0554584502821
mot3		1.59733077043	0.0550959976498
ume6		1.71533951033	0.04314149933
cst6		1.81444821018	0.0348043746146
ace2		1.8294106698	0.0336690552021
mga1		1.88055526249	0.030016221139
yap1		1.97680442961	0.0240318704052
stp2		2.03956009399	0.0206970800561
abf1		2.08714756253	0.0184373989063
hac1		2.15839882039	0.0154484186845
fhl1		2.158722569	0.0154358483872
msn2		2.47232617068	0.00671184892726
mig1		2.5829535316	0.0048979257964
stp1		2.70555599479	0.00340950754887
pdr1		2.7485834452	0.00299266988314
pho4		3.08718384016	0.00101031294384
swi5		3.26471499155	0.000547871357119
mig2		3.34766690043	0.000407474497843
spt2		3.34827192575	0.000406585906348
adr1		3.80647675187	7.04802680748e-05
sut1		3.89864208291	4.83668171587e-05
elp4		4.03170886215	2.76863779141e-05
pip2		4.24833471458	1.0768272758e-05
yox1		5.2050474198	9.69735370226e-08
hap4		5.65687517281	7.70768965267e-09
yrr1		7.13740460284	4.75547919758e-13
swi4		8.3564383317	3.23200998244e-17
