# Supplementary material for: Inferring functional transcription factor-gene binding pairs by integrating transcription factor binding data with transcription factor knockout data
Source: BMC Syst Biol. 2013 Dec 13;7(Suppl 6):S13. doi: 10.1186/1752-0509-7-S6-S13 (PMC4029220; doi:10.1186/1752-0509-7-S6-S13)
Supplement: Additional file 6 — Validation results of our results compared to 50 randomly assigned TF-gene lists. Additional file 1 zipped the raw files for the three biological validations on the comparison of our results, both for the results generated using the dataset of Harbison et al. and the results generated using the dataset of Lee et al., to the 50 random TF-gene lists. Detailed description of the raw files is written in the file 'ReadMe.doc' in Additional File 6. [file 1752-0509-7-S6-S13-S6.zip › AddFile6/Supplementary Random Results/Expression Coherence/Harbison/expression_coherence_Hypothesis1_random_Harbison_12_35.txt]

TF	Rank Sum test	statistic	p value
fhl1		-6.49742218836	0.999999999959
rme1		-2.56247599614	0.994803561425
leu3		-2.46224487984	0.99309648193
msn4		-2.41557491048	0.99214480474
elp4		-2.37100192758	0.991130030716
sut1		-2.28403948911	0.988815394868
arr1		-1.90727327923	0.97175739574
rox1		-1.83868358415	0.967019130349
fkh1		-1.78181935797	0.962610652785
azf1		-1.65960007679	0.951502533556
cad1		-1.63632688613	0.949114403987
gal4		-1.56201467725	0.940857734369
xbp1		-1.48988401001	0.931872631694
cst6		-1.14402051425	0.873692435253
gln3		-0.950750030152	0.829134357756
sok2		-0.771987427416	0.779939063016
aft1		-0.733335983189	0.76832323326
skn7		-0.561926661698	0.712917006259
mig3		-0.550580746303	0.709039444772
ino4		-0.489789673246	0.687858630541
aft2		-0.431917797972	0.667099420651
met4		-0.157647451057	0.562632694738
rpn4		-0.132227557716	0.552597847706
sfp1		-0.123497256354	0.549143326613
mbp1		-0.0840740658001	0.533501227941
rim101		-0.0764964677148	0.530487937951
rap1		0.00880635467026	0.496486818195
rsf2		0.261048370628	0.397027602858
stb5		0.473977460511	0.317757990145
zap1		0.56141411718	0.28725763121
pdr3		0.844839921718	0.199100110853
adr1		0.905237668001	0.182669745145
opi1		0.927284588808	0.176889396874
yhp1		1.02789840351	0.151998810314
mcm1		1.0944773884	0.136872829552
mot3		1.20308645041	0.114471434083
fkh2		1.35153906112	0.0882614080473
rtg1		1.36279676581	0.0864732853528
tec1		1.51908085953	0.0643710719784
yap1		1.52873720922	0.0631648020077
upc2		1.56627592786	0.058642016986
msn2		1.57292512188	0.0578680786629
gcr1		1.61697154374	0.0529422117766
oaf1		1.7164404579	0.0430407285067
sko1		1.73281224798	0.0415645225937
gcn4		1.80443378792	0.0355816651217
mig2		1.90369753194	0.0284747940312
hsf1		1.99285355969	0.0231387424377
ace2		2.05247031759	0.0200619884273
stp2		2.1828386956	0.0145238454655
rtg3		2.25020648886	0.0122179202928
stp1		2.51690595448	0.00591952128384
nrg1		2.52845569748	0.00572827721314
spt2		2.6443797485	0.00409203903983
swi4		2.82519445163	0.00236259652917
mig1		3.45544146667	0.000274696232701
ino2		3.55792855598	0.000186895471059
pdr1		3.58188258321	0.000170563557551
ume6		3.95947512348	3.75573339279e-05
swi5		4.16851964732	1.53292168847e-05
yox1		4.20770388063	1.28989307869e-05
yrr1		4.21931144641	1.22524782565e-05
pip2		4.25795307918	1.03153617553e-05
mga1		4.82127514003	7.13217252666e-07
hac1		4.83697881778	6.59137351368e-07
pho4		4.87191885216	5.52597822526e-07
gcr2		5.70592992959	5.78547978521e-09
hap4		7.361036867	9.1243576912e-14
abf1		7.71086397952	6.24844005904e-15
