# Supplementary material for: Inferring functional transcription factor-gene binding pairs by integrating transcription factor binding data with transcription factor knockout data
Source: BMC Syst Biol. 2013 Dec 13;7(Suppl 6):S13. doi: 10.1186/1752-0509-7-S6-S13 (PMC4029220; doi:10.1186/1752-0509-7-S6-S13)
Supplement: Additional file 6 — Validation results of our results compared to 50 randomly assigned TF-gene lists. Additional file 1 zipped the raw files for the three biological validations on the comparison of our results, both for the results generated using the dataset of Harbison et al. and the results generated using the dataset of Lee et al., to the 50 random TF-gene lists. Detailed description of the raw files is written in the file 'ReadMe.doc' in Additional File 6. [file 1752-0509-7-S6-S13-S6.zip › AddFile6/Supplementary Random Results/Expression Coherence/Harbison/expression_coherence_Hypothesis1_random_Harbison_12_36.txt]

TF	Rank Sum test	statistic	p value
adr1		-6.16338841406	0.999999999644
mig1		-5.38591005752	0.99999996396
skn7		-4.94550946931	0.999999620275
yap1		-3.9170111171	0.999955173192
rme1		-3.40421012305	0.99966822156
ume6		-3.0989315893	0.999028900697
sok2		-2.99948778154	0.998647830149
fhl1		-2.45621382148	0.992979520712
mbp1		-2.41627980833	0.992159996633
sut1		-2.2183138204	0.986733278748
fkh2		-2.10019013203	0.982143940458
hsf1		-2.05881565731	0.980244049412
ino4		-1.89268122839	0.970799862884
met4		-1.88330512001	0.970170485017
pdr3		-1.57197768716	0.942022137003
opi1		-1.36279577771	0.913526558899
sko1		-1.34500282003	0.910687838057
arr1		-1.29720135738	0.90271904309
fkh1		-1.28859814283	0.901231085292
mig3		-1.10493628714	0.865406401268
gcn4		-0.992746418142	0.839583226089
aft2		-0.721653831615	0.764746333128
leu3		-0.443319371162	0.671232626828
msn4		-0.335267422076	0.631288316787
swi5		-0.115793523235	0.546091908152
ino2		-0.111878743899	0.544540224656
rtg1		-0.0467302237762	0.518635879219
rim101		0.0698729930712	0.472147374492
stp1		0.40245341933	0.343675181413
gal4		0.430268210938	0.333500274256
rap1		0.522878868187	0.300529275497
cad1		0.68646095153	0.246211240012
mcm1		0.771393490466	0.220236866168
azf1		0.824854865344	0.204726996688
mot3		0.853452520209	0.196704203471
oaf1		0.905319913422	0.182647964878
gln3		1.15215381205	0.124628936818
xbp1		1.21021295011	0.113098595066
rsf2		1.23353218025	0.108688639115
hac1		1.60102821988	0.0546853344766
stb5		1.64051560535	0.0504490032368
yox1		1.76436046666	0.0388356548143
cst6		1.79529613976	0.0363032648795
rox1		1.82311087639	0.0341432998113
gcr1		1.9423514909	0.0260472817564
sfp1		1.99632678313	0.0229491822903
rtg3		2.0343380246	0.0209587629252
aft1		2.22314302197	0.0131030787219
tec1		2.25732831997	0.011993783515
nrg1		2.2698404004	0.0116086341655
ace2		2.4363653361	0.00741784613819
abf1		2.46898140329	0.00677491299826
yhp1		2.62075654811	0.00438674449552
zap1		2.72356745715	0.00322905127423
rpn4		2.73418020978	0.00312679039824
pho4		2.73990452879	0.00307285167024
yrr1		2.74409816895	0.0030338694772
hap4		2.7856686389	0.00267087230874
mig2		2.86862550915	0.00206129798703
stp2		2.89959170012	0.00186824515803
swi4		2.90268759299	0.00184987751775
msn2		2.93024040329	0.00169349929855
elp4		3.42735873976	0.000304741656576
pip2		3.70653745593	0.000105056087076
spt2		3.82424312999	6.55872118773e-05
upc2		3.97351984695	3.54091271155e-05
mga1		4.37030100124	6.20376919495e-06
pdr1		4.94202404988	3.86578378022e-07
gcr2		6.39642652455	7.95276574666e-11
