# Supplementary material for: Inferring functional transcription factor-gene binding pairs by integrating transcription factor binding data with transcription factor knockout data
Source: BMC Syst Biol. 2013 Dec 13;7(Suppl 6):S13. doi: 10.1186/1752-0509-7-S6-S13 (PMC4029220; doi:10.1186/1752-0509-7-S6-S13)
Supplement: Additional file 6 — Validation results of our results compared to 50 randomly assigned TF-gene lists. Additional file 1 zipped the raw files for the three biological validations on the comparison of our results, both for the results generated using the dataset of Harbison et al. and the results generated using the dataset of Lee et al., to the 50 random TF-gene lists. Detailed description of the raw files is written in the file 'ReadMe.doc' in Additional File 6. [file 1752-0509-7-S6-S13-S6.zip › AddFile6/Supplementary Random Results/Expression Coherence/Harbison/expression_coherence_Hypothesis1_random_Harbison_12_37.txt]

TF	Rank Sum test	statistic	p value
rap1		-6.38258625763	0.999999999913
skn7		-6.02504567423	0.999999999155
mcm1		-5.04183400198	0.999999769454
rim101		-3.6684720688	0.999877997828
hsf1		-2.5222169362	0.994169111764
nrg1		-2.03664558369	0.979157214353
sok2		-2.01528840632	0.978062780506
fhl1		-1.38605515297	0.917134968473
upc2		-1.31528466799	0.905792875523
rtg1		-1.30497231624	0.90404886269
sfp1		-1.17322393537	0.879646992003
azf1		-1.06207664827	0.855899554891
rtg3		-0.850366743321	0.802439390087
gln3		-0.840152577665	0.799588578203
aft1		-0.703558167223	0.759146014638
gcr1		-0.642023085318	0.739570902996
elp4		-0.536000264557	0.704020816196
sko1		-0.404024456298	0.656902632421
rpn4		-0.296989756822	0.616762835303
cad1		-0.278719226277	0.609769846724
opi1		-0.19170827454	0.576014637966
ace2		-0.0146675539771	0.505851297626
rsf2		0.000629032218382	0.499749052469
met4		0.0571339755508	0.47721923602
pdr3		0.106689089023	0.457517819449
stb5		0.223220270009	0.411682038366
mig1		0.287518733117	0.386857580123
cst6		0.304696812677	0.380298538686
mot3		0.314224433282	0.37667529337
rme1		0.416319991696	0.338587932791
mig2		0.565095267122	0.286004483762
sut1		0.633924470225	0.263065057543
aft2		0.708127760236	0.239432960947
yhp1		0.809441964992	0.209130486016
gcn4		0.919435475414	0.178933920458
ume6		0.932259593728	0.175601192081
ino2		1.04929244278	0.147021771566
arr1		1.23591468199	0.10824513948
ino4		1.27172138065	0.1017360656
gal4		1.28357471615	0.0996454005812
msn4		1.34764397991	0.0888864589927
rox1		1.45036311329	0.0734786438451
xbp1		1.45428951148	0.0729330285644
mig3		1.47055210105	0.0707061428728
tec1		1.64714264364	0.0497643648765
hap4		1.66419758495	0.0480364752753
pip2		1.92318827373	0.0272282046944
zap1		2.48146090147	0.00654225320093
fkh2		2.55473058976	0.00531350074307
leu3		2.57428343736	0.00502239738121
hac1		2.66210367051	0.00388269787974
spt2		2.75481987146	0.00293622279585
oaf1		2.76049607367	0.00288568258624
stp1		2.83839706485	0.00226703704774
mbp1		2.96278866797	0.00152432899939
pho4		2.99709713753	0.00136281924103
abf1		3.04089732876	0.00117937123931
stp2		3.22016857131	0.000640576187554
pdr1		3.34632798955	0.000409447345604
fkh1		3.36913059167	0.000377028465056
msn2		3.50519997786	0.000228132214122
yap1		3.72395722169	9.80620863219e-05
adr1		4.19856044097	1.34308580434e-05
yrr1		4.44482547159	4.39816234683e-06
yox1		5.53969923988	1.51495776999e-08
swi4		5.57630700316	1.22839098468e-08
swi5		6.71916456911	9.13846989258e-12
gcr2		7.02695662083	1.05543478075e-12
mga1		8.14148912427	1.95222808914e-16
