# Supplementary material for: Inferring functional transcription factor-gene binding pairs by integrating transcription factor binding data with transcription factor knockout data
Source: BMC Syst Biol. 2013 Dec 13;7(Suppl 6):S13. doi: 10.1186/1752-0509-7-S6-S13 (PMC4029220; doi:10.1186/1752-0509-7-S6-S13)
Supplement: Additional file 6 — Validation results of our results compared to 50 randomly assigned TF-gene lists. Additional file 1 zipped the raw files for the three biological validations on the comparison of our results, both for the results generated using the dataset of Harbison et al. and the results generated using the dataset of Lee et al., to the 50 random TF-gene lists. Detailed description of the raw files is written in the file 'ReadMe.doc' in Additional File 6. [file 1752-0509-7-S6-S13-S6.zip › AddFile6/Supplementary Random Results/Expression Coherence/Harbison/expression_coherence_Hypothesis1_random_Harbison_12_38.txt]

TF	Rank Sum test	statistic	p value
aft2		-5.59397860418	0.999999988904
elp4		-5.52585943984	0.999999983606
nrg1		-4.40738604535	0.999994768719
gcn4		-4.2650361011	0.999990006506
mbp1		-4.1078367158	0.999980030886
gcr1		-3.78396492656	0.999922825208
cst6		-2.9062214554	0.998170887797
cad1		-2.73167813116	0.996849366633
mig3		-2.60406897541	0.995393789268
hsf1		-2.31446264337	0.989678820943
yhp1		-1.42445129336	0.922842062508
opi1		-1.41489041753	0.921449686004
gln3		-1.28487075503	0.900581273988
sfp1		-1.23285061756	0.891184248807
tec1		-1.14170439387	0.873211543089
rtg1		-0.730313832973	0.76740081267
xbp1		-0.64578590195	0.740790990285
sko1		-0.555618080682	0.710764015734
oaf1		-0.407067413719	0.658020762
msn4		-0.403541386726	0.656725002584
rox1		0.0763053776461	0.469588073789
arr1		0.33877357702	0.36739015397
rtg3		0.355943618736	0.360941394565
pdr3		0.454151360884	0.324859944162
azf1		0.503235462301	0.307399367496
rsf2		0.5441128689	0.293181902673
stp2		0.689753268041	0.245174680616
skn7		0.973571842788	0.165134586315
rme1		1.06797414617	0.142766087093
stp1		1.06980293693	0.142354010034
leu3		1.16575886653	0.121855976123
sut1		1.51249448512	0.0652040572739
mig2		1.60446473637	0.0543058257119
zap1		1.61833264929	0.0527954640467
ino4		1.68279593536	0.0462073010844
msn2		1.73411914546	0.0414484725831
rpn4		1.80903192234	0.035223022075
hap4		1.82372517881	0.0340968151589
pho4		1.88563088713	0.0296723560791
met4		2.10584548157	0.0176088883263
fhl1		2.11716335608	0.0171229930886
aft1		2.1592352477	0.0154159604001
mcm1		2.34273105799	0.00957158828101
adr1		2.49086544125	0.00637161855294
mot3		2.52439043384	0.0057949563622
fkh2		2.53546834755	0.00561485381955
gal4		2.67383478789	0.00374946922786
spt2		2.92158581112	0.00174127163103
mga1		2.99240253656	0.00138395515947
sok2		3.09906787549	0.000970652698627
yrr1		3.31977769761	0.000450445774907
rim101		3.4456061403	0.000284890077427
ace2		3.7061994194	0.000105196331571
swi4		3.77151599726	8.11293767072e-05
hac1		3.81874181701	6.70670287197e-05
pip2		4.0286035481	2.80545732068e-05
upc2		4.26771926273	9.8740816139e-06
stb5		4.3316432006	7.40003204054e-06
ino2		5.24969096373	7.61772934466e-08
pdr1		5.2913561347	6.07063388209e-08
mig1		5.42613860322	2.87931238231e-08
rap1		5.5426877712	1.48931856561e-08
gcr2		5.93065732289	1.50862164291e-09
yap1		5.97297279995	1.16484377303e-09
swi5		6.04537684906	7.45305863659e-10
yox1		6.35507862105	1.04160022951e-10
fkh1		6.63274299353	1.64752629559e-11
ume6		6.87424113961	3.11603560763e-12
abf1		22.4229623708	1.1750625696e-111
