# Supplementary material for: Inferring functional transcription factor-gene binding pairs by integrating transcription factor binding data with transcription factor knockout data
Source: BMC Syst Biol. 2013 Dec 13;7(Suppl 6):S13. doi: 10.1186/1752-0509-7-S6-S13 (PMC4029220; doi:10.1186/1752-0509-7-S6-S13)
Supplement: Additional file 6 — Validation results of our results compared to 50 randomly assigned TF-gene lists. Additional file 1 zipped the raw files for the three biological validations on the comparison of our results, both for the results generated using the dataset of Harbison et al. and the results generated using the dataset of Lee et al., to the 50 random TF-gene lists. Detailed description of the raw files is written in the file 'ReadMe.doc' in Additional File 6. [file 1752-0509-7-S6-S13-S6.zip › AddFile6/Supplementary Random Results/Expression Coherence/Harbison/expression_coherence_Hypothesis1_random_Harbison_12_39.txt]

TF	Rank Sum test	statistic	p value
elp4		-4.42240738192	0.99999511964
fkh2		-3.4856985813	0.999754573126
nrg1		-3.27733743563	0.999476044732
mbp1		-2.92412576412	0.99827287422
gcr1		-2.86024593906	0.997883437089
rme1		-2.21266079545	0.986539479904
pho4		-2.00715965563	0.977633667062
yhp1		-1.73932325679	0.959011040636
skn7		-1.66986874186	0.952527332
sut1		-1.55123651086	0.93957749228
aft2		-1.44049499885	0.925136298033
rim101		-1.4062289687	0.920171927663
met4		-1.17336257196	0.879674780135
sok2		-1.0813624766	0.860232046915
rsf2		-1.01714509712	0.845457795204
pdr3		-0.9513913474	0.829297124474
hsf1		-0.938161722206	0.825919346865
cst6		-0.909512882737	0.818460269643
mot3		-0.865162747536	0.806525265628
cad1		-0.797106358664	0.787305368134
rpn4		-0.788650999128	0.784841992629
rtg1		-0.762812070131	0.777212259167
zap1		-0.538831510034	0.704998440358
xbp1		-0.320350486794	0.625648672465
aft1		-0.296518328983	0.616582864249
rox1		-0.269339285157	0.606165698216
leu3		-0.227796237279	0.590097673991
yap1		-0.123091730882	0.548982770358
stb5		0.314534410505	0.376557592892
mig3		0.454593113745	0.32470099491
pdr1		0.504730195398	0.306874174928
azf1		0.593347504611	0.276474306503
ino2		0.630682465608	0.264124083115
rtg3		0.633130580237	0.263324187004
opi1		0.67097896089	0.251116966261
gal4		0.833027470684	0.202414618265
mig2		0.873373498505	0.191229765547
arr1		1.21275750171	0.112611274044
sko1		1.23208879451	0.108957958372
mcm1		1.39542282426	0.0814441862601
mig1		1.41181128093	0.0790027679775
gcn4		1.49522294113	0.0674281341078
pip2		1.56451274731	0.0588486008662
ace2		1.64380969832	0.050107758719
swi4		1.70755144313	0.0438598023594
adr1		1.88227394808	0.0298994149092
gln3		1.94379873512	0.0259598631849
upc2		2.0418023278	0.0205855716351
hap4		2.28267409261	0.0112247864765
stp1		2.31096299381	0.0104174495159
tec1		2.41375033303	0.00789463871201
fhl1		2.47246424477	0.00670925678964
fkh1		2.65692023019	0.00394290500042
msn4		2.80391928057	0.00252427713495
ino4		2.91664705232	0.0017690794729
sfp1		3.06525707331	0.00108741486871
spt2		3.47703599229	0.000253494877065
oaf1		3.96102202848	3.73148233661e-05
ume6		3.98417137154	3.38579971108e-05
rap1		4.37099550309	6.18406702351e-06
msn2		4.43334900539	4.6390246566e-06
yrr1		4.73395005892	1.10095963696e-06
stp2		4.73575377927	1.09121209672e-06
yox1		4.79596036445	8.09486463454e-07
hac1		5.94230497487	1.40520961746e-09
swi5		6.88732085704	2.84264485796e-12
gcr2		7.37514445256	8.20834769161e-14
mga1		7.53282562377	2.48269513837e-14
abf1		10.0707245942	3.72138558784e-24
