# Supplementary material for: Inferring functional transcription factor-gene binding pairs by integrating transcription factor binding data with transcription factor knockout data
Source: BMC Syst Biol. 2013 Dec 13;7(Suppl 6):S13. doi: 10.1186/1752-0509-7-S6-S13 (PMC4029220; doi:10.1186/1752-0509-7-S6-S13)
Supplement: Additional file 6 — Validation results of our results compared to 50 randomly assigned TF-gene lists. Additional file 1 zipped the raw files for the three biological validations on the comparison of our results, both for the results generated using the dataset of Harbison et al. and the results generated using the dataset of Lee et al., to the 50 random TF-gene lists. Detailed description of the raw files is written in the file 'ReadMe.doc' in Additional File 6. [file 1752-0509-7-S6-S13-S6.zip › AddFile6/Supplementary Random Results/Expression Coherence/Harbison/expression_coherence_Hypothesis1_random_Harbison_12_4.txt]

TF	Rank Sum test	statistic	p value
rim101		-4.95519862879	0.999999638718
aft2		-3.68313659521	0.999884809186
zap1		-3.09723082888	0.999023311477
leu3		-3.0026333415	0.998661726548
fkh2		-2.99873536827	0.998644486669
fhl1		-2.83264153699	0.997691743826
pdr3		-2.79773207252	0.997426860896
azf1		-2.74035848993	0.996931389812
mig3		-2.35547179222	0.990750399254
ino2		-2.35447612161	0.990725582301
ino4		-2.06942306899	0.980746798207
cad1		-2.0092287081	0.977743557748
gal4		-1.63854599018	0.949346075755
mcm1		-1.63343996841	0.948811751628
rpn4		-1.37691401396	0.915730583033
fkh1		-1.26599234698	0.897242088902
spt2		-1.2023846816	0.885392739317
hsf1		-1.17437971275	0.879878516245
pdr1		-1.05055273401	0.853267970429
rme1		-0.97913611837	0.836243636234
mot3		-0.930405442646	0.82391939918
elp4		-0.923831441291	0.82221295873
met4		-0.764255092707	0.777642379438
tec1		-0.694324061898	0.756260497776
xbp1		-0.650870830312	0.742435063694
rsf2		-0.590661253061	0.722626292751
rtg1		-0.213031547718	0.584348822049
skn7		-0.165246802554	0.565625135762
opi1		-0.00416757118565	0.50166261554
stb5		0.103513138953	0.458777861068
ume6		0.289176813376	0.386223037231
msn4		0.341369823252	0.366412594859
adr1		0.588173463299	0.278207933656
yhp1		0.596110604215	0.275550670266
mig2		0.672662611935	0.250580979333
rox1		0.717021244089	0.236680494248
mig1		1.27507435377	0.101141462916
arr1		1.41558246002	0.078448894864
yap1		1.57997619659	0.0570561588937
pho4		1.64005839546	0.0504965129092
sut1		1.66549187259	0.0479073318844
rtg3		1.69526269135	0.0450127994751
sok2		1.78108182612	0.0374495421182
sko1		1.84277040895	0.0326812694847
gcr2		1.85741820322	0.0316258393254
msn2		1.88915288789	0.0294356727157
abf1		2.09596480525	0.0180426565671
aft1		2.11892066609	0.0170485860568
pip2		2.34620991372	0.00948271144827
gcr1		2.49846262109	0.00623666480697
cst6		2.52696836858	0.00575259322382
upc2		2.74149569119	0.00305800814581
gln3		2.91298167402	0.00178997805068
hac1		3.03164414467	0.00121612879466
oaf1		3.10953551398	0.000936908783147
mga1		3.32914004268	0.000435572947723
ace2		3.44676235729	0.000283673699087
yox1		4.40169900844	5.37032446417e-06
gcn4		4.44145686814	4.46759292737e-06
sfp1		4.81289178694	7.43809250388e-07
hap4		4.94932087083	3.72364415002e-07
swi5		5.23137738058	8.41258124999e-08
stp1		5.25547570633	7.38211712786e-08
nrg1		5.356213494	4.24920428818e-08
swi4		7.5496767451	2.18169937104e-14
stp2		7.69906485749	6.85327959204e-15
mbp1		8.2749490205	6.42552952377e-17
yrr1		8.5722602498	5.07367256577e-18
rap1		9.53572080368	7.44239506623e-22
