# Supplementary material for: Inferring functional transcription factor-gene binding pairs by integrating transcription factor binding data with transcription factor knockout data
Source: BMC Syst Biol. 2013 Dec 13;7(Suppl 6):S13. doi: 10.1186/1752-0509-7-S6-S13 (PMC4029220; doi:10.1186/1752-0509-7-S6-S13)
Supplement: Additional file 6 — Validation results of our results compared to 50 randomly assigned TF-gene lists. Additional file 1 zipped the raw files for the three biological validations on the comparison of our results, both for the results generated using the dataset of Harbison et al. and the results generated using the dataset of Lee et al., to the 50 random TF-gene lists. Detailed description of the raw files is written in the file 'ReadMe.doc' in Additional File 6. [file 1752-0509-7-S6-S13-S6.zip › AddFile6/Supplementary Random Results/Expression Coherence/Harbison/expression_coherence_Hypothesis1_random_Harbison_12_40.txt]

TF	Rank Sum test	statistic	p value
rap1		-7.08503673747	0.999999999999
sut1		-5.08741194461	0.999999818509
skn7		-4.71542470352	0.999998793965
rim101		-4.05188729113	0.99997459693
aft1		-3.09517490952	0.999016515674
fhl1		-2.59900308676	0.995325253372
sko1		-2.06057539908	0.980328217127
mig1		-2.04513499418	0.979579224445
gln3		-1.88326118218	0.970167509376
rtg3		-1.48292744905	0.930953156169
sok2		-1.42070823367	0.922299201061
upc2		-1.36640862117	0.914094627825
gcr1		-1.15855382324	0.876680949764
ino4		-1.03026823895	0.848557947888
sfp1		-0.938748903972	0.826070160777
mcm1		-0.79309606573	0.78613907257
stb5		-0.738859807121	0.770003934634
met4		-0.716996125276	0.763311756256
cst6		-0.300908491055	0.618257862347
azf1		-0.268211534064	0.605731751369
rpn4		-0.100144590307	0.539885232353
ino2		0.175531240428	0.430331112759
opi1		0.208378559283	0.41746669805
rme1		0.217053078366	0.414083490121
rsf2		0.2874677238	0.386877106058
hsf1		0.38564143908	0.349881119395
ume6		0.614702368366	0.269375647734
cad1		0.700243770412	0.241887540448
tec1		0.700950567698	0.241666932494
zap1		0.703211882979	0.240961857452
mig3		0.709122116933	0.239124349576
hap4		0.737208212662	0.230497869943
msn4		0.785643933469	0.216038059175
mot3		0.827801546064	0.203891449491
rtg1		1.02862523751	0.151827906928
pdr1		1.0309687798	0.15127773028
gcn4		1.1430931638	0.126499956159
leu3		1.16194676623	0.122628544538
adr1		1.23137016203	0.1090922257
gal4		1.24231128937	0.107060865825
xbp1		1.25089237701	0.105486872717
stp1		1.43767051554	0.0752637813404
aft2		1.6721447727	0.0472478888399
arr1		1.70983835426	0.0436478842149
fkh2		1.76974374204	0.038384919746
yhp1		1.80402736321	0.0356135087147
mbp1		2.01969781524	0.0217073709339
nrg1		2.15580909732	0.0155492874144
pip2		2.15760795049	0.0154791630188
elp4		2.16807119391	0.0150766350816
mig2		2.19058452998	0.0142409358234
pdr3		2.3640925494	0.00903714836688
stp2		2.96169109404	0.00152977285091
oaf1		3.44552516702	0.000284975445712
msn2		3.67358099613	0.000119587407636
fkh1		3.91588047876	4.50374333714e-05
ace2		3.93462776803	4.16628666931e-05
yrr1		4.3173205827	7.89673464255e-06
yap1		4.43513717935	4.60068389611e-06
pho4		4.46012325479	4.09562657531e-06
hac1		4.76259997075	9.55572319626e-07
rox1		5.23306197559	8.33624032711e-08
swi4		5.78218520842	3.68682307087e-09
yox1		5.95495514944	1.30071581343e-09
spt2		6.22743284288	2.3706993472e-10
gcr2		7.73009321305	5.37339320462e-15
abf1		9.72227433543	1.21153911764e-22
mga1		9.92629744657	1.59957342616e-23
swi5		10.3526839913	2.03457720759e-25
