# Supplementary material for: Inferring functional transcription factor-gene binding pairs by integrating transcription factor binding data with transcription factor knockout data
Source: BMC Syst Biol. 2013 Dec 13;7(Suppl 6):S13. doi: 10.1186/1752-0509-7-S6-S13 (PMC4029220; doi:10.1186/1752-0509-7-S6-S13)
Supplement: Additional file 6 — Validation results of our results compared to 50 randomly assigned TF-gene lists. Additional file 1 zipped the raw files for the three biological validations on the comparison of our results, both for the results generated using the dataset of Harbison et al. and the results generated using the dataset of Lee et al., to the 50 random TF-gene lists. Detailed description of the raw files is written in the file 'ReadMe.doc' in Additional File 6. [file 1752-0509-7-S6-S13-S6.zip › AddFile6/Supplementary Random Results/Expression Coherence/Harbison/expression_coherence_Hypothesis1_random_Harbison_12_5.txt]

TF	Rank Sum test	statistic	p value
ume6		-10.5221907496	1.0
rpn4		-7.28788670453	1.0
upc2		-5.56467399483	0.999999986868
hsf1		-4.98921693032	0.999999696877
aft2		-3.97505323382	0.999964818242
mcm1		-3.86379252225	0.999944179972
met4		-3.80998973997	0.999930513721
adr1		-3.63496530096	0.999860990974
rsf2		-3.32946753189	0.999564938958
tec1		-3.27550005525	0.999472624531
rim101		-2.65834554146	0.996073733199
azf1		-2.24071285696	0.987477659624
opi1		-2.15880187417	0.984567229482
mig3		-1.76552533144	0.961262241623
rtg1		-1.73081128591	0.958257285841
yhp1		-1.67413867433	0.952948325723
fkh2		-1.18915472489	0.882810606536
rme1		-1.17360850026	0.87972406255
msn4		-0.970431933929	0.834084381264
cad1		-0.889757530037	0.813201952233
zap1		-0.66224808397	0.74609387863
mbp1		-0.530543468545	0.702132410467
ino4		-0.364155026986	0.642128876036
gal4		-0.114267951102	0.545487306313
xbp1		-0.0813588537889	0.532421714746
elp4		0.134246928253	0.446603659179
cst6		0.39351190848	0.346970715142
yap1		0.551415291155	0.290674510403
rtg3		0.588794343385	0.277999620445
mig1		0.618676911072	0.268064611684
mot3		0.623987827582	0.266317789557
skn7		0.995899820765	0.159649411208
aft1		1.0155380545	0.15492470809
pho4		1.15133598069	0.124797020082
leu3		1.18137917995	0.118726062571
pdr3		1.37043855641	0.0852750216318
stb5		1.52487480711	0.0636451633312
mga1		1.57565750125	0.0575523783352
msn2		1.58524568419	0.0564552622654
sok2		1.65636500942	0.0488239613045
sut1		1.70595415501	0.0440083078099
fhl1		1.73358698619	0.041495695585
nrg1		1.79947129904	0.0359720800033
gcn4		1.98264580938	0.0237035033175
gln3		1.9847391956	0.0235867477873
gcr1		2.04639894349	0.0203585679725
hac1		2.09578877827	0.0180504661298
yrr1		2.26075248478	0.0118872942083
ace2		2.29320624838	0.0109180667961
sfp1		2.33265522183	0.0098331240668
ino2		2.41782111815	0.00780687521754
swi5		2.67940687348	0.0036876357704
sko1		2.74464690745	0.0030288017459
pip2		2.7838827835	0.00268562207564
rox1		3.02384766907	0.00124791036519
hap4		3.15983406247	0.000789295084027
spt2		3.57456811559	0.000175403239404
arr1		3.86864652273	5.47205815286e-05
pdr1		4.03998296858	2.67275415405e-05
stp1		4.18881693674	1.40206241668e-05
gcr2		4.32941952942	7.47514433442e-06
mig2		4.38764754777	5.72916296151e-06
fkh1		4.51323182092	3.1923584079e-06
stp2		5.48058650974	2.11959085957e-08
abf1		5.57219094243	1.25777745009e-08
swi4		6.25806649158	1.94889821521e-10
yox1		8.12284729445	2.27686064527e-16
oaf1		8.72628259396	1.31590279358e-18
rap1		12.8723788827	3.21940155907e-38
