# Supplementary material for: Inferring functional transcription factor-gene binding pairs by integrating transcription factor binding data with transcription factor knockout data
Source: BMC Syst Biol. 2013 Dec 13;7(Suppl 6):S13. doi: 10.1186/1752-0509-7-S6-S13 (PMC4029220; doi:10.1186/1752-0509-7-S6-S13)
Supplement: Additional file 6 — Validation results of our results compared to 50 randomly assigned TF-gene lists. Additional file 1 zipped the raw files for the three biological validations on the comparison of our results, both for the results generated using the dataset of Harbison et al. and the results generated using the dataset of Lee et al., to the 50 random TF-gene lists. Detailed description of the raw files is written in the file 'ReadMe.doc' in Additional File 6. [file 1752-0509-7-S6-S13-S6.zip › AddFile6/Supplementary Random Results/Expression Coherence/Harbison/expression_coherence_Hypothesis1_random_Harbison_12_6.txt]

TF	Rank Sum test	statistic	p value
azf1		-6.1842502663	0.999999999688
sut1		-5.77620007974	0.99999999618
leu3		-5.44200561957	0.999999973658
ino4		-5.05667947894	0.99999978669
rox1		-3.77037603352	0.999918499122
rpn4		-3.11373455871	0.99907632197
mcm1		-2.99541421473	0.998629638093
gcn4		-2.71439103628	0.996680113029
aft1		-2.6601897363	0.996095167837
nrg1		-2.64174523575	0.995875996424
skn7		-2.40804030592	0.991980794884
arr1		-2.0378318646	0.97921662475
aft2		-1.99844544322	0.97716580545
ume6		-1.87755966326	0.96977928591
opi1		-1.7441285412	0.959431660874
fhl1		-1.52560709904	0.93644612845
cst6		-1.42835509821	0.923405161839
rme1		-1.351562948	0.911742414993
xbp1		-1.12376916796	0.869444517729
rim101		-1.10975851212	0.866448449248
sok2		-0.9752565027	0.835283479537
yhp1		-0.791023716877	0.785534924137
hsf1		-0.729749562703	0.767228360201
upc2		-0.541955981084	0.706075584777
cad1		-0.465170137261	0.679095188864
zap1		-0.315368734674	0.62375914868
pdr1		-0.20941435421	0.582937605928
rsf2		-0.00943548327573	0.503764157362
pho4		0.0782099575326	0.468830520658
rtg3		0.149535071336	0.440565718767
pdr3		0.279594244909	0.389894411488
tec1		0.312631248429	0.377280417257
gal4		0.402406580885	0.343692413804
ino2		0.476676224006	0.31679634798
met4		0.48528611332	0.313736702317
mbp1		0.771544387423	0.220192161563
yap1		0.785159602525	0.216179998821
spt2		0.879368760043	0.189600682425
elp4		1.03651284073	0.149981476009
fkh2		1.11516671612	0.132389493087
rtg1		1.21980452231	0.111269493324
swi4		1.29668369226	0.0973700213418
msn2		1.31624674037	0.0940456202222
mot3		1.34695495757	0.0889973698994
sfp1		1.35602958201	0.0875448780177
gcr2		1.38356528237	0.0832458024915
gcr1		1.42370273868	0.0772662703028
pip2		1.47977420957	0.0694667567821
oaf1		1.55554553884	0.0599080988827
adr1		1.69720799283	0.0448286722717
stp2		2.20749845492	0.0136396274111
mig3		2.36679617583	0.00897140566782
stp1		2.36834404774	0.00893395576511
hap4		2.45539409814	0.00703651057019
mig2		2.56853706425	0.00510643949442
yrr1		2.85265388914	0.00216779071996
fkh1		3.06962674274	0.00107163222452
msn4		3.18062726177	0.000734782884068
ace2		3.42169588363	0.000311159395136
abf1		3.42567074977	0.000306641658384
sko1		3.96541896342	3.663357073e-05
stb5		4.03954495977	2.67775008791e-05
mig1		4.05746516431	2.4804106946e-05
swi5		4.43178346378	4.67284234726e-06
gln3		4.57582407369	2.37174522606e-06
hac1		5.18674769968	1.06999166697e-07
yox1		5.61440713169	9.8618661838e-09
mga1		6.25377089506	2.00329324589e-10
rap1		7.08143916649	7.13324975248e-13
