# Supplementary material for: Inferring functional transcription factor-gene binding pairs by integrating transcription factor binding data with transcription factor knockout data
Source: BMC Syst Biol. 2013 Dec 13;7(Suppl 6):S13. doi: 10.1186/1752-0509-7-S6-S13 (PMC4029220; doi:10.1186/1752-0509-7-S6-S13)
Supplement: Additional file 6 — Validation results of our results compared to 50 randomly assigned TF-gene lists. Additional file 1 zipped the raw files for the three biological validations on the comparison of our results, both for the results generated using the dataset of Harbison et al. and the results generated using the dataset of Lee et al., to the 50 random TF-gene lists. Detailed description of the raw files is written in the file 'ReadMe.doc' in Additional File 6. [file 1752-0509-7-S6-S13-S6.zip › AddFile6/Supplementary Random Results/Expression Coherence/Harbison/expression_coherence_Hypothesis1_random_Harbison_12_7.txt]

TF	Rank Sum test	statistic	p value
rme1		-5.00394420512	0.999999719155
ume6		-4.9551698779	0.999999638664
rim101		-4.78797921613	0.999999157655
adr1		-4.1353699936	0.99998228084
sut1		-3.37118238673	0.99962576856
tec1		-2.98344745098	0.998574895128
rtg1		-2.52802666227	0.994264717965
mcm1		-2.01804126125	0.978206517862
mig3		-1.5665397336	0.941388842918
ino4		-1.51396929592	0.934983186468
rpn4		-1.12110422081	0.868878248869
sko1		-1.09033397639	0.862216973135
aft2		-1.06340835472	0.856201597201
aft1		-1.03203038334	0.848971057835
rsf2		-0.998274130572	0.840926775823
azf1		-0.974015937005	0.834975686887
rtg3		-0.891853607624	0.813764298172
mot3		-0.851222000718	0.802676978162
fkh2		-0.811166536668	0.791364980081
mig1		-0.535661645317	0.703903792043
mga1		-0.470094900977	0.680856391494
ino2		-0.453921225247	0.675057236975
hsf1		0.0081575466472	0.496745645832
gal4		0.0941652560003	0.462488941899
cad1		0.106051134174	0.457770890848
nrg1		0.208886983555	0.41726823282
xbp1		0.447473695839	0.327266537996
msn4		1.02049521809	0.153746827998
opi1		1.06689822353	0.143008898567
gcr2		1.08726023013	0.138460909623
msn2		1.18072055493	0.118856876566
elp4		1.19595265947	0.115857516825
upc2		1.23226084072	0.108925831359
pip2		1.45345418861	0.0730488451912
sok2		1.63340357999	0.0511920723023
cst6		1.70264010675	0.0443177198157
swi5		1.73344946284	0.0415079062827
pdr3		1.95936232782	0.0250351846083
stp1		2.04606689554	0.0203748947457
gcr1		2.24271239411	0.0124576834395
pdr1		2.26086185742	0.0118839063508
yap1		2.51697292417	0.00591839625407
stb5		2.5323265978	0.00566541988285
leu3		2.55884908006	0.00525096613122
skn7		2.88769299249	0.00194039225285
yhp1		2.89590915908	0.00189030911042
rox1		2.98081570989	0.0014374086982
hap4		3.18757294565	0.000717361318803
yox1		3.19648894002	0.000695555797776
arr1		3.26995356016	0.000537825709497
ace2		3.45021299338	0.000280072211006
met4		3.5747529394	0.000175279383256
zap1		3.77786010471	7.90908436837e-05
gln3		3.78223884444	7.77120605858e-05
fhl1		4.09712105658	2.0916008449e-05
mig2		4.22923018541	1.17246162461e-05
gcn4		4.27178592738	9.69568424784e-06
sfp1		4.37120873007	6.1780300238e-06
hac1		5.0031543431	2.81998744173e-07
pho4		5.32782367482	4.96982727238e-08
yrr1		5.47785469508	2.15256712685e-08
spt2		5.6480171099	8.11545134079e-09
swi4		5.69987310813	5.99483193722e-09
fkh1		6.20366778927	2.75810839716e-10
stp2		6.78521377664	5.79573709233e-12
oaf1		6.900389769	2.59300248293e-12
mbp1		7.24647705055	2.13875808557e-13
abf1		15.4881004967	2.08721328395e-54
rap1		16.9780949086	5.96480051944e-65
