# Supplementary material for: Inferring functional transcription factor-gene binding pairs by integrating transcription factor binding data with transcription factor knockout data
Source: BMC Syst Biol. 2013 Dec 13;7(Suppl 6):S13. doi: 10.1186/1752-0509-7-S6-S13 (PMC4029220; doi:10.1186/1752-0509-7-S6-S13)
Supplement: Additional file 6 — Validation results of our results compared to 50 randomly assigned TF-gene lists. Additional file 1 zipped the raw files for the three biological validations on the comparison of our results, both for the results generated using the dataset of Harbison et al. and the results generated using the dataset of Lee et al., to the 50 random TF-gene lists. Detailed description of the raw files is written in the file 'ReadMe.doc' in Additional File 6. [file 1752-0509-7-S6-S13-S6.zip › AddFile6/Supplementary Random Results/Expression Coherence/Harbison/expression_coherence_Hypothesis1_random_Harbison_12_8.txt]

TF	Rank Sum test	statistic	p value
upc2		-5.45074963001	0.999999974921
pdr1		-4.10852680829	0.999980090451
rpn4		-4.06399309649	0.999975879873
rsf2		-4.03020942317	0.99997213641
rtg3		-3.93133629237	0.999957762495
ino4		-3.77764246316	0.999920840028
rme1		-3.57956624408	0.999827917501
adr1		-3.21280096503	0.999342763263
azf1		-2.8949409365	0.998103850598
sut1		-2.74070502087	0.996934623995
mcm1		-2.48331602757	0.993491722443
gcn4		-2.04936113979	0.979786592896
yap1		-1.50424561777	0.933740932061
fkh2		-1.49978967665	0.93316555386
fhl1		-1.43469663991	0.924313218935
cst6		-1.29555337913	0.902435300085
leu3		-1.27640275321	0.899093408254
pho4		-1.26144993455	0.89642660642
rox1		-1.23263012555	0.891143103967
opi1		-1.17317128876	0.879636438405
rtg1		-1.12118918197	0.868896328225
cad1		-0.939528820443	0.82627034887
ume6		-0.916873755776	0.82039560112
xbp1		-0.75765432591	0.775671025684
ino2		-0.599727467296	0.725656060224
aft1		-0.585363143851	0.72084821737
mga1		-0.488994463474	0.68757719172
gal4		-0.287433272061	0.613109705945
aft2		-0.250358732387	0.598845029837
yhp1		-0.20192005488	0.580010388267
sok2		-0.0964380036127	0.538413644875
arr1		0.00119778518687	0.49952215296
pdr3		0.0590575731493	0.476453125674
hsf1		0.213104941714	0.415622555124
nrg1		0.32823092646	0.37136853302
elp4		0.385758398635	0.349837804029
pip2		0.394613911982	0.346563922408
mot3		0.4109732162	0.34054608718
mbp1		0.559053326028	0.288062663567
gcr1		0.643346844256	0.259999533283
skn7		0.807675601734	0.209638676235
met4		0.82209442598	0.205511578816
rim101		0.851536289391	0.197235756778
zap1		1.31215451055	0.0947340033958
ace2		1.67051216838	0.0474090369692
gcr2		1.68383870585	0.0461064223317
hap4		1.81767059692	0.034557247171
oaf1		1.91569787779	0.0277017813636
mig3		2.11819899263	0.0170791092378
stp1		2.17576379825	0.0147864634738
swi4		2.17579833201	0.0147851717379
msn2		2.33474655819	0.0097783322473
tec1		2.48281189807	0.00651749494202
sfp1		2.59291189694	0.00475835731921
sko1		2.70596730858	0.00340528750786
gln3		2.74145860735	0.00305835335464
swi5		2.78817350759	0.00265030731505
stb5		3.29858064707	0.000485874809654
rap1		3.30665974382	0.000472077499036
msn4		3.36953357867	0.00037647758244
stp2		3.49844585534	0.000233989049073
mig1		3.56915482466	0.000179067370167
yox1		3.85914657704	5.68918399862e-05
abf1		3.91463855158	4.52698679401e-05
yrr1		4.17688864028	1.47761806386e-05
mig2		4.37689081329	6.01921206313e-06
spt2		4.74666864414	1.03397155746e-06
hac1		5.83356121751	2.71283438945e-09
fkh1		6.90978225341	2.42699089543e-12
