# Supplementary material for: Inferring functional transcription factor-gene binding pairs by integrating transcription factor binding data with transcription factor knockout data
Source: BMC Syst Biol. 2013 Dec 13;7(Suppl 6):S13. doi: 10.1186/1752-0509-7-S6-S13 (PMC4029220; doi:10.1186/1752-0509-7-S6-S13)
Supplement: Additional file 6 — Validation results of our results compared to 50 randomly assigned TF-gene lists. Additional file 1 zipped the raw files for the three biological validations on the comparison of our results, both for the results generated using the dataset of Harbison et al. and the results generated using the dataset of Lee et al., to the 50 random TF-gene lists. Detailed description of the raw files is written in the file 'ReadMe.doc' in Additional File 6. [file 1752-0509-7-S6-S13-S6.zip › AddFile6/Supplementary Random Results/Expression Coherence/Harbison/expression_coherence_Hypothesis1_random_Harbison_12_9.txt]

TF	Rank Sum test	statistic	p value
gln3		-3.82279124369	0.999934025257
pho4		-3.16651269589	0.999228606943
elp4		-2.91623757012	0.998228596882
ace2		-2.56002409886	0.994766754745
hap4		-1.7818847295	0.962615984377
mot3		-1.74008401785	0.959077866919
arr1		-1.64974946405	0.95050290563
cst6		-1.60582744308	0.945844085445
hac1		-1.3906019881	0.917826923422
tec1		-1.36174694199	0.91336111935
azf1		-1.26435254162	0.896948240585
mig2		-1.16013826093	0.87700374066
mcm1		-0.899280388787	0.815748334722
yap1		-0.866293370162	0.806835349455
hsf1		-0.736503660465	0.769287879632
stb5		-0.347778464779	0.635996718049
rsf2		-0.315145141409	0.623674272235
adr1		-0.209759309689	0.583072233671
oaf1		-0.105566484212	0.542036841079
pdr3		0.163819375402	0.434936669187
aft2		0.164809491214	0.434546966648
nrg1		0.259587610399	0.397590947132
gcr1		0.361121438504	0.359004333751
stp1		0.369439662276	0.355900019707
rim101		0.405244702138	0.342648824616
sko1		0.476232004403	0.316954550541
gal4		0.559172334788	0.288022055977
msn2		0.564692439316	0.286141488858
yhp1		0.58634092478	0.27882321727
mbp1		0.619665011944	0.267739177614
rme1		0.653107980137	0.256843333982
cad1		0.673060988728	0.250454245608
rtg3		0.685331085322	0.246567510154
aft1		0.728296660487	0.233216003086
yox1		0.774208243714	0.219403827031
spt2		0.781565839543	0.217234884627
rtg1		0.828592984656	0.203667379515
rpn4		0.843388239609	0.199505673514
fkh1		0.868739506094	0.192494813874
xbp1		0.930541890211	0.176045292761
rap1		0.989533316688	0.161201138756
leu3		1.24460425805	0.10663862721
mig3		1.28289088683	0.0997651530229
zap1		1.37438797443	0.0846606337463
sok2		1.39267111984	0.081859632854
msn4		1.46774009303	0.0710874178443
pip2		1.71128600867	0.0435141639528
fhl1		1.74314320525	0.0406543016273
ino4		1.78328599073	0.0372698803493
stp2		1.79260250428	0.0365182528531
mig1		1.84805524847	0.0322971753963
mga1		1.9742138173	0.0241787177641
pdr1		2.01636430202	0.0218809477529
swi5		2.03135009416	0.0211097465543
rox1		2.04637311029	0.0203598377913
ume6		2.09173078985	0.0182313022918
sfp1		2.12449232065	0.0168144987594
met4		2.2042428839	0.0137536336799
sut1		2.23691368373	0.0126459910203
opi1		2.30675065126	0.0105343623855
swi4		2.55062891429	0.00537643742647
abf1		2.57386295591	0.00502850499083
gcr2		2.65792686741	0.00393114760615
skn7		3.09565449461	0.000981895196205
upc2		3.17949437447	0.000737661165356
yrr1		3.18595116424	0.000721394747192
gcn4		3.26125745372	0.000554596402905
ino2		4.22822726943	1.17769902912e-05
fkh2		4.29261288714	8.82913603459e-06
