# Supplementary material for: Inferring functional transcription factor-gene binding pairs by integrating transcription factor binding data with transcription factor knockout data
Source: BMC Syst Biol. 2013 Dec 13;7(Suppl 6):S13. doi: 10.1186/1752-0509-7-S6-S13 (PMC4029220; doi:10.1186/1752-0509-7-S6-S13)
Supplement: Additional file 6 — Validation results of our results compared to 50 randomly assigned TF-gene lists. Additional file 1 zipped the raw files for the three biological validations on the comparison of our results, both for the results generated using the dataset of Harbison et al. and the results generated using the dataset of Lee et al., to the 50 random TF-gene lists. Detailed description of the raw files is written in the file 'ReadMe.doc' in Additional File 6. [file 1752-0509-7-S6-S13-S6.zip › AddFile6/Supplementary Random Results/Expression Coherence/Harbison/expression_coherence_Hypothesis1_random_Harbison_13_1.txt]

TF	Rank Sum test	statistic	p value
leu3		-4.59457118497	0.9999978318
mbp1		-3.55307668296	0.999809623272
ume6		-3.47242852469	0.999742113834
msn4		-3.15288730121	0.999191678964
mig3		-2.98702828245	0.9985914817
gal4		-2.50599172822	0.993894576178
adr1		-2.30773815711	0.989493147783
ifh1		-2.28868404017	0.988951141508
cst6		-2.06172472856	0.98038302456
arr1		-1.84778869491	0.967683541508
ace2		-1.77090515573	0.961711762569
fkh2		-1.6965349448	0.955107690936
stp2		-1.07444681651	0.858688765414
rpn4		-1.00004807564	0.841356378686
stb5		-0.781427203276	0.782724361667
sut1		-0.671824077388	0.74915215066
rox1		-0.607387281845	0.728203036632
pho4		-0.571973006822	0.716329869008
opi1		-0.371835452015	0.644992316845
skn7		-0.315849209577	0.62394151765
hsf1		-0.278689935246	0.609758606433
gcr1		-0.0227529509647	0.509076331006
ino2		-0.021282765266	0.508489953974
aft1		0.000631729320343	0.499747976481
zap1		0.133576853969	0.446868593998
ino4		0.147813941586	0.441244803206
rsf2		0.175303248958	0.430420679502
cad1		0.186169608087	0.42615587826
elp4		0.216088271046	0.414459471047
upc2		0.253170960435	0.400068052935
msn2		0.633663515522	0.263150220017
pdr3		0.633977151569	0.263047866714
sok2		0.64288421874	0.260149615097
yap1		0.66199911614	0.253985894069
pip2		0.674660336949	0.249945794645
hap4		0.792763353875	0.213957855535
mig1		0.967154523298	0.166733396181
fhl1		0.979115035637	0.163761571643
mig2		1.01234240183	0.155687183842
yhp1		1.05278821692	0.146219033264
mot3		1.12066932332	0.131214322346
xbp1		1.1314059241	0.128942139611
rtg3		1.23475689101	0.10846049783
oaf1		1.25366328438	0.104982209211
hac1		1.34993160067	0.0885189620555
nrg1		1.35589005449	0.087567076187
azf1		1.44302646283	0.0745065084095
mga1		1.58684811175	0.0562735246031
yox1		1.60281708884	0.0544875214226
sko1		1.61314196065	0.0533568347115
aft2		1.84028028174	0.0328635493745
rtg1		1.88674058013	0.0295976133479
gln3		2.12859326813	0.0166439629801
gcn4		2.44040977416	0.00733530508365
rim101		2.46682991465	0.00681575449116
mcm1		2.63710801146	0.00418081012519
swi4		2.84641508516	0.00221072597956
met4		2.94107981891	0.00163535121151
spt2		2.94883870622	0.00159485200429
stp1		2.96982283436	0.00148985769888
yrr1		2.99573262141	0.00136893192636
fkh1		3.07915210926	0.00103795331109
rme1		3.24093032283	0.000595701504742
tec1		3.43161057594	0.000300004233776
sfp1		3.61754559922	0.000148704972858
swi5		4.31538151764	7.96637453145e-06
pdr1		4.49643373385	3.45513512575e-06
abf1		7.32501278933	1.19437966009e-13
gcr2		8.33209427861	3.97123290871e-17
rap1		12.7768518792	1.10414169822e-37
