# Supplementary material for: Inferring functional transcription factor-gene binding pairs by integrating transcription factor binding data with transcription factor knockout data
Source: BMC Syst Biol. 2013 Dec 13;7(Suppl 6):S13. doi: 10.1186/1752-0509-7-S6-S13 (PMC4029220; doi:10.1186/1752-0509-7-S6-S13)
Supplement: Additional file 6 — Validation results of our results compared to 50 randomly assigned TF-gene lists. Additional file 1 zipped the raw files for the three biological validations on the comparison of our results, both for the results generated using the dataset of Harbison et al. and the results generated using the dataset of Lee et al., to the 50 random TF-gene lists. Detailed description of the raw files is written in the file 'ReadMe.doc' in Additional File 6. [file 1752-0509-7-S6-S13-S6.zip › AddFile6/Supplementary Random Results/Expression Coherence/Harbison/expression_coherence_Hypothesis1_random_Harbison_13_10.txt]

TF	Rank Sum test	statistic	p value
swi5		-7.02499720974	0.999999999999
elp4		-4.44197730008	0.999995543202
adr1		-4.35256103306	0.99999327218
fkh1		-4.27854086267	0.999990593877
hsf1		-3.85911048014	0.999943099757
fhl1		-3.57728198128	0.999826407209
hap4		-3.56541367452	0.999818358637
yhp1		-3.47152463554	0.999741244078
stp2		-3.43128538313	0.999699635869
cst6		-3.19775681921	0.999307494885
mig3		-3.16617209078	0.99922770308
skn7		-2.92928724139	0.998301298466
met4		-2.77437196246	0.997234579974
oaf1		-2.67199842069	0.996229949834
ume6		-2.59483219689	0.995268144488
yap1		-1.8880124389	0.970487859717
aft2		-1.86993885694	0.969253845463
nrg1		-1.57313554478	0.942156281974
ifh1		-0.952297408298	0.829526914078
zap1		-0.71116150602	0.76150792026
xbp1		-0.585747555191	0.720977414206
ace2		-0.435679753584	0.668465451346
mig2		-0.373684723706	0.645680553987
spt2		-0.3558861344	0.639037079978
mig1		-0.076789153106	0.530604360086
rsf2		0.00320188582572	0.49872263455
opi1		0.0842439695972	0.466431229867
azf1		0.274865063222	0.391709954583
ino4		0.360594813193	0.359201183645
gal4		0.548957010834	0.291517476061
rox1		0.785421622812	0.216103203576
gcr1		0.843252223508	0.199543698377
cad1		1.09017658623	0.137817682523
rap1		1.10659027306	0.134235557326
mbp1		1.12548918952	0.130190897822
ino2		1.16889432556	0.121223105012
stb5		1.19276537351	0.116480637348
rtg1		1.22238471779	0.110781087821
hac1		1.30223959184	0.0964172473683
yrr1		1.36429190661	0.0862378560594
mcm1		1.46831825196	0.0710088976805
aft1		1.68440094448	0.0460521042013
rim101		1.69363591167	0.045167244798
gcn4		1.87827639841	0.0301716817619
pip2		1.94546091787	0.0258597645415
stp1		1.96852529649	0.024503814219
sfp1		2.12818738846	0.0166607750241
pdr1		2.1610623122	0.0153452631657
upc2		2.18603386991	0.0144065637273
sok2		2.22554278309	0.0130224111856
abf1		2.23459090377	0.0127221092824
msn2		2.25860797817	0.0119538905513
rpn4		2.27021114362	0.0115973876014
leu3		2.35851150817	0.00917419543211
pdr3		2.46654091947	0.00682125699389
tec1		2.47540785126	0.006654205002
swi4		2.54450911925	0.00547157271541
msn4		2.77293505674	0.00277766030903
gln3		2.85299564949	0.00216546072365
rtg3		3.09322944548	0.000989954966658
sut1		3.5251052533	0.000211657280419
yox1		3.73567217043	9.36072182848e-05
fkh2		3.81584676214	6.78583570643e-05
pho4		3.95023233766	3.90376833854e-05
mot3		4.01685403495	2.94901151161e-05
mga1		4.91050915192	4.542010807e-07
arr1		6.42917958383	6.41472430129e-11
sko1		6.50121292764	3.98374810858e-11
gcr2		8.72293197428	1.35544574487e-18
rme1		10.3745902812	1.61798747399e-25
