# Supplementary material for: Inferring functional transcription factor-gene binding pairs by integrating transcription factor binding data with transcription factor knockout data
Source: BMC Syst Biol. 2013 Dec 13;7(Suppl 6):S13. doi: 10.1186/1752-0509-7-S6-S13 (PMC4029220; doi:10.1186/1752-0509-7-S6-S13)
Supplement: Additional file 6 — Validation results of our results compared to 50 randomly assigned TF-gene lists. Additional file 1 zipped the raw files for the three biological validations on the comparison of our results, both for the results generated using the dataset of Harbison et al. and the results generated using the dataset of Lee et al., to the 50 random TF-gene lists. Detailed description of the raw files is written in the file 'ReadMe.doc' in Additional File 6. [file 1752-0509-7-S6-S13-S6.zip › AddFile6/Supplementary Random Results/Expression Coherence/Harbison/expression_coherence_Hypothesis1_random_Harbison_13_11.txt]

TF	Rank Sum test	statistic	p value
ino4		-4.19962075359	0.999986631879
cst6		-3.75469553479	0.999913223843
yox1		-2.39305759924	0.991645691095
msn2		-2.26211932758	0.988154984112
fhl1		-2.08512065142	0.981470824933
tec1		-1.99320415204	0.976880451675
pho4		-1.92817500757	0.973083319129
fkh2		-1.91398935979	0.972189242344
aft2		-1.78083605947	0.96253038165
sok2		-1.75036749098	0.959972539079
mig1		-1.66577381413	0.952120763206
rtg1		-1.52591365967	0.936484315814
mga1		-1.46243879928	0.928189498125
elp4		-1.43057383259	0.92372380427
spt2		-0.991498906195	0.839278986905
hsf1		-0.587776711255	0.72165891111
rtg3		-0.429863501115	0.666352531447
gcr1		-0.42487653332	0.664536658848
ifh1		-0.374334576629	0.645922294746
yhp1		-0.152335354044	0.560538779094
stp2		-0.140634400066	0.55592061451
yap1		-0.0192620785655	0.507683982384
leu3		0.26850166747	0.394156595762
gal4		0.345997552603	0.36467227701
rim101		0.377619629173	0.352856590302
pdr3		0.395903383252	0.346088152546
skn7		0.524473029442	0.299974786947
xbp1		0.551226311444	0.290739272714
gln3		0.640288472916	0.260992536691
mot3		0.678915669491	0.248595648328
adr1		0.68246999606	0.247470904354
ace2		0.690266048456	0.245013447296
aft1		0.701640698461	0.241451631986
pip2		0.714500141792	0.237458984256
swi4		0.756189807719	0.224767701384
zap1		0.766922560325	0.221563779663
oaf1		0.778998456769	0.21799031191
opi1		0.797412746705	0.21260567937
hac1		0.797757238663	0.212505690258
rsf2		0.861707522848	0.194424242406
gcr2		0.912374150118	0.180785896263
upc2		0.941987262666	0.173099580593
nrg1		0.98501509506	0.162308328163
mig3		1.15041480396	0.124986532832
cad1		1.18272456902	0.118459161863
stp1		1.26633387246	0.102696787424
arr1		1.48159156797	0.0692245019936
stb5		1.64584057396	0.0498982931821
hap4		1.64860655298	0.0496141326856
fkh1		1.70996396116	0.0436362687468
rpn4		1.82534234314	0.0339746920679
mcm1		1.93885861763	0.0262592780617
gcn4		2.20118076947	0.013861614565
met4		2.27424839311	0.0114755280512
mbp1		2.33116666251	0.0098722866424
rme1		2.4336965023	0.00747276034112
msn4		2.439531688	0.00735315640927
sfp1		2.60699847076	0.00456698841139
sko1		2.76166424188	0.00287537920416
swi5		2.89349691322	0.00190489017745
yrr1		3.44897211179	0.000281362408294
abf1		3.58391787081	0.000169239277561
rox1		3.58875762655	0.000166128777977
mig2		3.61375560411	0.000150896774916
ume6		3.79352601543	7.42615310114e-05
pdr1		4.26500291501	9.99497959638e-06
ino2		4.72119019319	1.17234279521e-06
sut1		5.18384014647	1.08681625871e-07
azf1		5.21844476136	9.02158862229e-08
rap1		11.9637790634	2.75003210671e-33
