# Supplementary material for: Inferring functional transcription factor-gene binding pairs by integrating transcription factor binding data with transcription factor knockout data
Source: BMC Syst Biol. 2013 Dec 13;7(Suppl 6):S13. doi: 10.1186/1752-0509-7-S6-S13 (PMC4029220; doi:10.1186/1752-0509-7-S6-S13)
Supplement: Additional file 6 — Validation results of our results compared to 50 randomly assigned TF-gene lists. Additional file 1 zipped the raw files for the three biological validations on the comparison of our results, both for the results generated using the dataset of Harbison et al. and the results generated using the dataset of Lee et al., to the 50 random TF-gene lists. Detailed description of the raw files is written in the file 'ReadMe.doc' in Additional File 6. [file 1752-0509-7-S6-S13-S6.zip › AddFile6/Supplementary Random Results/Expression Coherence/Harbison/expression_coherence_Hypothesis1_random_Harbison_13_12.txt]

TF	Rank Sum test	statistic	p value
ino4		-4.47024347983	0.99999609347
cst6		-3.75833028362	0.9999144745
yox1		-2.28151809178	0.988741096306
fkh2		-2.11201247896	0.982657310517
msn2		-2.09438486759	0.981887145161
pho4		-2.01606100661	0.978103201573
tec1		-1.92423866898	0.972837662903
fhl1		-1.85696204227	0.968341722706
aft2		-1.80693662222	0.964613919203
mig1		-1.70646882523	0.956039587089
sok2		-1.55735113623	0.940306429645
elp4		-1.52320247729	0.936145971741
hsf1		-1.44835897507	0.926241659017
mga1		-1.39893389006	0.919083595672
rtg1		-1.34115691244	0.910065243762
spt2		-1.02645625108	0.847661712461
rtg3		-0.468287054287	0.680210337543
gcr1		-0.455523365232	0.675633619015
ifh1		-0.35726394447	0.639552890313
stp2		-0.154988807797	0.561584929616
yap1		-0.146525347509	0.55824665928
leu3		-0.13960500288	0.555513956195
yhp1		-0.00589533103885	0.502351883185
gal4		0.377519461135	0.3528938023
pdr3		0.388169007023	0.348945483644
rim101		0.498837905104	0.308946790839
xbp1		0.508909948142	0.305407673291
opi1		0.611495020697	0.270435956886
adr1		0.611783962351	0.27034035096
zap1		0.621000597319	0.267299615083
ace2		0.626227846246	0.265582752503
gln3		0.645578655837	0.259276131973
mot3		0.647395949326	0.25868785843
aft1		0.707536838785	0.239616463995
oaf1		0.732410231955	0.231959107725
rsf2		0.753243640502	0.225651759675
hac1		0.814480410592	0.207684895004
pip2		0.845376873824	0.198950226163
skn7		0.92442646654	0.177632160105
nrg1		0.95481803857	0.169834861785
gcr2		1.01189883457	0.155793213287
hap4		1.03016873274	0.151465402333
swi4		1.06103472459	0.144337060314
upc2		1.08689508367	0.138541589653
mig3		1.08966168635	0.137931099612
stp1		1.30836801567	0.0953742578236
cad1		1.32186863597	0.093105949019
arr1		1.49583764074	0.067347984919
stb5		1.59616419368	0.0552260697839
fkh1		1.62523657207	0.0520560802803
mcm1		1.91506606154	0.0277420396588
rpn4		2.18186593324	0.0145597143654
gcn4		2.21354397834	0.0134300823704
met4		2.25938684001	0.0119296661462
mbp1		2.35314322715	0.00930773110621
rme1		2.37982197057	0.00866050199829
msn4		2.44137225268	0.00731578197284
sfp1		2.51180457606	0.00600577922289
sko1		2.71622838121	0.00330151757963
swi5		2.90789059501	0.00181937807088
abf1		3.41395361627	0.000320137375902
mig2		3.6160563823	0.000149562625236
rox1		3.66680656443	0.000122799218407
yrr1		3.70238857822	0.00010678958383
pdr1		3.86519330877	5.55006248968e-05
ume6		3.93874473769	4.09545082011e-05
azf1		4.5391440303	2.82415231888e-06
ino2		4.75276084728	1.00328821054e-06
sut1		5.16209405582	1.22101264596e-07
rap1		11.6548781531	1.08345082301e-31
