# Supplementary material for: Inferring functional transcription factor-gene binding pairs by integrating transcription factor binding data with transcription factor knockout data
Source: BMC Syst Biol. 2013 Dec 13;7(Suppl 6):S13. doi: 10.1186/1752-0509-7-S6-S13 (PMC4029220; doi:10.1186/1752-0509-7-S6-S13)
Supplement: Additional file 6 — Validation results of our results compared to 50 randomly assigned TF-gene lists. Additional file 1 zipped the raw files for the three biological validations on the comparison of our results, both for the results generated using the dataset of Harbison et al. and the results generated using the dataset of Lee et al., to the 50 random TF-gene lists. Detailed description of the raw files is written in the file 'ReadMe.doc' in Additional File 6. [file 1752-0509-7-S6-S13-S6.zip › AddFile6/Supplementary Random Results/Expression Coherence/Harbison/expression_coherence_Hypothesis1_random_Harbison_13_13.txt]

TF	Rank Sum test	statistic	p value
mig1		-5.26903192254	0.999999931427
hap4		-3.70733849036	0.999895275545
adr1		-3.31051647689	0.999534380153
ino2		-2.93855747637	0.998351282443
msn4		-2.42402368692	0.992325197865
opi1		-2.17872335165	0.98532388703
mig3		-1.56945553824	0.941729084119
upc2		-1.46158119102	0.928071994133
msn2		-1.41696453641	0.921753351893
tec1		-1.37630513269	0.915636407746
mig2		-1.33310922726	0.908752019129
leu3		-1.11614596407	0.867820169986
met4		-1.00390868077	0.842288684003
gal4		-0.978666046943	0.836127493203
ifh1		-0.884014879662	0.811655909726
fkh1		-0.787806727607	0.784595117358
gcr1		-0.669122496737	0.748291329826
stp2		-0.637607273128	0.738135320003
nrg1		-0.62213935589	0.733074880793
gcn4		-0.609376538736	0.728862557435
azf1		-0.45992272955	0.677214157642
hsf1		-0.245890595041	0.597116537784
cad1		-0.220955624823	0.587436507375
rsf2		0.0936551604025	0.462691545233
mot3		0.157407572217	0.437461823042
pdr3		0.414997624569	0.339071821032
pho4		0.427617584521	0.334464780685
rpn4		0.552970857251	0.290141682969
elp4		0.593119453057	0.276550606294
zap1		0.767754814867	0.221316431859
pip2		0.884027430761	0.18834070267
fkh2		0.903575419649	0.183110289988
sok2		0.95110602984	0.170775277042
yhp1		1.03215455828	0.150999859409
gln3		1.17371525082	0.120254549764
rtg3		1.22568466317	0.110158681937
cst6		1.28466735505	0.0994542752996
aft2		1.30490106567	0.0959632691628
ino4		1.40533629725	0.0799606498775
aft1		1.41823232417	0.078061473794
yap1		1.59999556708	0.054799783405
xbp1		1.63697510671	0.0508178355218
mga1		1.6465214244	0.0498282264412
stb5		1.69210170309	0.0453132919018
oaf1		1.74375664064	0.0406007670564
sfp1		1.93673399575	0.0263889339396
spt2		2.0236569378	0.02150273111
pdr1		2.10024474138	0.0178536587228
yrr1		2.12389139666	0.0168396129854
fhl1		2.16489852053	0.0151977287719
mcm1		2.18413824138	0.0144760456936
yox1		2.26625182586	0.0117179845697
hac1		2.34155375836	0.00960183007401
arr1		2.86090363913	0.00211217713555
rtg1		3.24126145259	0.000595009926817
sko1		3.45363213124	0.000276545640729
mbp1		3.65404162518	0.000129072194744
rim101		3.68499758884	0.00011435240274
ace2		4.45596564704	4.17582030304e-06
swi5		4.47610892609	3.80078563846e-06
ume6		4.48814119988	3.59236524619e-06
swi4		4.87426676697	5.46066639431e-07
sut1		5.07832970259	1.9038375618e-07
rme1		5.81953988447	2.95049210878e-09
gcr2		6.36851485239	9.54336463529e-11
stp1		6.36927885885	9.49595166421e-11
skn7		6.45863131147	5.28270821564e-11
rox1		6.86503536939	3.32373904821e-12
abf1		14.2181699029	3.53385873249e-46
rap1		14.7059983972	2.94971770961e-49
