# Supplementary material for: Inferring functional transcription factor-gene binding pairs by integrating transcription factor binding data with transcription factor knockout data
Source: BMC Syst Biol. 2013 Dec 13;7(Suppl 6):S13. doi: 10.1186/1752-0509-7-S6-S13 (PMC4029220; doi:10.1186/1752-0509-7-S6-S13)
Supplement: Additional file 6 — Validation results of our results compared to 50 randomly assigned TF-gene lists. Additional file 1 zipped the raw files for the three biological validations on the comparison of our results, both for the results generated using the dataset of Harbison et al. and the results generated using the dataset of Lee et al., to the 50 random TF-gene lists. Detailed description of the raw files is written in the file 'ReadMe.doc' in Additional File 6. [file 1752-0509-7-S6-S13-S6.zip › AddFile6/Supplementary Random Results/Expression Coherence/Harbison/expression_coherence_Hypothesis1_random_Harbison_13_14.txt]

TF	Rank Sum test	statistic	p value
sut1		-4.89408892697	0.999999506189
zap1		-4.83248599732	0.999999325807
skn7		-4.80094132058	0.999999210392
fkh2		-3.91349053594	0.999954514266
arr1		-3.4809730885	0.999750202158
cst6		-3.32800198539	0.999562643785
msn2		-2.96790055778	0.998500793405
nrg1		-2.94193545197	0.998369160469
msn4		-2.78481167344	0.997322058982
hap4		-2.69514006617	0.996482047609
mig3		-2.37793933411	0.991295155039
gcr1		-2.3245157659	0.989951066214
spt2		-2.2346228172	0.987278939211
aft2		-2.04534887068	0.979589762077
mbp1		-1.67879861606	0.953404350785
mga1		-1.55842236824	0.940433421207
gcn4		-1.47533075044	0.929938178475
leu3		-1.23492919806	0.891571572166
gal4		-1.15605112655	0.876169877423
ifh1		-0.974245363931	0.83503263729
swi5		-0.742430264538	0.771086655732
stp2		-0.720242106822	0.764312028614
sok2		-0.614932730969	0.730700426967
yox1		-0.60780581601	0.728341864278
pdr3		-0.571618743218	0.716209852718
rtg1		-0.485028223862	0.686171837496
hsf1		-0.426739610991	0.665215502034
adr1		-0.352323837655	0.637702293519
opi1		-0.316641127107	0.624242037317
ume6		-0.192366215647	0.576272322918
hac1		-0.145243845083	0.557740825215
rox1		-0.0745956384648	0.529731777771
aft1		0.0886526812882	0.464678969628
rpn4		0.105494424857	0.457991746813
mot3		0.106689477043	0.457517665529
yap1		0.358459577273	0.359999706684
stb5		0.414442944001	0.339274872075
cad1		0.520716608548	0.301282101379
xbp1		0.605792148335	0.272326392107
ino4		0.634075935629	0.263015633323
mig2		0.661090265438	0.254277213858
rtg3		0.69415884429	0.243791299591
ino2		0.757354393762	0.224418785661
met4		0.849262374659	0.197867656095
oaf1		0.938059384387	0.174106946458
sfp1		1.15671238096	0.123694944806
azf1		1.3803124759	0.0837452276562
pip2		1.40691000374	0.079727038409
yhp1		1.51262403795	0.0651875923469
rsf2		1.55771745422	0.0596501205352
upc2		1.56575349336	0.0587031688331
mig1		1.58742943767	0.0562077082518
gln3		1.75404831729	0.0397111141738
sko1		1.84855545813	0.0322610147114
pho4		1.89664751714	0.0289372373781
ace2		2.28721038354	0.0110917731194
fkh1		2.46724965004	0.0068077696624
pdr1		2.55907164209	0.00524760550195
mcm1		2.63138307147	0.0042519062007
rim101		2.71525138139	0.00331127401038
tec1		2.92245856799	0.00173639910795
yrr1		3.18293055639	0.000728962880994
rme1		3.23229507239	0.000614000900169
elp4		3.33612089072	0.000424781059527
stp1		3.43175594507	0.000299843480945
fhl1		3.53640667915	0.000202804887415
swi4		6.21477806913	2.5698620162e-10
gcr2		6.66244183878	1.34657456053e-11
rap1		10.9334638204	3.98725540886e-28
abf1		10.9975797551	1.9626288496e-28
