# Supplementary material for: Inferring functional transcription factor-gene binding pairs by integrating transcription factor binding data with transcription factor knockout data
Source: BMC Syst Biol. 2013 Dec 13;7(Suppl 6):S13. doi: 10.1186/1752-0509-7-S6-S13 (PMC4029220; doi:10.1186/1752-0509-7-S6-S13)
Supplement: Additional file 6 — Validation results of our results compared to 50 randomly assigned TF-gene lists. Additional file 1 zipped the raw files for the three biological validations on the comparison of our results, both for the results generated using the dataset of Harbison et al. and the results generated using the dataset of Lee et al., to the 50 random TF-gene lists. Detailed description of the raw files is written in the file 'ReadMe.doc' in Additional File 6. [file 1752-0509-7-S6-S13-S6.zip › AddFile6/Supplementary Random Results/Expression Coherence/Harbison/expression_coherence_Hypothesis1_random_Harbison_13_15.txt]

TF	Rank Sum test	statistic	p value
msn4		-8.56204574202	1.0
adr1		-5.96011087938	0.99999999874
msn2		-4.89914272998	0.999999518721
aft2		-4.8425311862	0.999999359022
hsf1		-4.82049326401	0.999999283982
abf1		-4.723483811	0.999998840808
met4		-3.73671137153	0.999906778636
azf1		-3.55552624795	0.99981138836
rim101		-2.56838347027	0.994891297079
yrr1		-2.55874086231	0.994747399117
mig3		-2.54150541998	0.994481188256
ume6		-2.38081835185	0.991362886155
gcn4		-2.28852674882	0.988946567892
oaf1		-2.12574134634	0.983237598899
aft1		-1.91729848724	0.972399988992
pip2		-1.36745670446	0.914258900448
zap1		-1.33063630335	0.908345644432
gln3		-1.25853451699	0.895900743904
ino2		-1.25234324366	0.89477759106
elp4		-1.24886584537	0.894142927163
yap1		-1.18992389236	0.882961846587
cad1		-1.15438040724	0.87582787791
leu3		-0.663619520081	0.74653306969
opi1		-0.62892480751	0.735300857879
yhp1		-0.478936693596	0.684008167051
gcr1		-0.444379062719	0.671615725861
mig2		-0.0865667792475	0.534492063471
sok2		-0.0627019860816	0.524998092078
rox1		-0.00344601396561	0.501374757949
rtg3		0.274168061698	0.391977735554
xbp1		0.281737892516	0.389072248452
pdr3		0.502492755666	0.307660473487
sko1		0.504608304009	0.306916988123
tec1		0.531801529862	0.29743173154
ace2		0.784656847549	0.216327394981
stb5		0.792027787995	0.214172236833
arr1		0.851294168922	0.197302981626
hac1		0.856288340413	0.195919154469
upc2		1.13396851896	0.128403876757
rpn4		1.14782520959	0.125520364034
stp2		1.36987604589	0.0853627991851
cst6		1.454245696	0.0729391000387
ifh1		1.54123421778	0.0616298961904
gal4		1.55394087764	0.0600992599435
hap4		1.58970494957	0.0559506637451
rsf2		1.69379760181	0.0451518749909
rme1		1.90373379471	0.0284724313752
stp1		2.0733894222	0.0190680262843
spt2		2.14780642088	0.0158645683681
fhl1		2.28826923507	0.0110609234795
ino4		2.3433643235	0.00955535578634
pdr1		2.49478059691	0.00630175166278
sut1		2.57263861304	0.00504632659721
skn7		2.58262314957	0.00490261805174
fkh2		2.6541765504	0.00397511091193
mot3		2.72024736453	0.00326165486385
swi5		3.03424192911	0.00120570484239
mig1		3.29085261716	0.00049942114956
sfp1		3.35522958714	0.000396495710617
mga1		3.56135835232	0.000184470565478
yox1		3.60793690116	0.000154320762304
rtg1		3.67183153938	0.00012040920452
fkh1		3.86802265315	5.48607369662e-05
pho4		4.35933410712	6.52294033725e-06
gcr2		5.22785353695	8.57446350557e-08
nrg1		7.47048291286	3.99505231637e-14
swi4		7.54032187628	2.34406428057e-14
mbp1		8.37885272277	2.67230504324e-17
mcm1		8.65707570366	2.42010627301e-18
rap1		16.8042498928	1.13584037655e-63
