# Supplementary material for: Inferring functional transcription factor-gene binding pairs by integrating transcription factor binding data with transcription factor knockout data
Source: BMC Syst Biol. 2013 Dec 13;7(Suppl 6):S13. doi: 10.1186/1752-0509-7-S6-S13 (PMC4029220; doi:10.1186/1752-0509-7-S6-S13)
Supplement: Additional file 6 — Validation results of our results compared to 50 randomly assigned TF-gene lists. Additional file 1 zipped the raw files for the three biological validations on the comparison of our results, both for the results generated using the dataset of Harbison et al. and the results generated using the dataset of Lee et al., to the 50 random TF-gene lists. Detailed description of the raw files is written in the file 'ReadMe.doc' in Additional File 6. [file 1752-0509-7-S6-S13-S6.zip › AddFile6/Supplementary Random Results/Expression Coherence/Harbison/expression_coherence_Hypothesis1_random_Harbison_13_16.txt]

TF	Rank Sum test	statistic	p value
stb5		-3.99744057909	0.999967984471
fkh1		-3.77500115972	0.99991999654
aft2		-3.27423554181	0.99947025871
mga1		-3.22300209344	0.999365726867
ume6		-3.12063591426	0.999097695003
swi5		-2.80554911243	0.997488453705
hsf1		-2.15709631039	0.984500919479
mig3		-2.13804240817	0.983743349262
zap1		-1.78255051958	0.962670249738
aft1		-1.76526229748	0.961240153568
rsf2		-1.68899477307	0.954389784184
leu3		-1.67258294998	0.952795287153
yhp1		-1.55554204791	0.940091485765
arr1		-1.31155190453	0.905164315075
ifh1		-1.30102603669	0.903375228633
msn2		-1.26408578544	0.896900380997
ino4		-1.2623607141	0.896590490581
hap4		-1.08690384039	0.861460345542
mig1		-1.03338111779	0.849287210322
msn4		-0.960053461916	0.831485845577
cst6		-0.829285252435	0.796528493051
sut1		-0.81361476378	0.792067161296
rim101		-0.728924632615	0.766976116977
sok2		-0.721450562746	0.764683826522
stp2		-0.527039537903	0.700916933883
skn7		-0.465096711542	0.679068899586
xbp1		-0.452116934235	0.674407627602
elp4		0.224043291546	0.411361808771
pip2		0.48140755226	0.315113435081
rox1		0.510024637793	0.305017100533
rtg1		0.60296517101	0.27326592968
upc2		0.782012485323	0.217103618055
sfp1		0.78552723184	0.216072255207
rpn4		0.86035714881	0.194796099641
fkh2		0.879251013015	0.18963259522
mcm1		0.976958249197	0.164294911182
sko1		1.00077128075	0.158468698539
ace2		1.05630814565	0.145413727841
met4		1.17621654274	0.119754177785
yox1		1.30664589669	0.0956665006672
gcn4		1.36767769833	0.0857064918445
mig2		1.41842975166	0.0780326672853
mot3		1.47120681727	0.0706175970497
spt2		1.47234906376	0.0704633202207
gcr1		1.48033485052	0.069391953523
opi1		1.59773045788	0.0550514886098
oaf1		1.83507488772	0.0332472971017
mbp1		2.02354485791	0.0215085018079
rtg3		2.05099056569	0.0201339327537
tec1		2.12209842114	0.016914736984
cad1		2.17842061597	0.0146873682083
gal4		2.21798259226	0.0132780096799
yrr1		2.28623632047	0.0111202185021
gln3		2.34866487766	0.0094204278085
pdr3		2.627754324	0.00429752827842
nrg1		2.79810502765	0.00257016974705
yap1		3.02730017912	0.00123374395719
ino2		3.15011742709	0.000816024251871
stp1		3.1945948844	0.000700136234858
hac1		3.53137647224	0.000206701451431
azf1		3.80874077374	6.98381478949e-05
adr1		4.21093365851	1.27158714389e-05
rme1		4.27374164107	9.61098770539e-06
swi4		4.45248621915	4.24408447608e-06
pho4		4.80817798356	7.61560655533e-07
abf1		7.23167577906	2.38535036334e-13
gcr2		7.25436199517	2.01779749089e-13
pdr1		7.78003188518	3.62531359573e-15
fhl1		9.22071644929	1.47560821704e-20
rap1		11.1090032273	5.67092247548e-29
