# Supplementary material for: Inferring functional transcription factor-gene binding pairs by integrating transcription factor binding data with transcription factor knockout data
Source: BMC Syst Biol. 2013 Dec 13;7(Suppl 6):S13. doi: 10.1186/1752-0509-7-S6-S13 (PMC4029220; doi:10.1186/1752-0509-7-S6-S13)
Supplement: Additional file 6 — Validation results of our results compared to 50 randomly assigned TF-gene lists. Additional file 1 zipped the raw files for the three biological validations on the comparison of our results, both for the results generated using the dataset of Harbison et al. and the results generated using the dataset of Lee et al., to the 50 random TF-gene lists. Detailed description of the raw files is written in the file 'ReadMe.doc' in Additional File 6. [file 1752-0509-7-S6-S13-S6.zip › AddFile6/Supplementary Random Results/Expression Coherence/Harbison/expression_coherence_Hypothesis1_random_Harbison_13_17.txt]

TF	Rank Sum test	statistic	p value
fkh1		-3.95229388314	0.999961297203
aft2		-3.43764997072	0.999706607159
hsf1		-3.30970412229	0.999533026802
mig3		-3.12567001238	0.999112997533
leu3		-2.82650555191	0.997647053586
gcr1		-2.76866265565	0.997185655912
cst6		-2.74414882019	0.996966598619
rox1		-2.72425253314	0.996777639627
msn4		-2.4026830856	0.9918623574
rpn4		-2.31007308692	0.989557945928
stp2		-2.17314094337	0.985115144513
yhp1		-1.48526970193	0.931263802779
rtg3		-1.35056121098	0.911581983354
mig1		-1.25357482433	0.895001706675
ino4		-1.22175289698	0.889099457002
adr1		-0.98730670777	0.838253848355
yrr1		-0.984997646555	0.837687386511
rtg1		-0.886448172868	0.812311964861
met4		-0.837631593976	0.798881178483
ifh1		-0.671851308543	0.749160819545
pdr3		-0.613916113224	0.730364619085
skn7		-0.608310576891	0.728509246322
gcn4		-0.593123575822	0.723450773162
mga1		-0.496094928511	0.690086281417
hap4		-0.378150228263	0.647340501511
upc2		-0.225572214407	0.589232923218
stb5		-0.0137497123973	0.505485168785
oaf1		0.0932490829518	0.462852840835
rsf2		0.221330357703	0.412417607017
zap1		0.354124307562	0.36162286306
spt2		0.456481833652	0.324021765636
ino2		0.556935592786	0.288785717633
mcm1		0.582673716118	0.280056485181
pip2		0.720743693298	0.235533612166
xbp1		0.78396630961	0.216529939569
sfp1		0.91197882331	0.180889932709
gln3		0.913261911658	0.180552404627
rap1		0.95481270689	0.169836210149
fkh2		1.00985943239	0.156281320537
gal4		1.08155831441	0.139724417876
fhl1		1.31603864246	0.0940805365421
azf1		1.34469189895	0.0893623759165
opi1		1.46700705678	0.071187067844
aft1		1.5028840531	0.0664344729707
pho4		1.5312877144	0.0628491502756
swi5		1.64576322167	0.0499062585225
yap1		1.70052820752	0.0445158076278
arr1		1.75372808625	0.0397385552858
rim101		1.93113253379	0.0267333323027
stp1		1.93268565859	0.026637466479
elp4		1.98073979361	0.0238102308425
nrg1		2.06178791254	0.0196139661838
sok2		2.08125267054	0.0187053924088
msn2		2.10032715119	0.0178500362189
mbp1		2.1590490539	0.0154231807408
cad1		2.25099884842	0.0121928051575
sut1		2.3991771496	0.00821598147829
hac1		2.44375092014	0.00726772896133
tec1		2.48569258315	0.00646498029747
mot3		2.64221217855	0.00411832192156
sko1		2.65816675627	0.00392835037304
ume6		3.08687040578	0.00101137880522
mig2		3.57675142162	0.000173945352659
ace2		4.37106281198	6.18216072938e-06
pdr1		4.59195427865	2.19557291228e-06
swi4		6.18011033655	3.20284080799e-10
yox1		6.3453586464	1.10953933938e-10
rme1		6.88011368022	2.99024082172e-12
abf1		7.09655268148	6.39536019131e-13
gcr2		8.24457451718	8.287446975e-17
