# Supplementary material for: Inferring functional transcription factor-gene binding pairs by integrating transcription factor binding data with transcription factor knockout data
Source: BMC Syst Biol. 2013 Dec 13;7(Suppl 6):S13. doi: 10.1186/1752-0509-7-S6-S13 (PMC4029220; doi:10.1186/1752-0509-7-S6-S13)
Supplement: Additional file 6 — Validation results of our results compared to 50 randomly assigned TF-gene lists. Additional file 1 zipped the raw files for the three biological validations on the comparison of our results, both for the results generated using the dataset of Harbison et al. and the results generated using the dataset of Lee et al., to the 50 random TF-gene lists. Detailed description of the raw files is written in the file 'ReadMe.doc' in Additional File 6. [file 1752-0509-7-S6-S13-S6.zip › AddFile6/Supplementary Random Results/Expression Coherence/Harbison/expression_coherence_Hypothesis1_random_Harbison_13_18.txt]

TF	Rank Sum test	statistic	p value
nrg1		-8.43127814657	1.0
aft2		-6.03713386595	0.999999999216
met4		-5.67862097588	0.999999993211
azf1		-5.40694958029	0.999999967946
hsf1		-3.85200743831	0.999941423268
mcm1		-3.06750936857	0.998920746528
rpn4		-2.11724422758	0.982880437209
adr1		-1.89618306559	0.971032079177
zap1		-1.84275026477	0.967317259292
pdr3		-1.80283475927	0.964292915262
gcr1		-1.70182786297	0.955606179157
ume6		-1.23901075635	0.89232924267
leu3		-0.861922080989	0.805634801412
ifh1		-0.81207435842	0.791625517275
mig1		-0.774890036154	0.780797679853
hac1		-0.705160416319	0.759644794088
ino2		-0.657912928103	0.744702958555
ino4		-0.40185796992	0.656105721866
sok2		-0.143534666934	0.557066032781
swi5		-0.0457369327849	0.518240036754
oaf1		-0.0314683877883	0.512551998728
yap1		0.0203202087481	0.491893967433
fkh2		0.0453822585235	0.481901311032
mig3		0.14876724953	0.440868647051
pip2		0.290354876196	0.385772380473
elp4		0.312217969117	0.377437438415
rox1		0.363805821113	0.358001507741
cst6		0.394413518181	0.346637882479
gln3		0.41104721299	0.340518957767
rsf2		0.454667787253	0.324674129423
stp2		0.625580607191	0.265795031007
rtg3		0.70163009074	0.241454940495
mot3		0.779683259715	0.217788667359
upc2		0.783596964479	0.216638318766
yhp1		0.864137623675	0.193756146491
xbp1		0.935414346693	0.174787403062
gal4		1.08036880843	0.139988989955
mig2		1.36301934368	0.0864382071724
msn4		1.38089608933	0.0836554562764
stb5		1.56915266191	0.0583061857259
spt2		1.60851301295	0.0538614342583
skn7		1.62548170527	0.0520299794531
stp1		1.68756023395	0.0457478390925
rtg1		1.84882034358	0.0322418793983
cad1		1.85074492745	0.0321031286709
aft1		1.90908600608	0.0281254988354
opi1		2.00442548352	0.0225122508855
rim101		2.05453577865	0.0199619320891
mga1		2.09387761459	0.0181354419303
sfp1		2.22835409855	0.0129284557217
pho4		2.23243470024	0.0127931232688
msn2		2.86958277447	0.00205506869279
pdr1		3.03248078117	0.0012127627108
yrr1		3.03569000499	0.00119992980952
fkh1		3.24238381195	0.000592671348236
sko1		3.26580805289	0.000545761050713
arr1		3.45832548563	0.000271772141736
hap4		3.51860189119	0.000216913593469
abf1		3.64321987886	0.000134624322868
tec1		3.71029214252	0.000103510105716
gcn4		3.97269894182	3.55314208206e-05
yox1		4.70916420495	1.24367314895e-06
mbp1		5.78151486723	3.70154686052e-09
sut1		6.11065147237	4.96126245274e-10
rme1		6.81238738159	4.7996098789e-12
ace2		8.03789427012	4.56977184181e-16
gcr2		8.62195508139	3.29102629298e-18
swi4		9.08175532096	5.34188622362e-20
fhl1		10.3824849034	1.48959055271e-25
rap1		18.7111075272	2.00967450684e-78
