# Supplementary material for: Inferring functional transcription factor-gene binding pairs by integrating transcription factor binding data with transcription factor knockout data
Source: BMC Syst Biol. 2013 Dec 13;7(Suppl 6):S13. doi: 10.1186/1752-0509-7-S6-S13 (PMC4029220; doi:10.1186/1752-0509-7-S6-S13)
Supplement: Additional file 6 — Validation results of our results compared to 50 randomly assigned TF-gene lists. Additional file 1 zipped the raw files for the three biological validations on the comparison of our results, both for the results generated using the dataset of Harbison et al. and the results generated using the dataset of Lee et al., to the 50 random TF-gene lists. Detailed description of the raw files is written in the file 'ReadMe.doc' in Additional File 6. [file 1752-0509-7-S6-S13-S6.zip › AddFile6/Supplementary Random Results/Expression Coherence/Harbison/expression_coherence_Hypothesis1_random_Harbison_13_19.txt]

TF	Rank Sum test	statistic	p value
adr1		-4.78275354498	0.99999913545
stb5		-4.18035610789	0.999985447353
cst6		-3.7081361332	0.999895604796
elp4		-2.83568737781	0.997713640886
oaf1		-2.61085931989	0.995484248106
skn7		-2.46420386386	0.993134100822
hsf1		-2.46419841295	0.993133996399
rtg1		-2.26569237136	0.988264887526
aft1		-2.25379963855	0.987895612215
met4		-2.24538682623	0.987628344807
gln3		-2.07181197144	0.980858510092
ume6		-2.06164551701	0.980379251408
rsf2		-1.87110202941	0.969334529817
swi4		-1.46296992304	0.928262195445
hap4		-1.42015731282	0.92221905602
mig3		-1.41601497197	0.921614439524
aft2		-1.23691761352	0.891941164859
sut1		-1.19318439521	0.883601417644
stp2		-1.0247883249	0.847268461785
azf1		-0.819878033466	0.793857179779
ino4		-0.763605437187	0.77744879593
rtg3		-0.589694809102	0.72230236202
sok2		-0.575649558966	0.717573962058
msn4		-0.563511262809	0.713456603531
leu3		-0.37548589908	0.646350434253
zap1		-0.116931763131	0.546542936268
pip2		-0.0874691834701	0.534850710224
opi1		-0.066814182784	0.526635183794
fkh1		0.0905159480569	0.463938610629
rpn4		0.116188263899	0.453751668904
xbp1		0.376392915693	0.353312405952
hac1		0.413433972677	0.339644344278
ifh1		0.516996288244	0.302579374946
stp1		0.648210734854	0.258424329859
yhp1		0.7161648146	0.236944793147
mig2		1.09286963834	0.137225520304
gal4		1.10564581055	0.134439926678
tec1		1.15484827658	0.124076281777
gcr1		1.21867591443	0.111483611553
cad1		1.26152992793	0.103558992159
yrr1		1.26611950365	0.10273515046
pdr1		1.37058214963	0.085252625313
mga1		1.47397508643	0.0702441495861
pdr3		1.56258569763	0.0590750372525
gcn4		1.58062803601	0.0569815557719
sko1		1.92397223059	0.0271790321691
fkh2		1.95530186749	0.0252737254567
rim101		2.01653631911	0.0218719621882
ace2		2.05321097082	0.0200260604348
yap1		2.09754276125	0.0179727779827
swi5		2.13026898103	0.0165747064534
nrg1		2.24711429198	0.012316361884
upc2		2.51848640558	0.00589302165881
mot3		2.53724195897	0.00558648511621
mig1		2.73732270507	0.00309707490528
arr1		2.77360078293	0.00277198325425
spt2		2.7855234212	0.00267206895499
pho4		3.25327931218	0.000570406504343
mcm1		3.60204572748	0.000157861404594
mbp1		3.74793238313	8.9149151079e-05
msn2		4.04966627801	2.5645361711e-05
rap1		4.22738937296	1.18209173359e-05
rox1		4.32466738698	7.63810872492e-06
sfp1		4.48263787738	3.68629887864e-06
ino2		5.93708700607	1.45065358893e-09
rme1		6.36544685993	9.73609917727e-11
fhl1		6.58748888148	2.23663735543e-11
yox1		8.23392530674	9.05883403508e-17
gcr2		8.64615855524	2.66310475063e-18
abf1		9.98576152392	8.79724084102e-24
