# Supplementary material for: Inferring functional transcription factor-gene binding pairs by integrating transcription factor binding data with transcription factor knockout data
Source: BMC Syst Biol. 2013 Dec 13;7(Suppl 6):S13. doi: 10.1186/1752-0509-7-S6-S13 (PMC4029220; doi:10.1186/1752-0509-7-S6-S13)
Supplement: Additional file 6 — Validation results of our results compared to 50 randomly assigned TF-gene lists. Additional file 1 zipped the raw files for the three biological validations on the comparison of our results, both for the results generated using the dataset of Harbison et al. and the results generated using the dataset of Lee et al., to the 50 random TF-gene lists. Detailed description of the raw files is written in the file 'ReadMe.doc' in Additional File 6. [file 1752-0509-7-S6-S13-S6.zip › AddFile6/Supplementary Random Results/Expression Coherence/Harbison/expression_coherence_Hypothesis1_random_Harbison_13_2.txt]

TF	Rank Sum test	statistic	p value
mbp1		-11.3542185525	1.0
fkh1		-8.53266389546	1.0
yap1		-7.45772207271	1.0
elp4		-5.76059281344	0.999999995809
ino4		-5.36540021101	0.999999959615
met4		-4.95794334321	0.999999643783
aft2		-4.53570344123	0.99999712941
cst6		-4.41609000823	0.999994974888
mig1		-4.28340912191	0.999990797435
abf1		-3.92058641667	0.999955833124
ace2		-3.62408006986	0.999855004118
swi5		-3.47924353378	0.999748584296
rtg1		-3.28010046139	0.999481149358
rox1		-3.17301389094	0.99924567347
skn7		-3.08881526011	0.998995218218
gln3		-2.6911160521	0.996439329133
stb5		-2.67427470736	0.996255446151
sok2		-2.5246992468	0.994210132906
ifh1		-2.42524909744	0.992351056954
sko1		-2.28285641267	0.988780586148
upc2		-2.20619996826	0.986314999246
stp2		-2.09981707685	0.982127532274
mga1		-1.7537577147	0.960263984271
oaf1		-1.67642554894	0.953172566002
hap4		-1.53215740601	0.937258201728
ume6		-1.39117256152	0.917913447232
azf1		-1.33422948841	0.908935670939
hsf1		-1.33223816871	0.908609031074
msn4		-1.02651277045	0.847675026377
gcn4		-1.0067523511	0.842973101163
xbp1		-0.824055495897	0.795045987082
gal4		-0.442198848922	0.670827340521
sfp1		-0.405106854132	0.657300515749
mig3		-0.312333335401	0.622606395839
yox1		-0.247612073244	0.597782715757
pdr1		-0.162056640467	0.564369374669
ino2		0.0931517137245	0.462891517193
yhp1		0.100338534281	0.460037782955
opi1		0.389265238829	0.348539973913
mig2		0.433121493511	0.332463254397
rsf2		0.730830439722	0.232441364104
fhl1		0.791552785009	0.214310743245
spt2		0.856556767117	0.195844943679
pdr3		1.04969987391	0.146928060875
aft1		1.07330811526	0.14156644764
rap1		1.13873524601	0.127406798622
yrr1		1.16729719144	0.121545186242
adr1		1.23669071112	0.10810096426
pho4		1.24058733819	0.107379115898
rpn4		1.29113454423	0.0983285137258
mcm1		1.34662185866	0.0890510252638
cad1		1.41785227474	0.0781169492571
rtg3		1.48984659123	0.0681322886817
zap1		1.51179037529	0.0652935993352
fkh2		1.61656484529	0.05298612273
rim101		1.6662763008	0.0478291973861
hac1		1.8088897636	0.0352340655099
stp1		2.01985119768	0.0216994123479
sut1		2.07299130358	0.0190865444532
gcr1		2.46149781763	0.0069179119741
pip2		2.46867053402	0.00678080080246
nrg1		2.6329877894	0.0042318695063
swi4		3.09175192729	0.000994895295953
tec1		3.34436369305	0.000412357724131
msn2		3.34604587821	0.000409864157529
mot3		3.97635597025	3.49896749957e-05
leu3		4.9987118041	2.88572938427e-07
rme1		6.96805766417	1.60673260921e-12
arr1		7.16741838039	3.82126013585e-13
gcr2		7.67153307039	8.49763233441e-15
