# Supplementary material for: Inferring functional transcription factor-gene binding pairs by integrating transcription factor binding data with transcription factor knockout data
Source: BMC Syst Biol. 2013 Dec 13;7(Suppl 6):S13. doi: 10.1186/1752-0509-7-S6-S13 (PMC4029220; doi:10.1186/1752-0509-7-S6-S13)
Supplement: Additional file 6 — Validation results of our results compared to 50 randomly assigned TF-gene lists. Additional file 1 zipped the raw files for the three biological validations on the comparison of our results, both for the results generated using the dataset of Harbison et al. and the results generated using the dataset of Lee et al., to the 50 random TF-gene lists. Detailed description of the raw files is written in the file 'ReadMe.doc' in Additional File 6. [file 1752-0509-7-S6-S13-S6.zip › AddFile6/Supplementary Random Results/Expression Coherence/Harbison/expression_coherence_Hypothesis1_random_Harbison_13_20.txt]

TF	Rank Sum test	statistic	p value
mcm1		-4.13498057585	0.999982250767
yrr1		-3.94503340059	0.999960105572
mig3		-2.5788919539	0.995044110847
elp4		-2.4427340926	0.992711763603
rtg1		-2.42397177281	0.992324100656
fkh1		-2.21476059883	0.98661174951
rox1		-2.04227689827	0.979437963837
gcr1		-1.96511200985	0.975299362557
ifh1		-1.88142753009	0.97004310758
msn4		-1.79663985513	0.963803593546
pho4		-1.53733256305	0.937894054381
stb5		-1.51912145035	0.935634035824
yox1		-1.24118685242	0.892731634698
azf1		-1.17904714468	0.880810298225
msn2		-1.00856759035	0.843408971459
rsf2		-1.00459167782	0.842453246891
rpn4		-0.81866901377	0.793512359954
opi1		-0.793055300002	0.786127197768
cst6		-0.732618242055	0.768104349087
xbp1		-0.70156076002	0.758523434907
aft1		-0.675739796327	0.750397067856
fkh2		-0.490752801386	0.688199351882
ino4		-0.486252698446	0.686605994058
hsf1		-0.474859237492	0.682556346405
mig1		-0.366838308636	0.643130184733
stp2		-0.358278257824	0.63993245632
ume6		-0.304851173594	0.619760247762
yhp1		-0.160706724119	0.563837803402
sko1		-0.137827740944	0.554811720257
cad1		0.0942658107846	0.462449003994
gcn4		0.167953370696	0.433309981339
hap4		0.169218793639	0.432812273888
met4		0.195354038503	0.422557897646
abf1		0.198744960524	0.421231126049
sok2		0.312754484793	0.377233598814
pdr3		0.315417530613	0.37622232908
leu3		0.343162581652	0.365738076435
zap1		0.383114507437	0.350817431703
aft2		0.464778083337	0.321045192169
sfp1		0.507049569727	0.306060019122
gal4		0.534088186056	0.29664026148
sut1		0.687207341311	0.245976039395
upc2		0.69089052949	0.244817169059
gln3		0.803931464617	0.210718278582
ino2		1.01959804321	0.153959566711
rme1		1.07501499955	0.141184006449
nrg1		1.25363335547	0.104987650789
yap1		1.2745023952	0.101242712171
skn7		1.30411221821	0.0960976618023
swi5		1.45888586457	0.0722982621559
adr1		1.51672859039	0.0646676113868
pip2		1.57997530522	0.0570562609633
rim101		1.62029695476	0.0525842513798
arr1		1.66076332933	0.0483804943737
ace2		1.95309850723	0.0254039619161
mbp1		2.04423634589	0.0204651020942
spt2		2.15914210359	0.0154195720385
mig2		2.19379200033	0.0141251830959
rtg3		2.4597744786	0.00695121725428
oaf1		2.4640976352	0.0068679344629
hac1		2.79927316781	0.00256088939316
swi4		2.84884527066	0.00219391071174
tec1		3.03750889462	0.00119271182333
pdr1		3.22622228528	0.000627179484157
mga1		3.42505310826	0.000307339626176
mot3		4.04178326817	2.65231251593e-05
rap1		4.1627910334	1.57190527456e-05
stp1		4.54411211396	2.75836457097e-06
fhl1		5.38523334575	3.61753615488e-08
gcr2		9.47449824416	1.34022902275e-21
