# Supplementary material for: Inferring functional transcription factor-gene binding pairs by integrating transcription factor binding data with transcription factor knockout data
Source: BMC Syst Biol. 2013 Dec 13;7(Suppl 6):S13. doi: 10.1186/1752-0509-7-S6-S13 (PMC4029220; doi:10.1186/1752-0509-7-S6-S13)
Supplement: Additional file 6 — Validation results of our results compared to 50 randomly assigned TF-gene lists. Additional file 1 zipped the raw files for the three biological validations on the comparison of our results, both for the results generated using the dataset of Harbison et al. and the results generated using the dataset of Lee et al., to the 50 random TF-gene lists. Detailed description of the raw files is written in the file 'ReadMe.doc' in Additional File 6. [file 1752-0509-7-S6-S13-S6.zip › AddFile6/Supplementary Random Results/Expression Coherence/Harbison/expression_coherence_Hypothesis1_random_Harbison_13_21.txt]

TF	Rank Sum test	statistic	p value
aft1		-4.66742679514	0.999998475023
sut1		-4.01795966629	0.999970647879
fkh2		-3.86511393557	0.999944481323
hap4		-3.81314859566	0.99993139622
elp4		-3.46000269405	0.999729915008
ace2		-3.37739300499	0.999634117922
yox1		-2.99128679087	0.998610977719
stp2		-2.64509059214	0.995916547553
msn4		-2.58455077423	0.995124702667
gcn4		-2.46349263385	0.993120463868
xbp1		-2.4599170141	0.993051542749
gcr1		-2.32498011184	0.989963488161
yrr1		-2.26008349079	0.988091965218
rap1		-2.24057970699	0.987473343793
upc2		-2.15296146862	0.984339146555
mig3		-2.11623359672	0.982837527426
rtg1		-2.10899994016	0.982527706601
ume6		-2.09074917862	0.981724723002
zap1		-1.91474028264	0.972237183202
sko1		-1.89470917162	0.970934529004
skn7		-1.81300446448	0.965084433629
cad1		-1.74058920779	0.959122194639
gal4		-1.26950025962	0.897868650997
rim101		-1.25635713102	0.895506741535
sfp1		-1.19187728982	0.883345317914
rtg3		-0.939242410878	0.826196850617
cst6		-0.929889907375	0.823785955457
rpn4		-0.874966682688	0.809203982874
hsf1		-0.802365175888	0.788829124442
mig1		-0.761346632779	0.776774972937
gln3		-0.71064790577	0.761348775545
yap1		-0.70017398758	0.758090672775
msn2		-0.542908638618	0.706403646089
ino4		-0.41493687542	0.660905942901
fkh1		-0.294653800453	0.615870820557
mig2		-0.159904083926	0.563521684295
sok2		-0.0846099089294	0.533714239433
swi4		-0.0839235715114	0.533441400843
leu3		0.0959784394797	0.46176884815
arr1		0.29113128197	0.385475458032
spt2		0.645455131034	0.259316143093
swi5		0.738781908491	0.23001971959
fhl1		0.900938935437	0.183810394045
pdr3		1.08039567957	0.139983009471
opi1		1.15617585861	0.123804616158
yhp1		1.16432788017	0.122145581062
nrg1		1.29411829802	0.0978122810254
azf1		1.34605261709	0.0891427740624
rox1		1.3471728973	0.0889622773306
pdr1		1.88570475058	0.0296673761881
mbp1		1.92555087269	0.027080238991
ifh1		1.93263942657	0.0266403159744
stp1		2.25081775304	0.0121985413246
pip2		2.2808288273	0.0112792889207
rsf2		2.28694695102	0.0110994598405
met4		2.69618727009	0.00350691112848
mot3		2.83113947093	0.00231912454679
mga1		3.14123139624	0.000841195256843
ino2		3.76071094239	8.47155640323e-05
oaf1		3.88984137059	5.01548853402e-05
stb5		4.22732689959	1.18241987641e-05
pho4		4.38438002244	5.81582835002e-06
aft2		4.45229346367	4.24789722934e-06
hac1		4.4982235604	3.42618105452e-06
mcm1		4.78560804116	8.52352266427e-07
tec1		5.04980335798	2.21132544382e-07
abf1		5.44122879287	2.64571514724e-08
adr1		5.57423968501	1.24306624828e-08
rme1		5.94414684297	1.38950200632e-09
gcr2		7.29047357815	1.54433689318e-13
