# Supplementary material for: Inferring functional transcription factor-gene binding pairs by integrating transcription factor binding data with transcription factor knockout data
Source: BMC Syst Biol. 2013 Dec 13;7(Suppl 6):S13. doi: 10.1186/1752-0509-7-S6-S13 (PMC4029220; doi:10.1186/1752-0509-7-S6-S13)
Supplement: Additional file 6 — Validation results of our results compared to 50 randomly assigned TF-gene lists. Additional file 1 zipped the raw files for the three biological validations on the comparison of our results, both for the results generated using the dataset of Harbison et al. and the results generated using the dataset of Lee et al., to the 50 random TF-gene lists. Detailed description of the raw files is written in the file 'ReadMe.doc' in Additional File 6. [file 1752-0509-7-S6-S13-S6.zip › AddFile6/Supplementary Random Results/Expression Coherence/Harbison/expression_coherence_Hypothesis1_random_Harbison_13_22.txt]

TF	Rank Sum test	statistic	p value
abf1		-1770.42123964	1.0
adr1		-5.22419659104	0.999999912544
stp2		-3.86987073286	0.999945553462
ino2		-3.62670021997	0.999856466878
arr1		-3.06290564532	0.998904004185
mga1		-3.02389739657	0.99875229473
aft2		-2.87581439065	0.997985066984
rox1		-2.8472453614	0.997795032071
leu3		-2.77782227321	0.99726377291
yap1		-2.73897511404	0.996918448082
rtg3		-2.65362664096	0.996018405861
rsf2		-2.52148508776	0.994156968571
msn2		-2.04198473033	0.97942347699
sko1		-2.02865206203	0.978753129097
gcr1		-1.96418331797	0.975245581659
upc2		-1.83672823777	0.966874987766
msn4		-1.7208284882	0.957359024365
gln3		-1.64101474221	0.949602822488
stb5		-1.56760027502	0.94151277605
hsf1		-1.31907665003	0.906428255743
sfp1		-1.24675585971	0.893756485069
ino4		-1.11874838252	0.868376250953
mig2		-1.05557785858	0.854419439484
pip2		-0.874394522725	0.809048280396
gal4		-0.838899094022	0.799237031875
aft1		-0.642679295229	0.739783890747
fhl1		-0.629046571204	0.73534071624
fkh1		-0.528506921506	0.701426227827
ace2		-0.512283397623	0.695773658502
pdr3		-0.417656316398	0.661900792331
skn7		-0.271013622571	0.606809722538
mot3		-0.212041753836	0.583962769988
swi5		-0.178777599033	0.570943832363
sut1		-0.134529124175	0.553507908677
mig3		-0.0981396515225	0.539089298941
opi1		0.0	0.5
zap1		0.004022563619	0.498395233625
nrg1		0.134986841924	0.446311138866
ume6		0.186985362921	0.42583605462
pdr1		0.201355614053	0.420210259607
rtg1		0.344121970434	0.365377280391
mig1		0.369171143667	0.356000081552
gcn4		0.376813075018	0.353156261659
met4		0.476862007987	0.316730193562
pho4		0.630196268055	0.264283090332
rim101		0.692825146053	0.244209644756
yhp1		0.733379181233	0.231663596628
stp1		0.939794949371	0.173661375007
ifh1		0.975464694799	0.164664903078
cst6		0.990209429519	0.161035882263
xbp1		1.10245262289	0.13513247235
rpn4		1.39835323384	0.0810035096904
cad1		1.49708709064	0.0671852991738
hac1		1.84667174462	0.0323973645859
yrr1		2.19510460106	0.0140780476255
mbp1		2.29843854019	0.0107684210555
oaf1		2.31406139813	0.0103321772385
azf1		2.42933544326	0.00756326493415
sok2		2.69467451028	0.00352287102608
yox1		3.31999033936	0.00045010281599
hap4		3.53328376869	0.000205215838828
spt2		4.45146150943	4.2643910887e-06
swi4		4.57698339851	2.35864439914e-06
elp4		4.70118190286	1.29329981266e-06
mcm1		4.94844668813	3.74040367314e-07
fkh2		5.14867503272	1.31166459641e-07
rap1		6.11615184658	4.79309933426e-10
rme1		6.16698345914	3.4802517717e-10
gcr2		6.59041230061	2.19303411304e-11
tec1		7.70453533224	6.56601215138e-15
