# Supplementary material for: Inferring functional transcription factor-gene binding pairs by integrating transcription factor binding data with transcription factor knockout data
Source: BMC Syst Biol. 2013 Dec 13;7(Suppl 6):S13. doi: 10.1186/1752-0509-7-S6-S13 (PMC4029220; doi:10.1186/1752-0509-7-S6-S13)
Supplement: Additional file 6 — Validation results of our results compared to 50 randomly assigned TF-gene lists. Additional file 1 zipped the raw files for the three biological validations on the comparison of our results, both for the results generated using the dataset of Harbison et al. and the results generated using the dataset of Lee et al., to the 50 random TF-gene lists. Detailed description of the raw files is written in the file 'ReadMe.doc' in Additional File 6. [file 1752-0509-7-S6-S13-S6.zip › AddFile6/Supplementary Random Results/Expression Coherence/Harbison/expression_coherence_Hypothesis1_random_Harbison_13_23.txt]

TF	Rank Sum test	statistic	p value
gcr1		-3.07675618555	0.998953668039
mig3		-3.00104823267	0.998654740279
nrg1		-2.96433326871	0.998483302132
rpn4		-2.89664587209	0.998114123764
rtg1		-2.79198182177	0.997380685047
mig1		-2.71263353432	0.996662455953
cst6		-2.58781134996	0.995170606875
aft1		-2.56840084008	0.994891553092
stp2		-1.9601525692	0.975011019807
mot3		-1.95336302149	0.974611702653
yhp1		-1.92576883715	0.972933377894
msn2		-1.89072660215	0.970669575286
pdr3		-1.29478292069	0.902302437296
ifh1		-1.25713012542	0.895646739938
fkh2		-1.24755842124	0.893903593439
fkh1		-1.20917286645	0.886701780165
sok2		-1.09690703362	0.863658983132
azf1		-1.05767108706	0.854897289415
pip2		-1.03642954989	0.84999910476
rtg3		-0.904421065816	0.817113913951
aft2		-0.853414700265	0.803285313858
hsf1		-0.492547204396	0.688833719841
stb5		-0.480352855686	0.684511744532
gcn4		-0.472888173771	0.68185351866
msn4		-0.0698170954584	0.527830379914
adr1		0.10321216191	0.458897293828
rsf2		0.136080147593	0.445878960726
rox1		0.158414646233	0.437065036739
opi1		0.28178155348	0.389055508108
yrr1		0.292856329679	0.384815984955
mig2		0.324026261192	0.372959076176
pho4		0.381179005286	0.351535213302
xbp1		0.632518272526	0.263524136144
leu3		0.660446679106	0.254483612643
ino2		0.677172246042	0.249148337381
elp4		0.933360926917	0.175316823652
arr1		1.16105493067	0.122809780736
gal4		1.29700758546	0.0973142884227
zap1		1.39222313944	0.0819274189057
swi5		1.40492280609	0.0800221170398
met4		1.45277066119	0.0731437202071
ino4		1.49822720177	0.0670371152703
ace2		1.59774425711	0.0550499524398
yap1		1.63601308572	0.0509184243647
oaf1		1.86089603454	0.0313794299442
hap4		2.0614787445	0.0196286946257
stp1		2.14595362733	0.0159383393068
ume6		2.50498569347	0.00612281732457
upc2		2.51160112343	0.00600924234005
mcm1		2.51716039404	0.00591524793924
hac1		2.82714512102	0.00234825194281
rim101		3.02266700906	0.0012527889167
yox1		3.05992865443	0.00110694861763
spt2		3.13441808663	0.00086097661124
cad1		3.1756197624	0.000747583949289
tec1		3.37364628924	0.000370898094361
sfp1		3.43603783731	0.000295144263075
gln3		3.55658997803	0.000187849919825
sko1		4.66832355159	1.51833707491e-06
skn7		5.54788553259	1.44572534249e-08
rme1		6.49014223395	4.28776876093e-11
pdr1		6.52951757777	3.29909340584e-11
abf1		6.68284323252	1.17175118412e-11
sut1		7.14029357683	4.65658967385e-13
swi4		7.47500758137	3.85997016775e-14
fhl1		7.98838676768	6.83579786701e-16
gcr2		8.1330449097	2.09319722773e-16
mga1		8.16465507091	1.61177492011e-16
mbp1		9.3329407402	5.14867041297e-21
rap1		19.1758300585	2.94602844029e-82
