# Supplementary material for: Inferring functional transcription factor-gene binding pairs by integrating transcription factor binding data with transcription factor knockout data
Source: BMC Syst Biol. 2013 Dec 13;7(Suppl 6):S13. doi: 10.1186/1752-0509-7-S6-S13 (PMC4029220; doi:10.1186/1752-0509-7-S6-S13)
Supplement: Additional file 6 — Validation results of our results compared to 50 randomly assigned TF-gene lists. Additional file 1 zipped the raw files for the three biological validations on the comparison of our results, both for the results generated using the dataset of Harbison et al. and the results generated using the dataset of Lee et al., to the 50 random TF-gene lists. Detailed description of the raw files is written in the file 'ReadMe.doc' in Additional File 6. [file 1752-0509-7-S6-S13-S6.zip › AddFile6/Supplementary Random Results/Expression Coherence/Harbison/expression_coherence_Hypothesis1_random_Harbison_13_24.txt]

TF	Rank Sum test	statistic	p value
msn4		-3.32882289962	0.999563930787
mbp1		-2.83942826482	0.997740277225
stb5		-2.70949171266	0.996630680571
pho4		-2.34985172593	0.990609554606
upc2		-2.2913009033	0.989026991797
fkh1		-1.98921490063	0.976661256045
ume6		-1.92896117113	0.973132158607
ifh1		-1.82046098667	0.965655583866
mcm1		-1.76964154072	0.961606562949
gcr1		-1.6753601445	0.953068204286
swi5		-1.53330417517	0.937399536811
fkh2		-1.22446401361	0.889611383134
mig3		-1.15898255131	0.876768351267
leu3		-0.909118090485	0.818356102805
yhp1		-0.903046808531	0.81674947369
ino4		-0.88739025957	0.812565587103
adr1		-0.832675690133	0.79748617081
cst6		-0.634869461191	0.737243222024
mot3		-0.604127969827	0.727120717405
rtg3		-0.59863362182	0.725291384876
tec1		-0.576430332737	0.717837826602
mig1		-0.535450440604	0.703830790601
msn2		-0.421902136081	0.663451774587
stp2		-0.351682989407	0.637461990444
azf1		-0.267426470752	0.605429589671
hsf1		-0.108147293712	0.543060573419
rsf2		0.076044788361	0.469691732687
sut1		0.130344214742	0.448147050061
aft2		0.156145917761	0.437959002542
skn7		0.252432688596	0.400353318105
aft1		0.457582604369	0.32362617178
xbp1		0.636972626558	0.26207133701
rox1		0.661328692841	0.254200772235
sok2		0.688210955667	0.245659972897
sko1		0.743019892665	0.228734818449
cad1		0.853116324026	0.196797399879
opi1		0.865679411723	0.19333299673
gln3		0.989616885157	0.161180706838
yap1		1.03166665486	0.151114151708
gcn4		1.29948830112	0.0968882028714
pdr3		1.30831807909	0.0953827227781
mga1		1.31826979114	0.0937066748815
gal4		1.5600370958	0.0593755575828
pdr1		1.68734606714	0.0457684139036
met4		1.84132488992	0.0327869811903
hap4		2.18239628897	0.0145401489909
mig2		2.19609277852	0.0140426516858
ace2		2.25044730042	0.0122102826377
yrr1		2.34776106289	0.00944331629435
rtg1		2.37485921974	0.00877782226954
ino2		2.42635713474	0.00762562688212
pip2		2.47434919277	0.00667395804721
rim101		2.48383467279	0.0064988068048
sfp1		2.81940872834	0.00240561057502
nrg1		2.86994246961	0.00205273243689
arr1		2.95971293872	0.00153962908885
oaf1		2.98392828502	0.00142286730964
spt2		3.02934241696	0.00122543362641
rpn4		3.40396193598	0.000332080039228
elp4		3.48426882368	0.000246741781797
abf1		3.69837482621	0.000108492154664
yox1		3.93052830997	4.23797061613e-05
rme1		3.97097738264	3.57891875528e-05
hac1		4.16066323814	1.58662355059e-05
stp1		4.78702521528	8.46357869073e-07
fhl1		4.87357314241	5.47988320158e-07
zap1		4.89989861521	4.7943061155e-07
swi4		6.92687312253	2.1512206094e-12
rap1		7.33482877246	1.11002567813e-13
gcr2		8.5253348138	7.61842193917e-18
