# Supplementary material for: Inferring functional transcription factor-gene binding pairs by integrating transcription factor binding data with transcription factor knockout data
Source: BMC Syst Biol. 2013 Dec 13;7(Suppl 6):S13. doi: 10.1186/1752-0509-7-S6-S13 (PMC4029220; doi:10.1186/1752-0509-7-S6-S13)
Supplement: Additional file 6 — Validation results of our results compared to 50 randomly assigned TF-gene lists. Additional file 1 zipped the raw files for the three biological validations on the comparison of our results, both for the results generated using the dataset of Harbison et al. and the results generated using the dataset of Lee et al., to the 50 random TF-gene lists. Detailed description of the raw files is written in the file 'ReadMe.doc' in Additional File 6. [file 1752-0509-7-S6-S13-S6.zip › AddFile6/Supplementary Random Results/Expression Coherence/Harbison/expression_coherence_Hypothesis1_random_Harbison_13_25.txt]

TF	Rank Sum test	statistic	p value
fkh1		-4.69119003436	0.999998641897
abf1		-4.07265992671	0.999976760368
swi5		-3.8377199927	0.999937909016
mig1		-3.45888154037	0.999728788294
pho4		-3.31814358832	0.999546910561
msn4		-3.24615916012	0.999415132885
ume6		-2.42615517806	0.992370128061
zap1		-2.34071589898	0.990376596641
gcn4		-2.31674116197	0.98974108206
fkh2		-2.26378629112	0.988206368955
opi1		-2.07704959524	0.98110150899
nrg1		-1.88769377156	0.970466463492
msn2		-1.86587705253	0.96897071559
ino4		-1.84298231705	0.967334203839
stp2		-1.64590742698	0.950108590181
yhp1		-1.57841593234	0.942764956312
gal4		-1.47335184733	0.929671906431
rsf2		-1.2199184996	0.888752113941
leu3		-1.21529724453	0.88787362876
sut1		-1.11220446789	0.866974876329
hsf1		-1.07994090849	0.859915752561
stb5		-1.06742122114	0.857109165029
rtg3		-1.05838210874	0.855059363613
ifh1		-0.935226776139	0.825164278934
gcr1		-0.934031854398	0.824856269179
rtg1		-0.680309089608	0.75184561484
cst6		-0.648240144364	0.741585179547
mcm1		-0.58063040956	0.719255213692
mig3		-0.415146303662	0.66098259775
sok2		-0.36790201472	0.643526851045
pdr3		-0.192150909454	0.576188001074
yap1		-0.0841778516085	0.533542486233
xbp1		0.160356745147	0.436300030495
yrr1		0.221053392809	0.412525429835
ace2		0.249309031504	0.40156087286
cad1		0.262612953507	0.396424457479
met4		0.323723395666	0.373073728343
hap4		0.405037988112	0.342724793819
arr1		0.442906749546	0.328916592594
rpn4		0.450321893934	0.326239177252
aft1		0.513174784559	0.303914531354
mig2		0.673169350915	0.250419778735
elp4		0.791973856719	0.214187960065
gln3		1.00777984652	0.15678008152
adr1		1.04672518686	0.147613171873
sko1		1.08133970285	0.139773016341
azf1		1.20541483831	0.114021598033
ino2		1.24773563469	0.106063943435
skn7		1.38294951432	0.083340173255
mot3		1.46528493045	0.0714215981028
aft2		1.55840945266	0.0595681086368
pip2		1.66833642462	0.0476244805177
upc2		1.6964874281	0.0448968045229
fhl1		1.74674193675	0.0403410562039
rox1		2.1137980803	0.0172662585047
spt2		2.32530827887	0.0100277409649
stp1		2.46408572177	0.00686816275104
rim101		2.71344640706	0.00332936689995
hac1		2.81289945605	0.00245485000443
sfp1		3.08332314537	0.00102351370698
rme1		3.12537122059	0.000887904025227
mga1		3.34151877003	0.00041660691316
pdr1		3.5144253481	0.000220353261209
tec1		3.55768521068	0.00018706864617
swi4		4.41216437153	5.11711839038e-06
mbp1		4.42111215864	4.90970927808e-06
yox1		5.06099248466	2.08539828707e-07
oaf1		5.26672103701	6.94410012311e-08
gcr2		7.80116687631	3.06686684938e-15
rap1		7.90999031474	1.28704460017e-15
