# Supplementary material for: Inferring functional transcription factor-gene binding pairs by integrating transcription factor binding data with transcription factor knockout data
Source: BMC Syst Biol. 2013 Dec 13;7(Suppl 6):S13. doi: 10.1186/1752-0509-7-S6-S13 (PMC4029220; doi:10.1186/1752-0509-7-S6-S13)
Supplement: Additional file 6 — Validation results of our results compared to 50 randomly assigned TF-gene lists. Additional file 1 zipped the raw files for the three biological validations on the comparison of our results, both for the results generated using the dataset of Harbison et al. and the results generated using the dataset of Lee et al., to the 50 random TF-gene lists. Detailed description of the raw files is written in the file 'ReadMe.doc' in Additional File 6. [file 1752-0509-7-S6-S13-S6.zip › AddFile6/Supplementary Random Results/Expression Coherence/Harbison/expression_coherence_Hypothesis1_random_Harbison_13_26.txt]

TF	Rank Sum test	statistic	p value
fkh2		-4.71210604014	0.999998774151
skn7		-4.44795024406	0.99999566532
mbp1		-3.70219066759	0.999893127057
msn4		-3.51076520574	0.999776590569
aft2		-3.42687427587	0.999694714155
zap1		-3.24329594963	0.999409222948
sok2		-3.21064386562	0.999337810218
pho4		-2.8717329021	0.997958860783
yrr1		-2.23134305948	0.987170793263
fkh1		-2.23048310413	0.987142306046
ace2		-1.98508427825	0.976432452172
mcm1		-1.67089092782	0.952628388106
yhp1		-1.54728858446	0.939103163403
stp2		-1.50760076871	0.934171632051
cad1		-1.49150414968	0.932085408726
ino4		-1.42080417128	0.922313151142
rsf2		-1.25433877223	0.895140551541
aft1		-1.16027618503	0.877031811313
upc2		-1.13025219512	0.870815014058
ifh1		-1.11812640641	0.86824349506
rox1		-1.09558473604	0.863369727726
rpn4		-0.688822534479	0.754532523538
hsf1		-0.653653942325	0.743332608624
gln3		-0.400114168286	0.655463785421
cst6		-0.356767905365	0.639367217504
msn2		-0.2636213091	0.603964131538
stb5		-0.0840950151783	0.533509556041
oaf1		-0.0750544351942	0.529914299517
sko1		0.0879158568157	0.464971776744
mig1		0.143274951492	0.443036518766
gcn4		0.146203619201	0.441880324277
opi1		0.197537583883	0.421703436567
yap1		0.225566644834	0.410769242905
rtg3		0.447874541664	0.327121871324
gal4		0.487251388002	0.313040096299
mot3		0.496578864052	0.309743030465
rtg1		0.574316181724	0.282876930486
arr1		0.647100459234	0.258783464054
pip2		0.67691990797	0.249228386107
adr1		0.737922704422	0.230280710571
xbp1		0.76169453945	0.223121167574
sfp1		0.910735619461	0.181217345764
met4		1.00606252905	0.157192746086
gcr1		1.03642013374	0.150003090717
elp4		1.14918986068	0.12523885043
rap1		1.16096762663	0.122827532495
swi5		1.21447862046	0.112282504536
ume6		1.22112329373	0.111019670675
pdr3		1.34505636618	0.0893035163203
nrg1		1.44764777692	0.0738577910504
spt2		1.5844162024	0.0565495186071
mga1		1.72317410453	0.0424285225567
mig2		1.91415158498	0.0278003949433
fhl1		1.97388254556	0.0241975499492
mig3		2.03055612317	0.0211500212433
leu3		2.04063250303	0.0206436844746
tec1		2.46050076796	0.00693716375381
rim101		2.46616492411	0.00682842186398
sut1		2.49059453879	0.00637647813478
hac1		2.6283251881	0.00429032226243
stp1		2.70788375243	0.00338568679167
yox1		2.79567015469	0.00258961149897
rme1		2.92030612664	0.00174843849467
hap4		3.11569171141	0.000917570088351
azf1		3.27367616497	0.000530790976444
ino2		3.33493374265	0.00042659862864
swi4		3.96591412855	3.6557592062e-05
pdr1		4.70075450894	1.29600987591e-06
abf1		5.60592675158	1.03571779203e-08
gcr2		7.48613446073	3.54658637666e-14
