# Supplementary material for: Inferring functional transcription factor-gene binding pairs by integrating transcription factor binding data with transcription factor knockout data
Source: BMC Syst Biol. 2013 Dec 13;7(Suppl 6):S13. doi: 10.1186/1752-0509-7-S6-S13 (PMC4029220; doi:10.1186/1752-0509-7-S6-S13)
Supplement: Additional file 6 — Validation results of our results compared to 50 randomly assigned TF-gene lists. Additional file 1 zipped the raw files for the three biological validations on the comparison of our results, both for the results generated using the dataset of Harbison et al. and the results generated using the dataset of Lee et al., to the 50 random TF-gene lists. Detailed description of the raw files is written in the file 'ReadMe.doc' in Additional File 6. [file 1752-0509-7-S6-S13-S6.zip › AddFile6/Supplementary Random Results/Expression Coherence/Harbison/expression_coherence_Hypothesis1_random_Harbison_13_27.txt]

TF	Rank Sum test	statistic	p value
rpn4		-5.70123469293	0.999999994053
cst6		-4.44871620601	0.999995680747
mga1		-3.97741855969	0.999965166264
fkh1		-3.36095187928	0.999611628215
ino4		-3.27215252596	0.999466340105
aft1		-2.90532314426	0.998165629422
gcr1		-2.67695433289	0.996285261971
aft2		-2.26655558751	0.988291306112
hsf1		-2.13467298227	0.983606134307
nrg1		-1.88466073388	0.970262171549
hap4		-1.73913512571	0.958994501303
pho4		-1.51282042449	0.934837360354
sfp1		-1.33466813187	0.909007505923
azf1		-1.1437894259	0.87364451193
cad1		-1.0674153654	0.857107843495
rsf2		-0.926545710819	0.822918773345
sok2		-0.895203054297	0.814660723837
stp2		-0.811024036796	0.791324066388
gal4		-0.803957355791	0.789289198184
ume6		-0.702253890909	0.758739578585
abf1		-0.600573499475	0.725937953499
yhp1		-0.533055832533	0.703002534058
mig2		-0.531671492477	0.702523230234
xbp1		-0.494433297538	0.689499898498
mig3		-0.408915214677	0.658699058448
rtg1		-0.360242247204	0.640667008066
rtg3		-0.316594068326	0.624224181388
mot3		-0.192843378827	0.576459185162
pip2		-0.180706219283	0.571700911562
ace2		-0.131376082778	0.55226109608
zap1		-0.122757544925	0.548850452925
elp4		-0.0818118673905	0.532601840551
hac1		0.0789705341068	0.468528030112
ifh1		0.198750931565	0.421228790534
gcn4		0.266384235984	0.394971652312
yox1		0.282341419884	0.388840864223
rme1		0.428785865458	0.334039533027
opi1		0.522893604397	0.300524147761
swi5		0.540070833405	0.29457409205
adr1		0.540229884404	0.294519252855
msn4		0.550179605109	0.291098095362
sko1		0.562120982676	0.287016796593
yrr1		0.572377484358	0.283533133118
arr1		0.675592604772	0.249649669039
yap1		0.97986964146	0.163575235108
leu3		1.00351010948	0.15780740084
skn7		1.1591849334	0.123190405735
sut1		1.37419964775	0.084689855044
pdr3		1.57491235975	0.0576383376694
mig1		1.59974162256	0.0548279570658
ino2		2.12352264433	0.0168550400121
fkh2		2.26386022549	0.0117913564739
rox1		2.40831935001	0.00801307774171
mbp1		2.43382500011	0.00747010817251
upc2		2.45326348177	0.00707833012739
msn2		2.56652631052	0.00513614159726
oaf1		2.58187257068	0.00491329304948
spt2		3.10794553419	0.000941963921095
gln3		3.50404082768	0.000229127547471
rim101		3.53442473041	0.000204331905849
stp1		3.72997712957	9.57485759761e-05
met4		3.76169601152	8.4382543781e-05
stb5		3.78170315619	7.78795159706e-05
mcm1		3.81330705826	6.85597895533e-05
pdr1		4.36427227054	6.37733201441e-06
fhl1		4.69698171474	1.32017039008e-06
tec1		4.92523098745	4.21303794066e-07
gcr2		6.98502573821	1.4240188204e-12
swi4		7.44316340963	4.9151181628e-14
rap1		11.194357971	2.17269289398e-29
