# Supplementary material for: Inferring functional transcription factor-gene binding pairs by integrating transcription factor binding data with transcription factor knockout data
Source: BMC Syst Biol. 2013 Dec 13;7(Suppl 6):S13. doi: 10.1186/1752-0509-7-S6-S13 (PMC4029220; doi:10.1186/1752-0509-7-S6-S13)
Supplement: Additional file 6 — Validation results of our results compared to 50 randomly assigned TF-gene lists. Additional file 1 zipped the raw files for the three biological validations on the comparison of our results, both for the results generated using the dataset of Harbison et al. and the results generated using the dataset of Lee et al., to the 50 random TF-gene lists. Detailed description of the raw files is written in the file 'ReadMe.doc' in Additional File 6. [file 1752-0509-7-S6-S13-S6.zip › AddFile6/Supplementary Random Results/Expression Coherence/Harbison/expression_coherence_Hypothesis1_random_Harbison_13_28.txt]

TF	Rank Sum test	statistic	p value
aft2		-7.35695316953	1.0
yrr1		-6.29156685711	0.999999999843
fkh1		-3.75459386725	0.999913188615
stp2		-3.70557095788	0.999894542465
mot3		-2.70907219102	0.996626417148
sfp1		-2.6680930599	0.996185843708
mig1		-2.19331853602	0.985857781467
pdr3		-1.63654567033	0.94913728221
swi5		-1.56528741712	0.941242233914
ifh1		-1.54245354865	0.938518291225
sko1		-1.45487652773	0.927148276483
rox1		-1.44079810971	0.925179136174
sut1		-0.976247291616	0.835529033589
mcm1		-0.961845143933	0.831936301308
pho4		-0.849952858641	0.802324352029
fkh2		-0.788973790657	0.784936337383
mga1		-0.671082698956	0.748916076067
msn4		-0.662155580796	0.746064240882
cst6		-0.486493821713	0.686691457634
rsf2		-0.462672501817	0.678200434249
arr1		-0.410761764837	0.659376383947
xbp1		-0.0979957887012	0.539032181298
sok2		0.0740336703132	0.470491796864
zap1		0.167144453824	0.433628194437
gcr1		0.269320644072	0.393841473609
rtg3		0.285908591834	0.387474066493
azf1		0.32137138525	0.373964482605
stb5		0.326710908124	0.371943274568
hap4		0.361553323263	0.358842925335
hsf1		0.451043156069	0.325979222725
elp4		0.600854338419	0.273968504158
gal4		0.60977050418	0.271006921488
upc2		0.921072137806	0.178506382859
adr1		0.947700061866	0.171641084723
met4		0.974616344238	0.16487530159
opi1		0.978973026009	0.163796653802
skn7		0.981769348895	0.163106745841
aft1		1.00887172459	0.156518078635
cad1		1.07471613434	0.141250918971
leu3		1.11158500517	0.133158311321
rtg1		1.11931517616	0.131502851835
mig3		1.25634331671	0.104495761637
swi4		1.35050653274	0.0884267798044
ino2		1.42482384418	0.0771040639843
rpn4		1.46356951355	0.0716558037312
oaf1		1.4652441583	0.0714271578943
ino4		1.50067194388	0.0667202165634
yox1		1.56504575563	0.0587860905582
pip2		1.57575347516	0.0575413141432
nrg1		1.76605007343	0.0386937242433
ume6		1.78817777967	0.0368736650227
rim101		1.93987240949	0.0261975989591
hac1		2.09689994681	0.0180012166267
yhp1		2.15285698877	0.0156649598444
stp1		2.4176269319	0.00781104216809
tec1		2.68031668932	0.00367762687437
rme1		2.70065246967	0.0034601804452
abf1		2.70121901156	0.00345429144854
ace2		2.94010229733	0.00164051951379
mig2		3.09205415044	0.000993882925094
mbp1		3.25865384327	0.000559710818621
gcn4		3.27175795809	0.00053440517665
yap1		3.36785372816	0.000378778882726
spt2		3.41679197927	0.000316818380569
gln3		3.48605420575	0.000245100831917
fhl1		3.64463391958	0.000133886338392
msn2		3.80414192353	7.11482919279e-05
pdr1		7.61523247075	1.31608645661e-14
gcr2		9.66386622354	2.1467376712e-22
rap1		17.5476774957	3.09812441125e-69
