# Supplementary material for: Inferring functional transcription factor-gene binding pairs by integrating transcription factor binding data with transcription factor knockout data
Source: BMC Syst Biol. 2013 Dec 13;7(Suppl 6):S13. doi: 10.1186/1752-0509-7-S6-S13 (PMC4029220; doi:10.1186/1752-0509-7-S6-S13)
Supplement: Additional file 6 — Validation results of our results compared to 50 randomly assigned TF-gene lists. Additional file 1 zipped the raw files for the three biological validations on the comparison of our results, both for the results generated using the dataset of Harbison et al. and the results generated using the dataset of Lee et al., to the 50 random TF-gene lists. Detailed description of the raw files is written in the file 'ReadMe.doc' in Additional File 6. [file 1752-0509-7-S6-S13-S6.zip › AddFile6/Supplementary Random Results/Expression Coherence/Harbison/expression_coherence_Hypothesis1_random_Harbison_13_29.txt]

TF	Rank Sum test	statistic	p value
aft2		-4.23421271492	0.999988532311
ace2		-3.37834846741	0.999635386951
ifh1		-2.90810412137	0.998181863773
pho4		-2.2807380321	0.988718023391
zap1		-2.12987808171	0.983409159933
leu3		-2.10498168404	0.982353548777
cad1		-1.82068293768	0.965672466357
rox1		-1.74462288859	0.959474733025
hsf1		-1.67321899528	0.952857903881
ino2		-1.64962152863	0.950489815533
mig3		-1.63098754197	0.948553525876
ino4		-1.55449345266	0.939966621393
rsf2		-1.47767030857	0.930251977329
arr1		-1.10060044238	0.864464703536
upc2		-1.00032490432	0.841423350632
mig1		-0.917776181807	0.820631972837
skn7		-0.913899270721	0.819615111544
sut1		-0.819828720211	0.793843122018
yap1		-0.608681682671	0.728632274674
stb5		-0.554778718275	0.710476987272
pip2		-0.539948280422	0.705383649694
adr1		-0.501048750381	0.691831593062
rtg3		-0.496704473821	0.69030126645
xbp1		-0.485524589474	0.68634786278
gal4		-0.478627469631	0.683898163665
gln3		-0.434676696706	0.66810144224
stp2		-0.0721599956202	0.528762709494
opi1		0.00290496446887	0.49884108848
mga1		0.0970763347681	0.461332887101
rpn4		0.306553887885	0.379591478374
nrg1		0.3351339989	0.368762003462
azf1		0.33821405194	0.367600943632
aft1		0.438209571878	0.33061718525
elp4		0.768187199513	0.221187988592
yhp1		0.78608344072	0.215909302445
oaf1		0.807404139379	0.209716841441
sok2		0.84005552437	0.20043862771
gcn4		0.843163540112	0.199568493187
pdr3		0.866491836971	0.193110250484
cst6		0.893066440126	0.185910796832
mcm1		0.956414734611	0.169431371699
sko1		0.964034107158	0.167514413167
sfp1		1.03061599059	0.151360467185
mot3		1.03384682141	0.150603889468
rtg1		1.04197125756	0.148712502469
gcr1		1.07171042503	0.141925058439
met4		1.16975499791	0.121049789225
yrr1		1.17936865401	0.119125705659
hap4		1.1876072057	0.117494098816
swi5		1.45146686122	0.0733249517458
fkh2		1.5220397575	0.0639995595602
msn4		1.63243163845	0.0512942943341
mbp1		1.66703001915	0.0477542179504
mig2		1.85356442608	0.031900750485
rim101		1.92182266621	0.027314037623
stp1		2.6800084785	0.00368101477266
hac1		3.28548390721	0.000509036789335
msn2		3.31579425258	0.000456915402218
spt2		3.46444257365	0.000265665784888
tec1		3.59279196965	0.000163576882332
yox1		3.70195681931	0.000106971517625
abf1		3.93298069126	4.19494897233e-05
ume6		4.25289329995	1.05513070243e-05
pdr1		4.44496701016	4.39526777354e-06
swi4		5.18793203337	1.06321089121e-07
rme1		5.43911731582	2.67725947596e-08
fkh1		5.72642644282	5.12841019377e-09
gcr2		8.31912121663	4.43089421683e-17
fhl1		8.57345227298	5.02140807373e-18
rap1		9.12984215583	3.42996198368e-20
