# Supplementary material for: Inferring functional transcription factor-gene binding pairs by integrating transcription factor binding data with transcription factor knockout data
Source: BMC Syst Biol. 2013 Dec 13;7(Suppl 6):S13. doi: 10.1186/1752-0509-7-S6-S13 (PMC4029220; doi:10.1186/1752-0509-7-S6-S13)
Supplement: Additional file 6 — Validation results of our results compared to 50 randomly assigned TF-gene lists. Additional file 1 zipped the raw files for the three biological validations on the comparison of our results, both for the results generated using the dataset of Harbison et al. and the results generated using the dataset of Lee et al., to the 50 random TF-gene lists. Detailed description of the raw files is written in the file 'ReadMe.doc' in Additional File 6. [file 1752-0509-7-S6-S13-S6.zip › AddFile6/Supplementary Random Results/Expression Coherence/Harbison/expression_coherence_Hypothesis1_random_Harbison_13_3.txt]

TF	Rank Sum test	statistic	p value
nrg1		-8.70920661057	1.0
yhp1		-6.5187033429	0.999999999965
ume6		-6.39469627812	0.99999999992
tec1		-5.12801354386	0.999999853592
hap4		-4.35407616143	0.999993318538
fkh2		-3.80505570526	0.99992911386
ifh1		-3.6153160251	0.999850009275
upc2		-2.34024690487	0.990364502452
msn4		-2.2449914628	0.987615659685
stb5		-2.12801193999	0.983331953184
aft2		-1.6635741349	0.951901217832
xbp1		-1.61247615954	0.946570818146
fkh1		-1.56679659921	0.941418878715
sok2		-1.45045558165	0.926534241419
rtg1		-1.39745259401	0.918861243592
rpn4		-1.27638910771	0.899090997648
sfp1		-1.24551265587	0.893528316821
opi1		-1.15617585861	0.876195383842
gal4		-0.817636674588	0.793217660225
mga1		-0.719510206511	0.764086692094
leu3		-0.617315872108	0.731486800133
mig1		-0.383816163584	0.649442646426
cad1		-0.345712882376	0.635220749081
stp2		-0.212212460238	0.584029356873
mig2		-0.0716117210386	0.528544544007
hac1		-0.0489307623093	0.519512763281
yap1		0.183929735806	0.427034288476
rsf2		0.225332714985	0.410860225568
rtg3		0.455345788115	0.324430245004
ino4		0.587082043123	0.278574303486
hsf1		0.592686166636	0.27669560047
gcn4		0.649424569826	0.258031993597
fhl1		0.699788968295	0.24202955257
azf1		0.748394974119	0.227110976569
skn7		0.776352356889	0.218770483532
cst6		0.876753341239	0.190310313566
ace2		1.00008029322	0.158635826103
aft1		1.09078595979	0.137683537932
sko1		1.12132832745	0.131074065959
mig3		1.1753391599	0.119929526759
mcm1		1.22158438301	0.110932418668
zap1		1.33868143058	0.0903372019951
msn2		1.35538086994	0.0876481206755
yrr1		1.54570083511	0.061088417743
ino2		1.58857680443	0.0560779842132
gcr1		1.77380148337	0.0380479963429
mbp1		1.91840153774	0.0275300581147
met4		2.045940476	0.0203811137011
pdr1		2.10522197598	0.0176359950854
pip2		2.24194042078	0.0124826115902
pdr3		2.27487340853	0.0114567624736
swi5		2.55455036918	0.00531625225089
mot3		2.55624930537	0.00529036409577
elp4		2.58598175705	0.00485510348748
rox1		2.72644545111	0.00320102668292
rim101		2.79837519913	0.00256802065703
rme1		2.87745406475	0.00200449136415
gln3		3.30424825269	0.000476157312906
spt2		3.44380755842	0.000286791902677
adr1		3.54640324336	0.000195264061552
yox1		3.60314858897	0.000157192843592
stp1		4.30606612396	8.30916998816e-06
oaf1		5.34747718816	4.45943241601e-08
arr1		5.4478443404	2.54919731365e-08
abf1		5.57718400795	1.22221631658e-08
pho4		5.71312371414	5.54604895436e-09
sut1		5.73333143653	4.92384656235e-09
swi4		6.92753923812	2.14111896058e-12
gcr2		9.34970513301	4.39462063371e-21
rap1		12.1383415309	3.30766443137e-34
