# Supplementary material for: Inferring functional transcription factor-gene binding pairs by integrating transcription factor binding data with transcription factor knockout data
Source: BMC Syst Biol. 2013 Dec 13;7(Suppl 6):S13. doi: 10.1186/1752-0509-7-S6-S13 (PMC4029220; doi:10.1186/1752-0509-7-S6-S13)
Supplement: Additional file 6 — Validation results of our results compared to 50 randomly assigned TF-gene lists. Additional file 1 zipped the raw files for the three biological validations on the comparison of our results, both for the results generated using the dataset of Harbison et al. and the results generated using the dataset of Lee et al., to the 50 random TF-gene lists. Detailed description of the raw files is written in the file 'ReadMe.doc' in Additional File 6. [file 1752-0509-7-S6-S13-S6.zip › AddFile6/Supplementary Random Results/Expression Coherence/Harbison/expression_coherence_Hypothesis1_random_Harbison_13_30.txt]

TF	Rank Sum test	statistic	p value
fhl1		-7.66236784255	1.0
abf1		-6.5414301644	0.99999999997
aft2		-5.78423542395	0.999999996358
oaf1		-5.18883390216	0.999999894192
cst6		-4.72625524118	0.999998856509
arr1		-3.61594549588	0.999850373329
nrg1		-3.51152437475	0.999777227699
azf1		-2.18528308625	0.985565951624
yap1		-1.95352405224	0.974621234952
rsf2		-1.80706431289	0.964623873923
gcn4		-1.58426212548	0.943432959552
mig1		-1.26335977127	0.896770042697
ino2		-1.23332771456	0.89127323906
met4		-1.1837550117	0.881744972221
opi1		-1.16779571649	0.878555411815
ifh1		-1.13275837684	0.871342132398
rim101		-0.902297166764	0.816550484888
pip2		-0.718632778265	0.763816394182
adr1		-0.669925905802	0.748547487746
mga1		-0.628533994803	0.735172907878
pdr3		-0.596030368193	0.724422530213
xbp1		-0.538976837857	0.705048581639
rpn4		-0.511664948388	0.69555723919
stp2		-0.494257174302	0.689437717042
yhp1		-0.465259525586	0.679127192168
zap1		-0.430136889052	0.666451966349
gcr1		-0.34849162651	0.636264499367
hap4		-0.195197399018	0.57738079241
rox1		-0.126110997346	0.550177968824
cad1		-0.00644185495111	0.50256991053
mig3		0.0101255196015	0.495960571145
msn2		0.0605032512689	0.475877413229
mot3		0.471649630831	0.318588447527
gln3		0.627592033905	0.26513561427
fkh1		0.656169868809	0.255857416757
msn4		0.81931244494	0.206304087017
ino4		0.987485252055	0.161702404659
pdr1		1.04797262894	0.147325608864
aft1		1.11710801481	0.131974072009
mbp1		1.12481032835	0.130334708417
tec1		1.20444610722	0.114208600129
sok2		1.2963446761	0.0974283815768
sko1		1.40331780478	0.0802610455783
fkh2		1.45381850098	0.0729983163736
rtg3		1.68063020594	0.0464173824469
upc2		1.71178485413	0.0434681621273
yox1		1.7661830341	0.0386825732233
hsf1		1.80504309509	0.0355339693097
rtg1		1.8648570956	0.0311007188483
gal4		1.89086844712	0.0293209536756
elp4		2.23709168623	0.0126401741139
skn7		2.30721597282	0.0105213915398
yrr1		2.33005705348	0.00990156793651
sfp1		2.5187309975	0.00588892996999
leu3		2.55056753841	0.00537738419833
stb5		2.61714687005	0.00443340903211
mig2		2.77473849229	0.00276230554307
swi5		2.85611655015	0.00214428837512
sut1		2.88551435185	0.00195387322114
ace2		2.94003563716	0.00164087249739
mcm1		3.16771422668	0.000768212329611
pho4		3.49132295636	0.000240317444707
hac1		3.63636082934	0.000138258463696
rme1		3.69058225418	0.000111870661622
stp1		3.90961778373	4.62211366035e-05
spt2		4.44379125706	4.41936818813e-06
ume6		4.8808367671	5.2818326915e-07
rap1		6.61245216517	1.89002642282e-11
swi4		7.3758437746	8.16537120166e-14
gcr2		7.86409590831	1.85886319111e-15
