# Supplementary material for: Inferring functional transcription factor-gene binding pairs by integrating transcription factor binding data with transcription factor knockout data
Source: BMC Syst Biol. 2013 Dec 13;7(Suppl 6):S13. doi: 10.1186/1752-0509-7-S6-S13 (PMC4029220; doi:10.1186/1752-0509-7-S6-S13)
Supplement: Additional file 6 — Validation results of our results compared to 50 randomly assigned TF-gene lists. Additional file 1 zipped the raw files for the three biological validations on the comparison of our results, both for the results generated using the dataset of Harbison et al. and the results generated using the dataset of Lee et al., to the 50 random TF-gene lists. Detailed description of the raw files is written in the file 'ReadMe.doc' in Additional File 6. [file 1752-0509-7-S6-S13-S6.zip › AddFile6/Supplementary Random Results/Expression Coherence/Harbison/expression_coherence_Hypothesis1_random_Harbison_13_31.txt]

TF	Rank Sum test	statistic	p value
ume6		-3.80283801803	0.999928476054
hsf1		-3.40911188905	0.999674126287
hap4		-2.84818751648	0.997801549547
cst6		-2.19075831179	0.985765356569
gcr1		-1.89917488664	0.971229257244
fkh1		-1.63954065568	0.949449644597
pho4		-1.38569836657	0.917080486409
mig1		-1.20782533734	0.88644277335
msn4		-1.16649517631	0.878292851134
sok2		-1.15205456355	0.87535067376
leu3		-1.13399319456	0.871601298659
mig3		-1.08966168635	0.862068900388
mbp1		-0.988001015505	0.838423924572
rtg3		-0.895348837983	0.814699679567
cad1		-0.800293113427	0.788229503944
oaf1		-0.601313134224	0.726184278424
rpn4		-0.580448672422	0.719193954756
zap1		-0.571620161168	0.716210333135
nrg1		-0.396883535313	0.654273326931
adr1		-0.29591798268	0.616353641207
stb5		-0.247406115329	0.597703029038
ino4		-0.239575431028	0.59467029333
ifh1		-0.198750931565	0.578771209466
aft2		-0.157569122741	0.562601831973
met4		-0.147107837152	0.558476547986
stp2		-0.143350098826	0.556993154392
arr1		-0.0447472798511	0.517845626227
aft1		0.0334816539782	0.486645247817
yox1		0.082161803851	0.467259023412
rsf2		0.178505134784	0.429163144492
upc2		0.210879771323	0.416490544662
skn7		0.252406020588	0.400363623508
rox1		0.323502757143	0.373157259899
opi1		0.363120558609	0.358257413868
fkh2		0.383322805961	0.350740215798
pdr3		0.481223221035	0.315178929406
yhp1		0.493910834435	0.310684576291
sko1		0.54658158051	0.292333113214
abf1		0.601735060458	0.273675254049
gln3		0.66850278183	0.25190635339
sut1		0.889648889047	0.186827223122
elp4		0.917999715988	0.179309507275
rtg1		1.04497814857	0.148016534451
yap1		1.07962152566	0.140155375948
gal4		1.21567511392	0.112054353913
ino2		1.48060272956	0.0693562337974
sfp1		1.51653109489	0.064692556907
ace2		1.53680575276	0.0621704421341
mcm1		1.61234375207	0.0534435787496
xbp1		1.677064293	0.0467649551189
msn2		1.79294902644	0.0364905375209
gcn4		2.117213215	0.017120878171
mot3		2.37744652916	0.0087164851437
spt2		2.45061169373	0.00713068543873
stp1		2.48576649038	0.00646363791429
azf1		2.63555983613	0.00419993072147
hac1		2.6543390111	0.00397319737109
mga1		2.73738526747	0.00309648590434
rim101		2.85546938709	0.00214866327283
mig2		3.49373167541	0.000238159748632
pdr1		3.68313242118	0.000115192701347
fhl1		3.75362034671	8.71493954623e-05
swi5		3.80767710548	7.01391353418e-05
yrr1		3.92582497162	4.32164952128e-05
tec1		4.10402403573	2.03012626173e-05
pip2		4.55196528416	2.65735534071e-06
rme1		4.82822492327	6.88777258493e-07
swi4		4.88525680011	5.16470673222e-07
gcr2		9.18599283591	2.03874143807e-20
rap1		11.176110123	2.6689366712e-29
