# Supplementary material for: Inferring functional transcription factor-gene binding pairs by integrating transcription factor binding data with transcription factor knockout data
Source: BMC Syst Biol. 2013 Dec 13;7(Suppl 6):S13. doi: 10.1186/1752-0509-7-S6-S13 (PMC4029220; doi:10.1186/1752-0509-7-S6-S13)
Supplement: Additional file 6 — Validation results of our results compared to 50 randomly assigned TF-gene lists. Additional file 1 zipped the raw files for the three biological validations on the comparison of our results, both for the results generated using the dataset of Harbison et al. and the results generated using the dataset of Lee et al., to the 50 random TF-gene lists. Detailed description of the raw files is written in the file 'ReadMe.doc' in Additional File 6. [file 1752-0509-7-S6-S13-S6.zip › AddFile6/Supplementary Random Results/Expression Coherence/Harbison/expression_coherence_Hypothesis1_random_Harbison_13_32.txt]

TF	Rank Sum test	statistic	p value
hsf1		-3.83745316633	0.999937841533
upc2		-3.78794229674	0.999924049942
aft1		-3.33279331769	0.999570106062
yap1		-3.14433143193	0.999167666069
azf1		-2.84631995612	0.997788613421
mig1		-2.82746085863	0.99765406246
stp2		-2.69571897617	0.996488155236
ifh1		-2.63741266856	0.995822943332
rpn4		-2.53067704847	0.994307869297
cst6		-2.35769713276	0.99080565556
fkh2		-2.12520640276	0.98321530299
elp4		-2.0595994377	0.980281574982
rtg1		-1.95464620196	0.974687577988
pdr3		-1.85745879139	0.968377045601
leu3		-1.84272654724	0.967315527021
skn7		-1.79233675895	0.963460480792
rtg3		-1.7865618074	0.962995830387
fhl1		-1.68124195388	0.953642036241
gcr1		-1.01877498809	0.845845098674
cad1		-1.01029758483	0.843823631039
pho4		-0.896128015573	0.814907802054
yrr1		-0.84594113757	0.801207208992
ino2		-0.74840734353	0.772892752788
gal4		-0.620327369773	0.732478860472
met4		-0.440892741802	0.670354675757
aft2		-0.436415641244	0.668732403681
zap1		-0.428194961788	0.665745407965
sut1		-0.383363067124	0.649274708234
fkh1		-0.247879180688	0.597886055652
opi1		-0.194632619414	0.577159717612
gln3		-0.14865414009	0.55908672502
xbp1		-0.0979957887012	0.539032181298
adr1		-0.0371727179439	0.51482635425
mig3		0.0848985874282	0.466171007402
hap4		0.488834949022	0.312479276455
sok2		0.521257474654	0.301093710403
msn4		0.637705917513	0.261832566391
rsf2		0.729229496809	0.232930645412
yhp1		1.0141148453	0.155263977564
spt2		1.0357555836	0.150158091904
ino4		1.05686294303	0.145287071438
pip2		1.0677662322	0.142812986849
swi5		1.21195534404	0.112764737522
swi4		1.24975348956	0.105694805511
stb5		1.37639056488	0.0843503737502
stp1		1.82118456291	0.034289403127
oaf1		1.95002317633	0.0255866783661
nrg1		2.02333610514	0.0215192534275
rox1		2.05512113214	0.0199336531466
rme1		2.10087096249	0.0178261475171
rim101		2.15912929103	0.015420068899
tec1		2.17657283252	0.0147562270111
arr1		2.20174881063	0.0138415283896
gcn4		2.59470335131	0.00473362956414
msn2		2.70373904108	0.00342820560992
abf1		2.75705859046	0.00291619499348
hac1		2.81228007931	0.00245958246224
mig2		3.23642798161	0.000605178818964
mot3		3.31138538908	0.000464176296674
sfp1		3.49606682315	0.000236085219775
sko1		3.50413518828	0.000229046371123
ume6		3.55326553406	0.000190240100268
pdr1		3.81909564453	6.69709126774e-05
mga1		4.87433030416	5.45890934818e-07
yox1		5.6275906493	9.13720661657e-09
mcm1		5.6524578383	7.90848019875e-09
ace2		6.26873338881	1.81998370673e-10
mbp1		7.20839586975	2.83074201714e-13
gcr2		7.68227941278	7.81412502519e-15
rap1		8.95449468624	1.70647603899e-19
