# Supplementary material for: Inferring functional transcription factor-gene binding pairs by integrating transcription factor binding data with transcription factor knockout data
Source: BMC Syst Biol. 2013 Dec 13;7(Suppl 6):S13. doi: 10.1186/1752-0509-7-S6-S13 (PMC4029220; doi:10.1186/1752-0509-7-S6-S13)
Supplement: Additional file 6 — Validation results of our results compared to 50 randomly assigned TF-gene lists. Additional file 1 zipped the raw files for the three biological validations on the comparison of our results, both for the results generated using the dataset of Harbison et al. and the results generated using the dataset of Lee et al., to the 50 random TF-gene lists. Detailed description of the raw files is written in the file 'ReadMe.doc' in Additional File 6. [file 1752-0509-7-S6-S13-S6.zip › AddFile6/Supplementary Random Results/Expression Coherence/Harbison/expression_coherence_Hypothesis1_random_Harbison_13_33.txt]

TF	Rank Sum test	statistic	p value
nrg1		-8.05072635263	1.0
msn4		-6.10542664948	0.999999999487
stp2		-6.06628909417	0.999999999346
pho4		-5.35005152613	0.999999956035
mig3		-4.30801914739	0.999991763844
ino4		-3.91964665639	0.999955660557
rtg3		-3.63542847358	0.999861240506
zap1		-3.15660276819	0.999201906853
leu3		-2.25658399186	0.987982959211
fkh1		-2.22708688316	0.987029266162
aft2		-1.93733777848	0.973647966442
xbp1		-1.61693051357	0.947053359533
cad1		-1.55356068571	0.939855378412
mcm1		-1.47057325244	0.92929671904
sko1		-1.44676901355	0.92601918598
adr1		-1.25454518966	0.895178044367
ifh1		-1.24005949326	0.892523305042
sok2		-1.21702288648	0.888202245871
msn2		-1.06096772761	0.855647716081
ume6		-0.978463203402	0.836077359072
cst6		-0.936077634539	0.825383391294
skn7		-0.898998521731	0.815673275974
ino2		-0.883807662302	0.811599975291
stb5		-0.859401378742	0.804940445339
gal4		-0.813770780145	0.792111861337
elp4		-0.754502634301	0.774726267919
yap1		-0.629967563624	0.735642096768
hac1		-0.5682781572	0.715076945848
rim101		-0.29620578711	0.616463535214
azf1		-0.290588917224	0.61431713137
yox1		-0.226825165037	0.589720152605
ace2		-0.225589121421	0.589239498692
yhp1		-0.0956222694502	0.53808971111
met4		0.00495385103149	0.498023707456
pdr1		0.0384200151353	0.484676401496
mga1		0.0831124476281	0.466881064158
hsf1		0.556683493842	0.288871848227
oaf1		0.613418688287	0.269799766087
hap4		0.615497575994	0.269113084824
abf1		0.640716296534	0.260853512102
rme1		0.669983440749	0.251434173173
mig1		0.695379242178	0.24340883287
sut1		0.716099206169	0.236965046962
aft1		0.768814582858	0.221001695276
rsf2		1.01659874967	0.154672174627
rpn4		1.11333991451	0.132781235
pdr3		1.14251238867	0.126620549736
pip2		1.24389384705	0.106769317104
mbp1		1.50097957566	0.0666804221694
upc2		1.59479267499	0.0553793028106
spt2		1.71589654616	0.0430904894957
stp1		1.91675693064	0.0276344094572
mig2		2.14470873237	0.0159880711385
mot3		2.2322647878	0.0127987338374
gln3		2.3747631134	0.0087801079248
gcr1		2.4257431804	0.00763853843432
opi1		2.46631483407	0.00682556442214
rtg1		2.51868883943	0.00588963503727
yrr1		2.54332357063	0.00549017468589
arr1		3.2596110347	0.000557825507029
sfp1		3.26234449959	0.000552473874078
gcn4		3.27577554443	0.000526861345075
rox1		3.44541655938	0.000285089985671
swi5		3.87255669747	5.38498056884e-05
fhl1		4.90959425078	4.56325141465e-07
swi4		6.50154345488	3.97500319454e-11
tec1		6.57215168352	2.47966510355e-11
fkh2		7.74177171429	4.90204535787e-15
gcr2		9.46636587695	1.44874562166e-21
rap1		13.3311000169	7.63151934321e-41
