# Supplementary material for: Inferring functional transcription factor-gene binding pairs by integrating transcription factor binding data with transcription factor knockout data
Source: BMC Syst Biol. 2013 Dec 13;7(Suppl 6):S13. doi: 10.1186/1752-0509-7-S6-S13 (PMC4029220; doi:10.1186/1752-0509-7-S6-S13)
Supplement: Additional file 6 — Validation results of our results compared to 50 randomly assigned TF-gene lists. Additional file 1 zipped the raw files for the three biological validations on the comparison of our results, both for the results generated using the dataset of Harbison et al. and the results generated using the dataset of Lee et al., to the 50 random TF-gene lists. Detailed description of the raw files is written in the file 'ReadMe.doc' in Additional File 6. [file 1752-0509-7-S6-S13-S6.zip › AddFile6/Supplementary Random Results/Expression Coherence/Harbison/expression_coherence_Hypothesis1_random_Harbison_13_34.txt]

TF	Rank Sum test	statistic	p value
rpn4		-7.67149172065	1.0
msn4		-3.96072108938	0.999962638114
ino2		-3.14041463147	0.999156455653
cad1		-2.7143829479	0.99668003196
fkh1		-2.63876879781	0.99583961466
hsf1		-2.51573028503	0.994060697628
azf1		-2.33420612655	0.990207534367
stp2		-1.85811988722	0.968424004358
mig3		-1.7361371686	0.958730208153
mig1		-1.71340252935	0.956680744351
upc2		-1.68018169714	0.953539015349
stp1		-1.668976718	0.952439003018
sok2		-1.66424669082	0.951968429564
pdr3		-1.66361598713	0.95190540252
msn2		-1.35970253075	0.913037961522
zap1		-1.27959135811	0.899655554625
rsf2		-1.13506852522	0.871826696007
yap1		-1.12472047227	0.869646248153
gcn4		-0.770079992267	0.779373778214
leu3		-0.627330151434	0.734778578474
ifh1		-0.431643127449	0.66699959586
cst6		-0.410164096417	0.659157211759
yhp1		-0.326719246173	0.628059878953
nrg1		-0.31635805134	0.624134623367
hap4		-0.269013004474	0.606040162342
ino4		-0.0787151185326	0.531370390028
aft1		-0.0120028570865	0.504788332202
pho4		0.00099129972095	0.499604528694
met4		0.0187384799887	0.492524865523
mga1		0.0356670460529	0.485773923632
skn7		0.129706519732	0.448399312074
rtg1		0.131551481416	0.447669532052
mig2		0.406087349826	0.342339210132
abf1		0.461494462046	0.322221946846
elp4		0.725393531613	0.234105320093
stb5		0.781560265009	0.21723652324
hac1		0.874250265818	0.190990988683
sut1		0.970033335186	0.166014938148
xbp1		1.13363310111	0.128474241083
gln3		1.19928446827	0.115208676162
rtg3		1.41379997558	0.0787103203777
ume6		1.50950455689	0.065584945831
spt2		1.51796330795	0.0645118243835
gcr1		1.56763188687	0.0584835330015
rim101		1.57783255873	0.0573020409161
mcm1		1.59581321793	0.0552652506547
oaf1		1.6832893981	0.0461595408909
gal4		1.94424752808	0.0259328044411
adr1		1.95326973958	0.0253938205902
pdr1		1.97155675243	0.0243301141554
pip2		2.12667256751	0.016723649178
mot3		2.43227173939	0.00750222279536
fkh2		2.95588589752	0.00155886203488
yrr1		3.07338474154	0.00105822713394
aft2		3.23077696118	0.000617271168614
opi1		3.27679992089	0.000524953697945
sfp1		3.39803131965	0.000339363246629
arr1		3.47439797799	0.000256000511958
swi5		4.39765908015	5.47123391647e-06
tec1		4.78938007948	8.36486704327e-07
swi4		4.90933137158	4.5693721606e-07
sko1		5.08374919969	1.85028254046e-07
ace2		5.38633051367	3.59553373695e-08
rox1		5.49604985938	1.94196369538e-08
fhl1		5.63746162416	8.62875232735e-09
yox1		5.89483480252	1.87528205607e-09
rme1		6.22651658501	2.38459879681e-10
gcr2		7.3167101438	1.27061968852e-13
mbp1		7.43330933798	5.2956908247e-14
rap1		14.8630859418	2.86135987022e-50
