# Supplementary material for: Inferring functional transcription factor-gene binding pairs by integrating transcription factor binding data with transcription factor knockout data
Source: BMC Syst Biol. 2013 Dec 13;7(Suppl 6):S13. doi: 10.1186/1752-0509-7-S6-S13 (PMC4029220; doi:10.1186/1752-0509-7-S6-S13)
Supplement: Additional file 6 — Validation results of our results compared to 50 randomly assigned TF-gene lists. Additional file 1 zipped the raw files for the three biological validations on the comparison of our results, both for the results generated using the dataset of Harbison et al. and the results generated using the dataset of Lee et al., to the 50 random TF-gene lists. Detailed description of the raw files is written in the file 'ReadMe.doc' in Additional File 6. [file 1752-0509-7-S6-S13-S6.zip › AddFile6/Supplementary Random Results/Expression Coherence/Harbison/expression_coherence_Hypothesis1_random_Harbison_13_35.txt]

TF	Rank Sum test	statistic	p value
mig1		-4.62802069678	0.999998154114
hap4		-4.6002635856	0.999997890217
pho4		-4.00816444793	0.999969403747
fkh2		-3.21861503014	0.999355943532
swi4		-3.12742145577	0.999118265339
mig3		-1.99161181701	0.976793167098
stp2		-1.45037711627	0.92652330755
cad1		-1.05195491352	0.853589882126
sfp1		-0.861540267162	0.80552972327
sut1		-0.818334503536	0.79341689527
zap1		-0.683419687958	0.75282915858
pdr3		-0.647028911457	0.74119338396
arr1		-0.607284512265	0.728168942598
yhp1		-0.499098725749	0.691145082397
rox1		-0.494462934135	0.689510361359
aft1		-0.357348218874	0.639584431867
hsf1		-0.285932252404	0.612534994658
pip2		-0.258661419507	0.602051755272
gcr1		-0.247496384983	0.597737955569
cst6		-0.152270013218	0.560513012459
nrg1		-0.0836140717959	0.533318360779
elp4		0.0352819332278	0.485927464778
ifh1		0.0792565064524	0.468414300125
rme1		0.28847041385	0.386493337348
msn4		0.384454166192	0.350320930258
msn2		0.472681650538	0.318220159881
rsf2		0.506698431921	0.306183215493
opi1		0.525798568866	0.299514084502
aft2		0.532685292363	0.297125724447
met4		0.669631428561	0.251546387005
rtg1		0.750636929196	0.226435594972
leu3		0.771694415776	0.22014771945
rtg3		0.813965617723	0.207832323978
upc2		0.97160261853	0.165624139674
oaf1		0.977499279527	0.164161017137
fhl1		1.00509129876	0.157426444768
ume6		1.04681260101	0.147593008737
adr1		1.04941442195	0.146993711696
gcn4		1.0697919331	0.142356487091
spt2		1.08557828485	0.138832805679
mbp1		1.15521128453	0.124001957376
xbp1		1.34298774061	0.0896379717611
azf1		1.34396618261	0.0894796613328
yap1		1.38520541313	0.0829948329904
ino4		1.4189543474	0.0779561630683
fkh1		1.54991038878	0.060581512902
ino2		1.55944403869	0.0594456599716
ace2		1.59236700349	0.0556511328896
tec1		1.86729129959	0.0309304598658
pdr1		1.8746912953	0.0304176025581
skn7		1.94973133709	0.0256040746032
rim101		2.0134013637	0.0220362111332
gln3		2.07745483322	0.0188797999077
sok2		2.08351900739	0.018601970495
mga1		2.10434880088	0.0176740160197
gal4		2.29530048111	0.0108579550345
mot3		2.3703784707	0.00888494238247
stb5		2.45241644475	0.00709501652844
hac1		2.53851556107	0.00556619260318
sko1		2.79219409994	0.00261759708977
swi5		2.84350016807	0.00223104929328
rpn4		3.04718352843	0.00115498312262
mig2		3.12694928626	0.000883151963692
stp1		3.13353476057	0.000863572300353
yrr1		3.3833433128	0.000358045277774
yox1		3.63652594158	0.000138169912401
abf1		4.69640530238	1.32389952165e-06
mcm1		5.72364222083	5.21321031703e-09
rap1		6.65937588075	1.3749641113e-11
gcr2		8.93330856896	2.06727217189e-19
