# Supplementary material for: Inferring functional transcription factor-gene binding pairs by integrating transcription factor binding data with transcription factor knockout data
Source: BMC Syst Biol. 2013 Dec 13;7(Suppl 6):S13. doi: 10.1186/1752-0509-7-S6-S13 (PMC4029220; doi:10.1186/1752-0509-7-S6-S13)
Supplement: Additional file 6 — Validation results of our results compared to 50 randomly assigned TF-gene lists. Additional file 1 zipped the raw files for the three biological validations on the comparison of our results, both for the results generated using the dataset of Harbison et al. and the results generated using the dataset of Lee et al., to the 50 random TF-gene lists. Detailed description of the raw files is written in the file 'ReadMe.doc' in Additional File 6. [file 1752-0509-7-S6-S13-S6.zip › AddFile6/Supplementary Random Results/Expression Coherence/Harbison/expression_coherence_Hypothesis1_random_Harbison_13_36.txt]

TF	Rank Sum test	statistic	p value
ume6		-6.35716768008	0.999999999897
fkh1		-5.19410543198	0.999999897147
azf1		-3.41419299102	0.999680143777
cad1		-3.39550174473	0.999657485314
yhp1		-3.10389179196	0.99904503415
nrg1		-3.06439018215	0.998909428823
ino4		-3.01566840331	0.998717932467
hap4		-2.7933287489	0.997391567822
ifh1		-2.51791824345	0.994097464032
msn4		-2.08640443015	0.981528997981
pdr3		-1.62059351936	0.94744757849
cst6		-1.21950150114	0.88867304677
pip2		-1.04600299553	0.852220175315
sfp1		-0.988702260831	0.838595581826
stp2		-0.731880815793	0.767879341782
ino2		-0.561275034043	0.712694970817
rsf2		-0.510700789203	0.695219705986
gln3		-0.485815131612	0.68645087756
msn2		-0.426764004486	0.665224386634
rtg1		-0.383963276234	0.649497166798
mig1		-0.29426121878	0.615720847832
pdr1		-0.258763249678	0.602091042594
sok2		-0.210013881093	0.583171580458
abf1		-0.192664873845	0.576389282698
spt2		-0.179402451501	0.571189146701
gcr1		-0.0622223556994	0.524807120146
stb5		-0.0608535658358	0.524262085019
opi1		-0.023239715751	0.509270470717
leu3		-0.0165582638359	0.506605489688
arr1		0.11159423669	0.455572570967
oaf1		0.23269296021	0.407999918061
rtg3		0.258958738567	0.39783353831
met4		0.30304645223	0.380927230626
zap1		0.311401907746	0.377747551891
aft1		0.354821301593	0.361361734511
fhl1		0.478235858577	0.316241171483
xbp1		0.599110617287	0.274549561001
swi5		0.653809861798	0.256617156052
gcn4		0.790350541519	0.214661538889
hsf1		0.830289879545	0.203187454339
mig3		0.866900255115	0.192998331868
ace2		0.869237491793	0.192358622328
sut1		0.955306203308	0.169711435689
mcm1		1.06968939143	0.142379571518
yap1		1.1230767749	0.130702444511
upc2		1.25219947272	0.105248594052
fkh2		1.26471791561	0.102986232678
elp4		1.39800890978	0.0810551958256
aft2		1.41364917473	0.0787324676189
gal4		1.51334898599	0.0650955179062
adr1		1.76948264784	0.0384066820067
rpn4		1.84281432639	0.0326780621794
pho4		2.14226108647	0.0160862391653
stp1		2.3229394935	0.0100912015609
rim101		2.44450523217	0.00725254884145
mbp1		2.52809652152	0.00573414093104
rox1		2.69826536228	0.00348509273768
hac1		2.72866421967	0.0031795709321
yrr1		2.79912303765	0.002562080412
yox1		2.83493431464	0.00229175543228
mig2		2.913360378	0.00178780847058
skn7		3.02271860441	0.00125257535786
sko1		3.19030682716	0.000710609086257
mot3		3.81493679729	6.81088964089e-05
rme1		4.45835327494	4.12958509249e-06
tec1		4.4933646951	3.50532857325e-06
mga1		4.5395843222	2.81826181674e-06
swi4		7.32460707224	1.19799848222e-13
gcr2		8.4246483626	1.80917626894e-17
rap1		16.0526103917	2.74047551195e-58
