# Supplementary material for: Inferring functional transcription factor-gene binding pairs by integrating transcription factor binding data with transcription factor knockout data
Source: BMC Syst Biol. 2013 Dec 13;7(Suppl 6):S13. doi: 10.1186/1752-0509-7-S6-S13 (PMC4029220; doi:10.1186/1752-0509-7-S6-S13)
Supplement: Additional file 6 — Validation results of our results compared to 50 randomly assigned TF-gene lists. Additional file 1 zipped the raw files for the three biological validations on the comparison of our results, both for the results generated using the dataset of Harbison et al. and the results generated using the dataset of Lee et al., to the 50 random TF-gene lists. Detailed description of the raw files is written in the file 'ReadMe.doc' in Additional File 6. [file 1752-0509-7-S6-S13-S6.zip › AddFile6/Supplementary Random Results/Expression Coherence/Harbison/expression_coherence_Hypothesis1_random_Harbison_13_37.txt]

TF	Rank Sum test	statistic	p value
aft2		-6.18687536131	0.999999999693
elp4		-4.82390875059	0.999999296141
stp2		-4.13891888857	0.999982552686
skn7		-3.9880204589	0.99996668654
cst6		-3.36279172413	0.999614207233
mbp1		-3.28399214846	0.999488261132
oaf1		-3.05808085644	0.998886202691
stb5		-2.89010083809	0.998074408651
mig3		-2.7299958618	0.996833243972
sok2		-2.57682499427	0.995014378983
ino4		-2.08545797445	0.981486125452
fkh2		-2.02813057932	0.978726538652
yhp1		-1.71165041382	0.956519444112
hsf1		-1.70333728539	0.955747516605
ace2		-1.50178694405	0.933423929404
rtg1		-1.44222186007	0.925380102187
swi5		-1.17242265472	0.879486295826
fkh1		-0.932568981558	0.824478722543
rpn4		-0.914616278117	0.819803444978
azf1		-0.904000652375	0.817002472267
ifh1		-0.871821570977	0.808347137558
xbp1		-0.864144682184	0.80624579203
met4		-0.829877740188	0.796696044244
opi1		-0.795960264471	0.786972434266
yap1		-0.740978774813	0.770646845064
aft1		-0.55149969666	0.70935441272
msn4		-0.497624021673	0.690625465403
zap1		-0.490891470608	0.68824839499
mig1		-0.369689551451	0.644193091075
rim101		-0.317105489857	0.624418220303
spt2		-0.146277821787	0.558148963413
adr1		-0.102650486227	0.540879813886
sut1		-0.0481126741895	0.519186777319
gcn4		-0.0260960494427	0.51040963596
nrg1		0.00526615333926	0.497899118488
sfp1		0.117749164529	0.453133205026
sko1		0.156660820743	0.437756083123
gal4		0.216192712284	0.414418766992
ume6		0.252273140088	0.400414973977
hap4		0.345691479323	0.364787294224
rsf2		0.421848457539	0.33656781671
mig2		0.642492308435	0.260276790895
yrr1		0.687206820711	0.245976203403
mot3		0.760007313187	0.223625106734
gcr1		0.798675013455	0.212239439384
pho4		0.874333286044	0.190968388621
upc2		0.877772643776	0.190033556484
gln3		0.926663708393	0.177050582946
stp1		0.985368809911	0.162221472216
pip2		1.01493389399	0.155068670082
cad1		1.03048206368	0.151391883898
mcm1		1.05317726545	0.146129878012
abf1		1.15590459137	0.12386009221
ino2		1.16318966682	0.122376279021
msn2		1.46936467367	0.0708669518331
hac1		1.54069963601	0.0616949527257
fhl1		1.64806779564	0.0496693799614
leu3		1.73227202082	0.0416125705733
mga1		1.75971951297	0.0392276878272
pdr3		1.84730742259	0.0323512988999
rap1		2.07356274859	0.0190599689207
rox1		2.27626343216	0.0114151236907
tec1		2.4485288778	0.00717204655211
yox1		2.46079813344	0.00693141705484
rtg3		2.53635475472	0.00560065989044
pdr1		3.18715628863	0.000718395570651
arr1		4.89206486045	4.98917738677e-07
swi4		6.27606769713	1.73621519707e-10
rme1		8.59036481587	4.33468081219e-18
gcr2		8.703762823	1.60528826707e-18
