# Supplementary material for: Inferring functional transcription factor-gene binding pairs by integrating transcription factor binding data with transcription factor knockout data
Source: BMC Syst Biol. 2013 Dec 13;7(Suppl 6):S13. doi: 10.1186/1752-0509-7-S6-S13 (PMC4029220; doi:10.1186/1752-0509-7-S6-S13)
Supplement: Additional file 6 — Validation results of our results compared to 50 randomly assigned TF-gene lists. Additional file 1 zipped the raw files for the three biological validations on the comparison of our results, both for the results generated using the dataset of Harbison et al. and the results generated using the dataset of Lee et al., to the 50 random TF-gene lists. Detailed description of the raw files is written in the file 'ReadMe.doc' in Additional File 6. [file 1752-0509-7-S6-S13-S6.zip › AddFile6/Supplementary Random Results/Expression Coherence/Harbison/expression_coherence_Hypothesis1_random_Harbison_13_38.txt]

TF	Rank Sum test	statistic	p value
ume6		-6.70934609852	0.99999999999
hsf1		-5.35914060262	0.999999958191
pho4		-5.20819168355	0.999999904655
elp4		-4.81528729358	0.999999265059
gcn4		-4.76584353202	0.999999059674
stp2		-4.25608189221	0.999989597973
rsf2		-4.25370531948	0.999989486902
rtg1		-3.89066638466	0.99995001535
fhl1		-3.24911490287	0.999421176468
yap1		-3.18215701768	0.999269087284
sut1		-2.99116815231	0.998610437931
rpn4		-2.8862068505	0.998050421009
skn7		-2.65384672964	0.99602100176
zap1		-2.4378122622	0.992611777056
sfp1		-2.30117032398	0.989308997204
aft1		-2.27654189408	0.988593201935
nrg1		-2.11886012711	0.98294885524
tec1		-1.52773336493	0.936710623711
xbp1		-1.44766506036	0.926144626986
sko1		-1.08049517012	0.860039131792
ino2		-1.02988593203	0.848468222317
msn2		-0.975885030512	0.835439279451
fkh1		-0.94389804219	0.827389123702
met4		-0.857016228447	0.804282042049
ino4		-0.831630618744	0.79719126309
gln3		-0.699538521635	0.757892226071
gal4		-0.689021340251	0.754595080847
gcr1		-0.50381534279	0.6928044275
ifh1		-0.257278813253	0.601518226667
mbp1		-0.167185218796	0.566387842788
opi1		-0.151058152381	0.56003507841
ace2		-0.100345774178	0.539965090842
swi5		-0.000949795484749	0.50037891352
aft2		0.0231270809185	0.490774452006
upc2		0.0536706303244	0.478598791335
cst6		0.194848499437	0.422755776406
rap1		0.279812269686	0.389810768866
sok2		0.383010927029	0.350855831077
mcm1		0.418969885283	0.337619070643
rox1		0.445475623554	0.327988036035
cad1		0.476053080887	0.317018281091
stb5		0.489667176987	0.312184715917
msn4		0.684466209448	0.246840409866
leu3		0.702288519458	0.241249625719
adr1		1.03932128013	0.14932767057
mig3		1.05071738019	0.146694205591
fkh2		1.05401841321	0.145937243514
pip2		1.148664821	0.125347108542
pdr3		1.36004172012	0.0869083609767
rtg3		1.70918104059	0.0437087098377
mig1		1.73089879208	0.0417349085605
stp1		1.78445999568	0.0371744748355
hap4		1.79480632919	0.0363422810324
azf1		1.7951803161	0.0363124877853
mot3		1.82938545551	0.0336709424576
mga1		2.08532914282	0.0185197169074
oaf1		2.33247999864	0.00983772696501
rim101		2.69311669621	0.00353937438975
hac1		2.69521787581	0.00351713092788
yhp1		2.70996577194	0.00336450759207
spt2		3.29433945467	0.000493266409229
yrr1		3.5094497782	0.000224517425606
yox1		3.65627068772	0.000127955562584
pdr1		4.98468985784	3.10306399332e-07
mig2		5.20110082092	9.9055795181e-08
rme1		5.62791395161	9.12010176735e-09
arr1		5.86682499337	2.22109551779e-09
abf1		6.6751650177	1.23477064829e-11
gcr2		7.1174671471	5.49642051675e-13
swi4		7.35832371064	9.31169949277e-14
