# Supplementary material for: Inferring functional transcription factor-gene binding pairs by integrating transcription factor binding data with transcription factor knockout data
Source: BMC Syst Biol. 2013 Dec 13;7(Suppl 6):S13. doi: 10.1186/1752-0509-7-S6-S13 (PMC4029220; doi:10.1186/1752-0509-7-S6-S13)
Supplement: Additional file 6 — Validation results of our results compared to 50 randomly assigned TF-gene lists. Additional file 1 zipped the raw files for the three biological validations on the comparison of our results, both for the results generated using the dataset of Harbison et al. and the results generated using the dataset of Lee et al., to the 50 random TF-gene lists. Detailed description of the raw files is written in the file 'ReadMe.doc' in Additional File 6. [file 1752-0509-7-S6-S13-S6.zip › AddFile6/Supplementary Random Results/Expression Coherence/Harbison/expression_coherence_Hypothesis1_random_Harbison_13_39.txt]

TF	Rank Sum test	statistic	p value
mbp1		-4.62739577262	0.999998148538
sut1		-4.57306391788	0.999997596783
msn4		-4.36795846164	0.999993729333
gal4		-3.2874971586	0.999494588954
rpn4		-3.14124514364	0.99915884423
ume6		-3.0886459995	0.998994645652
stp2		-3.03207766543	0.998785616478
adr1		-2.5731214072	0.994960707688
cst6		-2.05722456335	0.980167685097
mig3		-1.77352370251	0.961929016067
rox1		-1.74197098778	0.9592432395
ace2		-1.32174893801	0.906874116643
aft1		-1.28051533234	0.899818022028
elp4		-1.16379718414	0.877746893216
ifh1		-1.0644758482	0.856443405126
stb5		-0.789322199427	0.785038142523
fkh2		-0.766850611758	0.778414829654
leu3		-0.71597139616	0.762995494398
hsf1		-0.705777734562	0.759836814721
oaf1		-0.650274047634	0.742242391121
mot3		-0.648637635272	0.741713688301
opi1		-0.586802822712	0.721331929585
skn7		-0.421407848843	0.66327135561
xbp1		-0.265034064896	0.604508390065
sok2		-0.197926751246	0.578448813134
ino2		-0.0611178608499	0.52436732758
msn2		-0.0135051900154	0.505387627526
hap4		0.00709914234859	0.497167875751
mga1		0.0352797366523	0.48592834054
azf1		0.161290456241	0.435932319833
yap1		0.415834888627	0.338765413625
zap1		0.418762743646	0.337694767736
cad1		0.439119779168	0.330287374022
mig1		0.577052665324	0.281951939495
nrg1		0.580943371539	0.280639309988
ino4		0.654173017144	0.25650017175
gcr1		0.677016377684	0.249197781588
pho4		0.698776185113	0.242345956871
mig2		0.742192696494	0.228985296495
swi5		0.753444631061	0.225591385847
yhp1		0.818625668055	0.206500008851
rsf2		0.924544532178	0.177601438521
yox1		0.96202825181	0.168017706307
fhl1		0.964966556219	0.16728078156
upc2		0.979784292718	0.163596303559
rtg3		1.11094766412	0.133295438657
aft2		1.39883259432	0.0809315948033
rtg1		1.4709543741	0.0706517281346
hac1		1.61936048174	0.0526848621889
rim101		1.77599974022	0.0378664799815
pdr3		1.81685331618	0.0346197882545
pip2		1.82579284735	0.0339407355651
fkh1		1.93041699271	0.0267775955607
rap1		2.01926605184	0.0217297871722
stp1		2.20347403384	0.0137806775802
met4		2.2514176014	0.0121795501758
sko1		2.25819605706	0.0119667194909
pdr1		2.37054034951	0.00888105253265
spt2		2.3726873599	0.00882960215246
gln3		2.55251325956	0.00534744193138
yrr1		2.64608144442	0.00407151041246
mcm1		2.73121056215	0.00315510706008
sfp1		2.86043445535	0.00211530497465
swi4		2.91443929916	0.00178164048321
tec1		3.82846255635	6.4473121786e-05
gcn4		4.18674498487	1.41491733254e-05
rme1		4.84956253868	6.18670273722e-07
arr1		6.15083323896	3.85384642366e-10
abf1		6.82483206311	4.40141154765e-12
gcr2		7.16316330572	3.94181699864e-13
