# Supplementary material for: Inferring functional transcription factor-gene binding pairs by integrating transcription factor binding data with transcription factor knockout data
Source: BMC Syst Biol. 2013 Dec 13;7(Suppl 6):S13. doi: 10.1186/1752-0509-7-S6-S13 (PMC4029220; doi:10.1186/1752-0509-7-S6-S13)
Supplement: Additional file 6 — Validation results of our results compared to 50 randomly assigned TF-gene lists. Additional file 1 zipped the raw files for the three biological validations on the comparison of our results, both for the results generated using the dataset of Harbison et al. and the results generated using the dataset of Lee et al., to the 50 random TF-gene lists. Detailed description of the raw files is written in the file 'ReadMe.doc' in Additional File 6. [file 1752-0509-7-S6-S13-S6.zip › AddFile6/Supplementary Random Results/Expression Coherence/Harbison/expression_coherence_Hypothesis1_random_Harbison_13_4.txt]

TF	Rank Sum test	statistic	p value
hap4		-3.81127225558	0.999930873302
fkh1		-3.33252517681	0.999569691584
gal4		-3.09791964267	0.999025578679
leu3		-2.92050096578	0.99825265443
ifh1		-2.79348701973	0.997392843918
ino4		-2.48135746646	0.993455847834
yhp1		-2.42687197545	0.992385185478
ume6		-2.1291458447	0.983378902097
hsf1		-1.84393573098	0.967403746482
mig1		-1.82006493105	0.965625441324
sok2		-1.58265856435	0.943250346319
tec1		-1.51985225577	0.935725943871
aft2		-1.38508341764	0.91698651912
nrg1		-1.35206820481	0.911823251253
upc2		-1.32969490781	0.908190593352
ino2		-1.1701620275	0.879032114615
stb5		-1.0785984067	0.859616604049
mig3		-0.732931841926	0.768199999471
fkh2		-0.704013121394	0.759287698895
msn4		-0.498494559023	0.690932248379
hac1		-0.485901051034	0.686481338412
yap1		-0.280548321891	0.610471571127
rpn4		-0.183077844877	0.572631530405
stp2		-0.15925633442	0.563266539148
azf1		-0.0687011467151	0.527386247292
rtg3		-0.0233476451568	0.509313516641
mot3		0.259512362691	0.397619972314
rox1		0.399475344106	0.344771493756
gln3		0.538893300256	0.294980240183
skn7		0.566148457601	0.285646432281
sko1		0.681200097094	0.247872443303
yox1		0.811956914505	0.208408177328
rim101		0.859642773431	0.194992994536
mga1		0.880181361612	0.18938053437
xbp1		0.899779514438	0.184118799123
gcr1		1.10282160288	0.135052322373
zap1		1.13477906783	0.12823394938
opi1		1.16198578755	0.122620619028
aft1		1.1748059594	0.120036177697
sfp1		1.38226507923	0.0834451620718
rme1		1.85221701055	0.0319973335352
pdr3		1.87365264162	0.0304891586694
msn2		1.87830182734	0.0301699433642
rsf2		2.01758830593	0.0218170778904
rtg1		2.05211958534	0.0200790209958
sut1		2.12616005412	0.0167449674636
elp4		2.17148236818	0.014947364273
spt2		2.39291510509	0.008357554084
pho4		2.48450904817	0.00648651056468
cad1		2.53744666524	0.00558321907195
cst6		2.60706686456	0.00456607627533
gcn4		2.68159278675	0.00366362957297
pdr1		2.820556486	0.00239702162624
mcm1		2.96030020285	0.00153669699496
pip2		3.23463537893	0.000608990818877
adr1		3.74571300853	8.99410707721e-05
abf1		4.122695846	1.8723200002e-05
swi4		4.22153117985	1.21324191039e-05
stp1		4.30252640663	8.44307690084e-06
oaf1		4.40401267389	5.31333653998e-06
met4		4.64994303995	1.66013357303e-06
ace2		4.66660067058	1.53111822211e-06
fhl1		4.75989068542	9.68489199813e-07
mig2		5.0250912897	2.51596558674e-07
arr1		5.4072978256	3.19913508333e-08
swi5		6.02234744063	8.59526893829e-10
mbp1		6.31622449981	1.34015303146e-10
yrr1		6.76854007051	6.5044181058e-12
gcr2		10.4794264783	5.36965078446e-26
rap1		12.6949282847	3.15438556806e-37
