# Supplementary material for: Inferring functional transcription factor-gene binding pairs by integrating transcription factor binding data with transcription factor knockout data
Source: BMC Syst Biol. 2013 Dec 13;7(Suppl 6):S13. doi: 10.1186/1752-0509-7-S6-S13 (PMC4029220; doi:10.1186/1752-0509-7-S6-S13)
Supplement: Additional file 6 — Validation results of our results compared to 50 randomly assigned TF-gene lists. Additional file 1 zipped the raw files for the three biological validations on the comparison of our results, both for the results generated using the dataset of Harbison et al. and the results generated using the dataset of Lee et al., to the 50 random TF-gene lists. Detailed description of the raw files is written in the file 'ReadMe.doc' in Additional File 6. [file 1752-0509-7-S6-S13-S6.zip › AddFile6/Supplementary Random Results/Expression Coherence/Harbison/expression_coherence_Hypothesis1_random_Harbison_13_40.txt]

TF	Rank Sum test	statistic	p value
elp4		-9.18629362797	1.0
swi5		-5.15977823821	0.999999876379
mbp1		-4.23159716699	0.999988398114
rpn4		-3.51071346026	0.99977654708
stp2		-3.1251873372	0.999111540717
stb5		-3.12393465667	0.999107749594
mcm1		-2.87457336824	0.997977131194
met4		-2.2867407131	0.988894519092
hap4		-2.26253728829	0.988167886137
oaf1		-2.14167830827	0.98389031129
msn4		-1.83414757866	0.966683954786
mig3		-1.76261929679	0.961017639865
ace2		-1.68747995442	0.954244449397
ifh1		-1.60342009208	0.945579030967
fhl1		-1.48813821548	0.931642776476
aft2		-1.09800264176	0.863898332143
pho4		-1.09623191589	0.863511352081
mig1		-0.96132243572	0.83180496475
skn7		-0.941000632978	0.826647732597
gal4		-0.833843693597	0.797815465058
fkh1		-0.821142967149	0.794217580916
aft1		-0.768814582858	0.778998304724
xbp1		-0.697106405988	0.757131897246
yap1		-0.645500503779	0.740698554037
hsf1		-0.637114996893	0.737975029652
sok2		-0.50539311673	0.693358623774
rsf2		-0.492289945705	0.688742806605
leu3		-0.485940425506	0.686495297346
azf1		-0.369571045401	0.644148935808
zap1		-0.368550052954	0.643768434732
fkh2		-0.2149708924	0.585104993743
cst6		-0.197358206958	0.578226383814
ino2		-0.149320661231	0.559349693633
opi1		0.0842439695972	0.466431229867
tec1		0.281570536215	0.389136417566
yhp1		0.292762139389	0.384851984631
ino4		0.317909430068	0.375276819627
gln3		0.399761489425	0.344666098902
gcr1		0.883185974181	0.188567899213
sko1		0.941231723545	0.173293061494
gcn4		1.05412334638	0.145913224339
adr1		1.18641222723	0.117729772676
upc2		1.26386700105	0.103138883865
rim101		1.28001179459	0.100270493923
mot3		1.37015268414	0.0853196224208
rtg1		1.40780966303	0.0795937191395
mig2		1.45294142445	0.0731200090842
pip2		1.61806096941	0.0528247294338
ume6		1.70633679261	0.0439726957754
sfp1		1.73533497226	0.0413407453704
rtg3		1.92237839465	0.0272790810667
pdr3		2.1576492688	0.0154775555087
nrg1		2.18763120131	0.0143482385862
mga1		2.28781588071	0.0110741228112
rap1		2.46877161946	0.00677888576773
pdr1		2.91514512304	0.0017776159032
stp1		2.9552215004	0.00156222321728
yox1		3.06908278067	0.00107358542982
cad1		3.14341048765	0.000834957403836
hac1		3.36476412969	0.00038304559721
sut1		3.38626991797	0.000354248299083
msn2		3.48595964677	0.000245187485499
spt2		3.61621854094	0.000149469012465
yrr1		3.97408675118	3.53249055509e-05
rox1		4.94123432547	3.88147712886e-07
arr1		5.48309423841	2.08975114201e-08
swi4		6.21368361149	2.58783447902e-10
gcr2		7.7615699931	4.19422014373e-15
rme1		8.28132305457	6.09071162759e-17
abf1		8.92779175201	2.17298392419e-19
