# Supplementary material for: Inferring functional transcription factor-gene binding pairs by integrating transcription factor binding data with transcription factor knockout data
Source: BMC Syst Biol. 2013 Dec 13;7(Suppl 6):S13. doi: 10.1186/1752-0509-7-S6-S13 (PMC4029220; doi:10.1186/1752-0509-7-S6-S13)
Supplement: Additional file 6 — Validation results of our results compared to 50 randomly assigned TF-gene lists. Additional file 1 zipped the raw files for the three biological validations on the comparison of our results, both for the results generated using the dataset of Harbison et al. and the results generated using the dataset of Lee et al., to the 50 random TF-gene lists. Detailed description of the raw files is written in the file 'ReadMe.doc' in Additional File 6. [file 1752-0509-7-S6-S13-S6.zip › AddFile6/Supplementary Random Results/Expression Coherence/Harbison/expression_coherence_Hypothesis1_random_Harbison_13_5.txt]

TF	Rank Sum test	statistic	p value
msn4		-3.99051833924	0.999967035475
ifh1		-3.08368776643	0.998977739765
ume6		-2.64228804441	0.995882600535
sok2		-2.55642796265	0.994712351733
hap4		-2.20769786443	0.986367329094
nrg1		-1.84272037764	0.967315076396
mbp1		-1.71464799674	0.956795108362
fkh1		-1.53646035486	0.93778724302
opi1		-1.46991202125	0.929207208326
tec1		-1.29791005276	0.902840877382
mot3		-1.23681471641	0.89192206135
rme1		-0.897122946219	0.815173342154
xbp1		-0.669266693289	0.748337315415
sko1		-0.602320740451	0.726519671214
sfp1		-0.60117786113	0.726139235809
upc2		-0.500234473942	0.691545006579
gcr1		-0.339901226656	0.633034543577
cst6		-0.163520426243	0.564945654109
yap1		0.0194983600626	0.492221772638
pdr3		0.0616333105796	0.475427424676
rsf2		0.0860506815664	0.46571306427
mig3		0.100476309892	0.459983094808
gln3		0.175281394128	0.430429265388
mig1		0.227516216502	0.41001118045
aft1		0.308915637648	0.378692850548
hac1		0.412195219201	0.340098170503
azf1		0.519129087502	0.301835362729
rtg3		0.530325082847	0.297943279375
rpn4		0.818354738913	0.206577329085
stb5		0.859090901365	0.195145183364
ace2		0.890179894841	0.186684649204
hsf1		0.912392686555	0.18078101903
gal4		1.13523477186	0.128138481995
adr1		1.1821741289	0.118568307863
ino2		1.19454091096	0.116133223728
mga1		1.21576420853	0.112037378378
zap1		1.24269474009	0.106990171471
fkh2		1.4934842887	0.0676552319365
yhp1		1.58820218187	0.0561203139527
cad1		1.61368466525	0.0532979209095
spt2		2.01401821358	0.0220038106399
pdr1		2.05408353797	0.0199838035345
gcn4		2.13755681128	0.0162763650875
elp4		2.26242230496	0.011835662066
stp1		2.28621492627	0.0111208439841
aft2		2.51139767275	0.00601270719398
stp2		2.68679596595	0.00360705023618
rox1		2.78745374064	0.00265620191513
leu3		2.88212942025	0.00197498729035
pip2		2.93226909889	0.00168247519768
msn2		2.93683862075	0.00165788301135
sut1		3.37491717947	0.000369189541982
ino4		3.39914432943	0.000337985174446
yrr1		3.48042049832	0.000250313688435
mig2		3.4880755957	0.000243255252628
rtg1		3.49308857415	0.000238734054415
rim101		3.5273948304	0.000209835222307
met4		3.93055771624	4.23745228686e-05
fhl1		4.08312175325	2.22173636646e-05
mcm1		4.35022727482	6.79982515538e-06
yox1		4.67742051179	1.45253063728e-06
skn7		5.03147957531	2.43354484256e-07
rap1		5.08890371882	1.80069696089e-07
swi5		6.3325555376	1.20566723053e-10
oaf1		6.72899328179	8.54204709407e-12
pho4		7.11724084545	5.50544929769e-13
gcr2		7.83321227568	2.37780191509e-15
arr1		8.0055623283	5.94609893936e-16
abf1		8.00639899249	5.90580386927e-16
swi4		8.56124979843	5.58252491404e-18
