# Supplementary material for: Inferring functional transcription factor-gene binding pairs by integrating transcription factor binding data with transcription factor knockout data
Source: BMC Syst Biol. 2013 Dec 13;7(Suppl 6):S13. doi: 10.1186/1752-0509-7-S6-S13 (PMC4029220; doi:10.1186/1752-0509-7-S6-S13)
Supplement: Additional file 6 — Validation results of our results compared to 50 randomly assigned TF-gene lists. Additional file 1 zipped the raw files for the three biological validations on the comparison of our results, both for the results generated using the dataset of Harbison et al. and the results generated using the dataset of Lee et al., to the 50 random TF-gene lists. Detailed description of the raw files is written in the file 'ReadMe.doc' in Additional File 6. [file 1752-0509-7-S6-S13-S6.zip › AddFile6/Supplementary Random Results/Expression Coherence/Harbison/expression_coherence_Hypothesis1_random_Harbison_13_6.txt]

TF	Rank Sum test	statistic	p value
mig1		-3.84846499056	0.99994056986
stb5		-3.50191868586	0.999769039714
mig2		-3.21131115308	0.999339346084
pdr1		-2.6960197225	0.996491324416
pho4		-2.50346852185	0.993850869011
aft1		-2.38225126702	0.991396423985
ifh1		-2.35208924533	0.990665852347
sok2		-2.34263685348	0.990425994916
opi1		-2.31235171722	0.989620845592
mga1		-2.10423122482	0.982320858989
stp2		-2.01601837226	0.978100972661
gcn4		-2.00640087909	0.977593252695
azf1		-1.5735949274	0.942209436638
mig3		-1.47443143121	0.929817266542
pdr3		-1.46203880665	0.928134712029
cad1		-1.43202435563	0.923931574436
hsf1		-1.41218220811	0.921051841083
rox1		-1.01188958078	0.844204574198
sfp1		-0.859053859464	0.804844599069
fkh1		-0.644744248954	0.740453531939
skn7		-0.326036388305	0.627801587929
nrg1		-0.273384462488	0.607721152413
rtg3		-0.240814282903	0.595150470406
met4		-0.191477111608	0.575924094468
yap1		-0.165345682406	0.565664047873
rsf2		0.0536315875809	0.478614344735
leu3		0.0577060452244	0.476991389165
adr1		0.124266489793	0.450552139439
gcr1		0.6064357951	0.272112702516
cst6		0.840276040545	0.200376815974
pip2		1.01199050542	0.155771296565
elp4		1.18433307861	0.118140619786
msn4		1.20870380153	0.113388330337
rtg1		1.23340998481	0.108711420819
spt2		1.47947628941	0.0695065319011
ino4		1.52126169206	0.0640970897211
ume6		1.54447571542	0.0612365649597
mot3		1.59088623959	0.0558175899428
xbp1		1.59131797789	0.0557690164425
arr1		1.61510283969	0.05314421306
yhp1		1.83781049805	0.0330451670785
stp1		1.86852828211	0.0308442358826
ino2		1.96462108189	0.0247290550408
aft2		2.14182183679	0.0161039107623
hap4		2.15798452427	0.015464517518
fhl1		2.28317348191	0.0112100757495
yox1		2.35024445496	0.00938054258624
zap1		2.3533384262	0.00930284590692
mcm1		2.39642122543	0.00827802590039
gal4		2.53885183099	0.00556084569659
upc2		2.55438206064	0.00531882303635
sut1		2.65332079977	0.00398520398801
gln3		2.9603863628	0.00153626724394
rim101		2.96661780624	0.0015054749324
mbp1		2.97568897768	0.00146165587799
hac1		3.06839236051	0.00107606922283
yrr1		3.096829616	0.000978011329389
swi5		3.21049217535	0.000662539380111
rpn4		3.23747270718	0.000602967370642
sko1		3.2744222867	0.000529391285736
msn2		3.44328324632	0.000287348533101
rme1		3.50965460087	0.000224344565423
tec1		4.06898661204	2.36090300434e-05
ace2		4.22922108269	1.17250906082e-05
fkh2		4.80397285138	7.77739646954e-07
oaf1		6.6934392695	1.0899276073e-11
rap1		6.73028960527	8.46628630454e-12
abf1		6.88967177606	2.79606310714e-12
gcr2		6.91725601144	2.30237750696e-12
swi4		7.70102707127	6.74884441131e-15
