# Supplementary material for: Inferring functional transcription factor-gene binding pairs by integrating transcription factor binding data with transcription factor knockout data
Source: BMC Syst Biol. 2013 Dec 13;7(Suppl 6):S13. doi: 10.1186/1752-0509-7-S6-S13 (PMC4029220; doi:10.1186/1752-0509-7-S6-S13)
Supplement: Additional file 6 — Validation results of our results compared to 50 randomly assigned TF-gene lists. Additional file 1 zipped the raw files for the three biological validations on the comparison of our results, both for the results generated using the dataset of Harbison et al. and the results generated using the dataset of Lee et al., to the 50 random TF-gene lists. Detailed description of the raw files is written in the file 'ReadMe.doc' in Additional File 6. [file 1752-0509-7-S6-S13-S6.zip › AddFile6/Supplementary Random Results/Expression Coherence/Harbison/expression_coherence_Hypothesis1_random_Harbison_13_7.txt]

TF	Rank Sum test	statistic	p value
ifh1		-5.92960601351	0.999999998482
fkh1		-4.32499750292	0.99999237332
mig1		-4.01370747193	0.999970113792
rpn4		-2.39902136527	0.991780522256
mcm1		-2.39056742826	0.991588820081
leu3		-2.34968704421	0.990605399374
stb5		-2.21973582785	0.986781647359
upc2		-2.16903672987	0.984960052261
pip2		-1.9071968665	0.971752450439
tec1		-1.68091809069	0.953610587227
xbp1		-1.34966927166	0.911438953408
msn4		-1.32647506872	0.907658806053
sok2		-1.20644664786	0.886177340597
yox1		-0.9293832293	0.823654742027
swi4		-0.923293908413	0.822072969235
rtg1		-0.8724995396	0.80853204039
rme1		-0.706734830826	0.760134360013
ino2		-0.666201748482	0.747358922253
opi1		-0.482224101833	0.685176621446
mot3		-0.466587372744	0.679602438522
msn2		-0.269833696507	0.606355901018
yap1		-0.144193351864	0.557326104735
yhp1		-0.0253499234671	0.51011207323
ino4		0.41140454842	0.340387959641
mig3		0.466552787793	0.320409935958
nrg1		0.573455212572	0.283168257887
mig2		0.598202328355	0.27485246902
pdr3		0.616091406538	0.268917096707
gcr1		0.682588528941	0.247433442291
rsf2		0.700012288649	0.241959815061
rtg3		0.711502809263	0.238386355298
swi5		0.810363061762	0.208865770555
stp2		0.953404243207	0.170192646174
gcn4		1.02731508845	0.152136059905
elp4		1.1039958151	0.134797476528
sko1		1.23204656787	0.108965844595
spt2		1.28928118192	0.0986501753479
cad1		1.40067399487	0.0806557912942
rim101		1.59588230201	0.0552575367794
hap4		1.87506339078	0.0303920016084
hac1		2.02133598477	0.0216224982505
sut1		2.02395783904	0.0214872449702
hsf1		2.05389329089	0.0199930104134
gal4		2.14646354507	0.0159180071182
skn7		2.28074130873	0.0112818796053
stp1		2.31895731151	0.0101986755448
fhl1		2.32484247922	0.0100401923188
azf1		2.52101760736	0.00585079983279
sfp1		2.72137322484	0.00325056579072
aft1		2.88679241753	0.00194595454286
fkh2		2.99936602643	0.00135271037979
aft2		3.14718908301	0.000824241606817
ume6		3.15177675911	0.000811401458711
adr1		3.59021394665	0.000165203326462
zap1		3.59852992992	0.000160010513051
mga1		3.69956556218	0.000107984422482
gln3		3.73134235387	9.52310908861e-05
yrr1		3.73207980271	9.4952657188e-05
oaf1		3.946919058	3.95816523591e-05
pdr1		4.30758474546	8.25234341445e-06
ace2		4.33828822896	7.17983784923e-06
abf1		4.77944076777	8.78917242901e-07
cst6		4.79064222034	8.31241682238e-07
arr1		4.91142490806	4.52084569481e-07
rox1		5.65359753804	7.85619398166e-09
mbp1		6.23012185761	2.33036251518e-10
gcr2		6.62410353621	1.7468091904e-11
pho4		7.34895542218	9.98808949304e-14
met4		7.35776109072	9.35101851785e-14
rap1		20.774123212	3.71032978511e-96
