# Supplementary material for: Inferring functional transcription factor-gene binding pairs by integrating transcription factor binding data with transcription factor knockout data
Source: BMC Syst Biol. 2013 Dec 13;7(Suppl 6):S13. doi: 10.1186/1752-0509-7-S6-S13 (PMC4029220; doi:10.1186/1752-0509-7-S6-S13)
Supplement: Additional file 6 — Validation results of our results compared to 50 randomly assigned TF-gene lists. Additional file 1 zipped the raw files for the three biological validations on the comparison of our results, both for the results generated using the dataset of Harbison et al. and the results generated using the dataset of Lee et al., to the 50 random TF-gene lists. Detailed description of the raw files is written in the file 'ReadMe.doc' in Additional File 6. [file 1752-0509-7-S6-S13-S6.zip › AddFile6/Supplementary Random Results/Expression Coherence/Harbison/expression_coherence_Hypothesis1_random_Harbison_13_8.txt]

TF	Rank Sum test	statistic	p value
mig1		-4.42947051524	0.999995276764
sok2		-4.21840831662	0.999987698351
stp2		-3.07669271648	0.998953445244
ifh1		-2.78617103452	0.99733326388
skn7		-2.55128157417	0.994633621208
mig2		-2.50401359241	0.993860334166
pho4		-2.43305158083	0.992513916078
cad1		-1.84387361551	0.96739921946
leu3		-1.83925625243	0.967061247833
rpn4		-1.61728389412	0.94709149288
yap1		-1.55898531767	0.940500072367
sfp1		-1.23521182398	0.891624160066
rtg3		-1.16297955904	0.877581102019
yox1		-1.1402661314	0.872912278272
msn4		-1.07025105416	0.857746840288
mig3		-1.04370740508	0.851689608627
gcn4		-1.02220179675	0.846657299713
mga1		-0.747479478227	0.772612907096
opi1		-0.7465758685	0.772340190313
rsf2		-0.506698431921	0.693816784507
xbp1		-0.502228417094	0.692246572105
pdr3		-0.461887280461	0.677918922057
hsf1		-0.149755798537	0.559521358177
ino4		-0.094359608907	0.537588249989
fkh2		0.148856765332	0.440833328649
adr1		0.155788409954	0.438099903298
cst6		0.202810330194	0.419641641703
rim101		0.363749826441	0.358022416138
pip2		0.482953574537	0.314564350232
azf1		0.524088149149	0.300108615396
yrr1		0.616812020551	0.2686793612
pdr1		0.81636178246	0.207146624008
gcr1		1.03131232842	0.151197189416
fkh1		1.17968734216	0.119062295039
met4		1.32440130403	0.0926849008733
sko1		1.50689974367	0.0659181785869
yhp1		1.63442157721	0.0510851803159
arr1		1.64743046635	0.0497347987398
sut1		1.66213685512	0.0482426686957
hap4		1.6660352376	0.0478531980887
elp4		1.67190225587	0.0472717989471
aft1		1.67345096959	0.0471192755315
rox1		1.78304630858	0.0372893826885
stb5		1.82760290107	0.0338045850468
ume6		1.9376944617	0.0263302550156
rtg1		1.97911895375	0.0239013074826
abf1		2.13282144948	0.0164696879963
msn2		2.16407164807	0.0152294255235
gln3		2.16668258516	0.0151295326884
upc2		2.32774392389	0.00996285264724
hac1		2.52891522163	0.00572078302394
stp1		2.54328689689	0.00549075101396
spt2		2.62363358131	0.00434986613589
ino2		2.70783572325	0.00338617677596
gal4		2.73422818858	0.00312633478708
fhl1		2.82903734668	0.00233441251635
swi5		2.95531107086	0.00156176969567
rme1		3.06657489084	0.0010826327967
zap1		3.10597395023	0.000948267111954
nrg1		3.13579433302	0.000856946750749
aft2		3.28348637418	0.000512658005729
mcm1		3.43433812028	0.000297001373235
mbp1		3.56465990819	0.000182164140124
mot3		3.80815528174	7.00036743907e-05
rap1		4.03826597934	2.69238884346e-05
oaf1		4.14188505897	1.72231484416e-05
tec1		4.67081676578	1.50002231298e-06
ace2		5.17853965733	1.11814769911e-07
gcr2		7.03614347497	9.88167196779e-13
swi4		7.7645685546	4.09618064319e-15
