# Supplementary material for: Inferring functional transcription factor-gene binding pairs by integrating transcription factor binding data with transcription factor knockout data
Source: BMC Syst Biol. 2013 Dec 13;7(Suppl 6):S13. doi: 10.1186/1752-0509-7-S6-S13 (PMC4029220; doi:10.1186/1752-0509-7-S6-S13)
Supplement: Additional file 6 — Validation results of our results compared to 50 randomly assigned TF-gene lists. Additional file 1 zipped the raw files for the three biological validations on the comparison of our results, both for the results generated using the dataset of Harbison et al. and the results generated using the dataset of Lee et al., to the 50 random TF-gene lists. Detailed description of the raw files is written in the file 'ReadMe.doc' in Additional File 6. [file 1752-0509-7-S6-S13-S6.zip › AddFile6/Supplementary Random Results/Expression Coherence/Harbison/expression_coherence_Hypothesis1_random_Harbison_13_9.txt]

TF	Rank Sum test	statistic	p value
ino4		-3.85853275148	0.999942965108
cst6		-3.76508053143	0.999916752294
fhl1		-2.51172893866	0.993992933504
yox1		-2.46220646055	0.993095742338
tec1		-2.32703037096	0.990018175571
fkh2		-2.22813984443	0.987064404498
msn2		-2.14921593905	0.984191356817
pho4		-1.87960132124	0.969918783464
elp4		-1.80665210085	0.964591729754
mig1		-1.74424779254	0.959442054561
aft2		-1.70062829312	0.95549359608
rtg1		-1.46869920585	0.929042803513
sok2		-1.45234419569	0.926797037753
hsf1		-1.44052473776	0.925140501809
mga1		-1.4122822319	0.921066562004
spt2		-1.0299180464	0.848475760761
rtg3		-0.461349468298	0.677726050385
gcr1		-0.456452057108	0.675967530537
ifh1		-0.386527885314	0.650447122634
yap1		-0.232007883906	0.591734054804
stp2		-0.199991815818	0.579256509072
yhp1		0.0154457673218	0.493838275365
leu3		0.170936807503	0.432136727187
pdr3		0.37560064565	0.353606905349
gal4		0.378114214126	0.352672874743
rim101		0.433858829291	0.332195479154
xbp1		0.439867460648	0.330016552183
gln3		0.483699058444	0.314299730762
mot3		0.531250556233	0.297622581666
pip2		0.547886510193	0.291884916019
ace2		0.566444784814	0.285545728855
skn7		0.591083044278	0.277232390056
zap1		0.628629597286	0.264795789473
hap4		0.633390509706	0.263239330442
opi1		0.649259558793	0.258085310385
adr1		0.663526207108	0.253496800355
oaf1		0.676597574945	0.249330659087
hac1		0.697108518723	0.242867441709
aft1		0.707536838785	0.239616463995
rsf2		0.926945946547	0.176977299913
nrg1		0.970849809179	0.165811537412
upc2		0.98041808438	0.163439893274
gcr2		1.01189883457	0.155793213287
mig3		1.10056609207	0.135542774952
stp1		1.26412154913	0.103093201587
cad1		1.31413841003	0.0943998151669
arr1		1.49583764074	0.067347984919
stb5		1.54196371449	0.0615412057007
swi4		1.54464688421	0.0612158495712
mcm1		1.94103078136	0.026127271933
fkh1		2.02094459447	0.0216427504359
rme1		2.14192524186	0.0160997491427
met4		2.21609448969	0.0133425157786
rpn4		2.24611390664	0.0123483564068
mbp1		2.3368129838	0.00972445521195
msn4		2.44897080012	0.00716325309676
sfp1		2.49333411888	0.0063274850126
gcn4		2.55348656783	0.00533251960867
swi5		2.55780739318	0.00526672079942
sko1		3.40300239429	0.000333248482361
yrr1		3.60237476572	0.000157661661614
rox1		3.64138765803	0.000135586226403
mig2		3.65785385268	0.000127167996667
ume6		3.76542633151	8.31325706567e-05
pdr1		3.86870914257	5.47065323363e-05
abf1		4.24465909471	1.09462997934e-05
azf1		4.33364535377	7.333018482e-06
ino2		4.35777417736	6.56959241839e-06
sut1		4.82475947874	7.00861601077e-07
rap1		12.3295011855	3.14172407684e-35
